# Supplementary material for: Re-engagement and retention in HIV care after preventive default tracking in a cohort of HIV-infected patients in rural Malawi: A mixed-methods study
Source: PLOS Glob Public Health. 2024 Feb 21;4(2):e0002437. doi: 10.1371/journal.pgph.0002437 (PMC10880992; doi:10.1371/journal.pgph.0002437)
Supplement: S2 Data — (XLSX) [file pgph.0002437.s003.xlsx]

## Sheet: Sheet1
unique_record	program	who_clinical_conditions	clinical_stage	presumed_hiv_severe_present	tb_status	cd4_percentage	pregnant_or_lactating	ever_taken_arvs	last_arvs_taken	last_arvs_taken_date	confirmatory_test_type	art_education_done	tb_registration_number	zone	gender	trace	bmi_sc	art_first_line_regimen	agecat	agegrp	cd4_count_sc	test_treat	model	art_start_date	visit_date	cd4_date	art_education_date	transfer_in_date	confirmatory_test	tb_treatment_start_date	age_at_initiation	age	year_start	height	bmi	cd4_count	weight_anony
1	HIV program	asymptomatic	WHO stage I adult and peds		Unknown			No			HIV DNA polymerase chain reaction	Yes		LN	F	Yes	1	2P	0	0	.	0	Yes	29591	29408		29408		29299		82	83	2095	20061	20016.1		20006
2	HIV program	asymptomatic	WHO stage I adult and peds		Unknown			No				Yes		LN	F	Yes	1	2P	0	0	2	0	Yes	29591	29612	29591	29605		29549		88	88	2095	20100	20016	2238	20016
3	HIV program	asymptomatic	WHO stage I adult and peds		Unknown		Currently breastfeeding child	No			HIV rapid test, qualitative	Yes		LN	F	Yes	2	5A	2	1	.	0	Yes	29682	29682		29673		29673		117	117	2095	20155	20022.9		20055
4	HIV program	weight loss of	WHO stage II adult and peds		Unknown		No	No			HIV rapid test, qualitative	Yes		LN	M	Yes	2	5A	2	1	.	0	Yes	29752	29752		29752		29702		112	112	2096	20164	20019.7		20053
5	HIV program	asymptomatic	WHO stage I adult and peds		Unknown		No	No			HIV rapid test, qualitative	Yes		LN	M	Yes	2	5A	3	1	2	0	Yes	28457	29843	29766	29843				133	128	2092	20140	20022.4	2388	20044
6	HIV program	popular skin eruption	WHO stage II adult and peds		Unknown		No	No			HIV rapid test, qualitative	Yes		LN	F	Yes	1	2A	0	0	2	0	Yes	28569	29871		29871		28550		96	92	2092	20132	20015.5	2369	20027
7	HIV program	bacterial infection	WHO stage III adult and peds		Unknown		No	No			HIV rapid test, qualitative	Yes		LN	F	Yes	2	5A	4	1	.	0	Yes	29885	29885		29885		29873		132	132	2096	20140	20024		20047
8	HIV program	asymptomatic	WHO stage I adult and peds		Unknown		No	No			HIV rapid test, qualitative	Yes		LN	M	Yes	2	5A	2	1	2	0	Yes	28086	29899		29899		26884		104	117	2091	20184	20019.2	2455	20065
9	HIV program	asymptomatic	WHO stage I adult and peds		Unknown			No						LN	M	Yes	1	2P	0	0	2	0	Yes	29157	29955						95	92	2094	20120	20016.7	2414	20024
10	HIV program	assymptoms	WHO stage I adult and peds		Unknown		No	No			HIV rapid test, qualitative	Yes		LN	M	Yes	2	5A	2	1	2	0	Yes	29066	29990		29990		29990			114	2094	20160	20021.5	2451	20055
11	HIV program	asymtopmatic	WHO stage I adult and peds		Unknown		No	No			HIV rapid test, qualitative	Yes		LN	F	Yes	2	5A	2	1	1	0	Yes	29990	30025		30025		29989		121	120	2096	20161	20023.1	2089	20060
12	HIV program	asymptomatic	WHO stage I adult and peds				No	No			HIV rapid test, qualitative	Yes		LN	M	Yes	2	5A	3	1	1	0	Yes	30032	29422	29390	29422		29309		121	122	2096	20166	20018.5	2137	20051
13	HIV program	asymptomatic	WHO stage I adult and peds		Unknown		No	No			HIV rapid test, qualitative	Yes		LN	F	Yes	2	5A	1	1	2	0	Yes	30025	30060		30060		30024		111	111	2096	20160	20020.7	2488	20053
14	HIV program	oral candidiasis	WHO stage III adult and peds		Unknown		No	No			HIV rapid test, qualitative	Yes		LN	F	Yes	3	1A	1	1	.	0	Yes	27717	27717		27717				106	107	2090	20160	20025.1		20064.2
15	HIV program		WHO stage IV adult and peds		Unknown		No	No			HIV rapid test, qualitative	Yes		LN	M	Yes	3	5A	4	1	2	1	Yes	31152	30109		30109		29480		144	145	2099	20150	20028	2210	20063
16	HIV program	assymptoms	WHO stage I adult and peds		Unknown		No	No			HIV rapid test, qualitative	Yes		LN	M	Yes	2	5A	4	1	2	0	Yes	29990	30130	30081	30130		30130			134	2096	20151	20021.9	2238	20050
17	HIV program	hiv wasts syndrome	WHO stage IV adult and peds		Unknown		No	No			HIV rapid test, qualitative	Yes		LN	M	Yes	2	5A	2	1	.	1	Yes	31385	31385		31385		31385		117	117	2100	20158	20022.4		20056
18	HIV program	asymptomatic	WHO stage I adult and peds		Unknown		No	No			HIV rapid test, qualitative	Yes		LN	F	Yes	2	5A	1	1	.	1	Yes	31395	31395		31395		31395		110	111	2100	20150	20024.9		20056
19	HIV program	asymptomatic	WHO stage I adult and peds		Unknown		No	No			HIV rapid test, qualitative	Yes		LN	F	Yes	2	5A	1	1	.	1	Yes	31567	31567		31367		31367		102	102	2101	20165	20022		20060
20	HIV program	asymptomatic	WHO stage I adult and peds		Unknown		Currently breastfeeding child	No			HIV rapid test, qualitative	Yes		LN	F	Yes	2	5A	1	1	.	1	Yes	31444	31444		31444				105	105	2100	20174	20020.8		20063
21	HIV program	weght loss	WHO stage II adult and peds		Unknown		No	No			HIV rapid test, qualitative	Yes		LN	M	Yes	1	2P	0	0	.	1	Yes	31577	31577		31577		31577		84	84	2101	20096	20010.9		20010
22	HIV program				Unknown		No	No			HIV rapid test, qualitative			LN	F	Yes	2		2	1	.	1	Yes	31600	31600						112	116	2101	20152	20023.8		20055
23	HIV program	asymptomatic	WHO stage I adult and peds				No	No				Yes		LN	F	Yes	2	5A	1	1	.	1	Yes	31663	31663				31630		111	111	2101	20150	20022.2		20050
24	HIV program	assympotomatic	WHO stage I adult and peds		Unknown		No	No			HIV rapid test, qualitative	Yes		LN	M	Yes	2	13A	3	1	.	1	Yes	31679	31679		31679		31679		124	125	2101	20151	20022.4		20051
25	HIV program	assympotomatic	WHO stage I adult and peds								HIV rapid test, qualitative	Yes		LN	M	Yes	1	13A	3	1	.	1	Yes	31682	31682		31682				126	126	2101	20184	20017.7		20060
26	HIV program						Patient pregnant				HIV rapid test, qualitative	Yes		LN	F	Yes	1		1	0	.	1	Yes	31726	31726		31726					100	2101	20158	20018.4		20046
27	HIV program	assy	WHO stage I adult and peds		Unknown		No	No			HIV rapid test, qualitative	Yes		LN	F	Yes	2	5A	2	1	.	1	Yes	31801	31801		31801		31801		118	118	2101	20151	20024.6		20056
28	HIV program	asymptomatic	WHO stage I adult and peds		Unknown		No	No			HIV rapid test, qualitative	Yes		LN	F	Yes	2	13A	3	1	.	1	Yes	31864	31864		31864		31864		129	129	2101	20154	20021.9		20052
29	HIV program										HIV rapid test, qualitative	Yes		LN	M	Yes	2	13A	1	1	.	1	Yes	32077	32077		32077		32077		110	110	2102	20170	20022.1		20064
30	HIV program	assymptomatics	WHO stage I adult and peds		Unknown		No	No			HIV rapid test, qualitative	Yes		LN	F	Yes	2	13A	1	1	.	1	Yes	32110	32110		32110		32110		108	108	2102	20167	20020.8		20058
31	HIV program	assymptomatics	WHO stage I adult and peds		Unknown		No	No			HIV rapid test, qualitative	Yes		LN	M	Yes	2	13A	1	1	.	1	Yes	32222	32222		32222		32222		108	108	2102	20173	20021.1		20063
32	HIV program	respiratory tract infection	WHO stage II adult and peds		Unknown		No	No			HIV rapid test, qualitative	Yes		LN	F	Yes	2	1A	2	1	1	0	Yes	28422	28422	28338	28422		28056		117	113	2092	20152	20019.7	2189	20045.6
33	HIV program	asymptomatic	WHO stage I adult and peds		Unknown		No	No			HIV rapid test, qualitative	Yes		LN	F	Yes	2	1A	1	1	2	0	Yes	28021	27750	27676			27547		106	106	2091	20157	20020.1	2250	20049.5
34	HIV program	severe bacterial infection	WHO stage III adult and peds		Unknown		No	No			HIV rapid test, qualitative	Yes		LN	M	Yes	1	1A	0	0	.	0	Yes	28597	28611				28596		88	87	2092	20110	20017		20020.6
35	HIV program	respiratory tract	WHO stage I adult and peds		Unknown		No	No			HIV rapid test, qualitative	Yes		LN	F	Yes	2	1A	2	1	1	0	Yes	28653	28674	28652	28674		28641		114	114	2093	20150	20023.5	2171	20052.9
36	HIV program	asymptomatic	WHO stage I adult and peds		Unknown		Patient pregnant	No			HIV rapid test, qualitative	Yes		LN	F	Yes	2	1A	1	1	2	0	Yes	28681	28681	28673	28681		28681		109	108	2093	20157	20022.7	2229	20056
37	HIV program	severe wt loss > 10%	WHO stage II adult and peds		Unknown		No	No			HIV rapid test, qualitative	Yes		LN	F	Yes	1	1A	0	0	.	0	Yes	28835	27017		27017		27017		93	93	2093	20149	20015.2		20033.8
38	HIV program	respiratory tract infection	WHO stage II adult and peds		Unknown		No	No			HIV rapid test, qualitative	Yes		LN	F	Yes	2	1A	3	1	2	0	Yes	28646	28842		28842		28231		125	125	2093	20154	20021.5	2326	20050.9
39	HIV program	asymptomstic	WHO stage I adult and peds		Unknown		Patient pregnant	No			HIV rapid test, qualitative	Yes		LN	F	Yes	2	5A	1	1	.	0	Yes	28380	28912		28912				108	105	2092	20159	20023.1		20058.3
40	HIV program	asymptomstic	WHO stage I adult and peds		Unknown		Currently breastfeeding child	Yes			HIV rapid test, qualitative	Yes		LN	F	Yes	2	5A	1	1	.	0	Yes	28296	28912		28912		28912		104	104	2092	20150	20019.3		20043.5
41	HIV program	asymptomatic	WHO stage I adult and peds		Unknown		No	No			HIV rapid test, qualitative	Yes		LN	M	Yes	2	1A	2	1	1	0	Yes	28982	29031	29024	29031		28966		120	120	2093	20164	20019.3	2107	20052
42	HIV program	asymptomatic	WHO stage I adult and peds		Unknown		No	No			HIV rapid test, qualitative	Yes		LN	M	Yes	2	1A	2	1	2	0	Yes	29031	29059	29031	29059		29030		116	115	2094	20160	20023.8	2282	20061
43	HIV program	asymptomatic	WHO stage I adult and peds		Unknown		No	No			HIV DNA polymerase chain reaction	Yes		LN	M	Yes	1	2P	0	0	.	0	Yes	29101	29101		29101				83	82	2094	20068	20015.1		20007
44	HIV program	asymptomatic	WHO stage I adult and peds		Unknown		No	No			HIV rapid test, qualitative	Yes		LN	M	Yes	2	1A	4	1	2	0	Yes	28905	29171	29136					147	142	2093	20167	20022.3	2302	20062.2
45	HIV program	asymptomatics	WHO stage I adult and peds		Unknown		Patient pregnant	No				Yes		LN	F	Yes	2	5A	3	1	.	0	Yes	29234	29234		29233		29233		127	126	2094	20156	20023		20056
46	HIV program	wt loss > 10%	WHO stage II adult and peds		Unknown		No	No			HIV rapid test, qualitative	Yes		LN	F	Yes	2	1A	4	1	2	0	Yes	28471	29276		29276				137	135	2092	20154	20019	2344	20045
47	HIV program	asymptomatics	WHO stage I adult and peds		Unknown		No	No			HIV rapid test, qualitative	Yes		LN	M	Yes	2	1A	3	1	.	0	Yes	29024	29381		29381		29023			126	2094	20160	20023.4		20060
48	HIV program	asymptomatic	WHO stage I adult and peds		Unknown		No	No			HIV rapid test, qualitative	Yes		LN	F	Yes	2	1A	1	1	2	0	Yes	28828	29521	29514	29521		28822		113	111	2093	20156	20024.7	2312	20060
49	HIV program	oral candidasis	WHO stage III adult and peds		Unknown		No	No			HIV rapid test, qualitative	Yes		LN	F	Yes	2	1A	1	1	.	0	Yes	30263	30263		28924				105	105	2097	20157	20021.6		20053.3
50	HIV program	oral candidasis	WHO stage III adult and peds		Unknown		No	No			HIV rapid test, qualitative	Yes		LN	M	Yes	3	5A	2	1	.	0	Yes	30186	30186							121	2097	20165	20026.4		20072
51	HIV program	osophescal candole	WHO stage III adult and peds		Unknown		No	No			HIV rapid test, qualitative	Yes		LN	F	Yes	3	5A	2	1	.	0	Yes	30214	30186		30186		30177		121	121	2097	20157	20029.6		20073
52	HIV program	under weight	WHO stage II adult and peds		Unknown		No	No			HIV rapid test, qualitative	Yes		LN	F	Yes	1	5A	2	1	.	0	Yes	30354	30368		30368		30352		118	117	2097	20151.9	20017.4		20040.2
53	HIV program	wt loss; persistent diarrhea	WHO stage III adult and peds				No	No			HIV rapid test, qualitative	Yes		LN	F	Yes	1	5A	1	1	.	0	Yes	30382	30382						111	111	2097	20159.4	20017.2		20043.8
54	HIV program	asymptomatic	WHO stage I adult and peds		Unknown		Patient pregnant	Yes			HIV rapid test, qualitative	Yes		LN	F	Yes	2	5A	1	1	.	0	Yes	30480	30395		30480		30395		107	107	2098	20158	20024		20060
55	HIV program	severe bacterial infection	WHO stage III adult and peds		Unknown		No	No			HIV rapid test, qualitative	Yes		LN	F	Yes	3	5A	2	1	.	0	Yes	30382	30382						111	114	2097	20155	20025.3		20060.9
56	HIV program	assympotomatic	WHO stage I adult and peds		Unknown		No	No			HIV rapid test, qualitative	Yes		LN	M	Yes	3	5A	4	1	.	0	Yes	30431	25683				29404		130	132	2097	20170	20028		20081
57	HIV program	asymptomatic	WHO stage I adult and peds		Unknown		Patient pregnant	No			HIV rapid test, qualitative	Yes		LN	F	Yes	2	5A	1	1	.	0	Yes	30485	30485		30485		30485		108	111	2098	20154	20019.6		20046.5
58	HIV program										HIV rapid test, qualitative	Yes		LN	M	Yes	2	5A	2	1	.	0	Yes	30499	30499		30499		30492			113	2098	20168	20019.1		20054
59	HIV program	ks	WHO stage IV adult and peds		Unknown		No	No			HIV rapid test, qualitative	Yes		LN	M	Yes	2	5A	2	1	.	0	Yes	30529	30529		30529		30465		119	119	2098	20166	20019.7		20054.4
60	HIV program	saborrhoeinc dermatitis	WHO stage III adult and peds		Unknown		No	No			HIV rapid test, qualitative	Yes		LN	M	Yes	2	1A	3	1	1	0	Yes	28397	28393	28366	28394		28394		127	128	2092	20154	20021	2012	20049.8
61	HIV program	pregnant	WHO stage I adult and peds		Unknown		Patient pregnant	No			HIV rapid test, qualitative	Yes		LN	F	Yes	2	5A	1	1	.	1	Yes	30669	30668				30668		107	107	2098	20162	20021.3		20056
62	HIV program	asymptomatic	WHO stage I adult and peds		Unknown		No	No			HIV rapid test, qualitative	Yes		LN	M	Yes	2	5A	2	1	.	1	Yes	30655	30655						113	113	2098	20171	20021.5		20063
63	HIV program	asymptomatic	WHO stage I adult and peds				Patient pregnant				HIV rapid test, qualitative	Yes		LN	F	Yes	2	5A	0	0	.	1	Yes	30676	30676		30676		30654			92	2098	20141	20021.1		20042
64	HIV program										HIV rapid test, qualitative			LN	F	Yes	2	5A	1	1	.	1	Yes	30704	30704				30704		108	108	2098	20160	20019.9		20051
65	HIV program	assymptomatics	WHO stage I adult and peds								HIV rapid test, qualitative	Yes		LN	M	Yes	2	5A	1	1	.	0	Yes	28681	30711		30711		30711			109	2093	20167	20020.8		20058
66	HIV program	asymptomatic	WHO stage I adult and peds		Unknown		No	No			HIV rapid test, qualitative	Yes		LN	M	Yes	2	5A	2	1	.	1	Yes	30725	30725		30725		30716		121	121	2098	20162	20019.8		20052
67	HIV program	assymptoms	WHO stage I adult and peds		Unknown		No	No			HIV rapid test, qualitative	Yes		LN	F	Yes	2	5A	1	1	.	1	Yes	30760	30760				29621			110	2098	20150	20020.9		20047
68	HIV program	oral trash	WHO stage III adult and peds		Unknown		No	No				Yes		LN	M	Yes	2	5A	2	1	.	1	Yes	30774	30774				29863			116	2098	20170	20021.5		20062
69	HIV program	asymptomatic	WHO stage I adult and peds		Unknown		Patient pregnant	No			HIV rapid test, qualitative	Yes		LN	F	Yes	2	5A	1	0	.	1	Yes	30823	30823		30823		30823		100	100	2099	20166	20021		20058
70	HIV program	asymptomatic	WHO stage I adult and peds		Unknown		No	No				Yes		LN	F	Yes	2	5A	1	1	.	1	Yes	30830	30830				30828		104	104	2099	20152	20019.9		20046
71	HIV program	pcp	WHO stage III adult and peds		Treatment complete		No	No			HIV rapid test, qualitative	Yes		LN	M	Yes	2	1A	2	1	.	1	Yes	30865	28318				28268		112	120	2099	20166	20019.9		20054.8
72	HIV program	assymptomatics	WHO stage I adult and peds		Unknown		No	No			HIV rapid test, qualitative	Yes		LN	M	Yes	2	5A	2	1	.	1	Yes	30900	30900		30900		30900		116	116	2099	20158	20022.8		20057
73	HIV program	asymptomatic	WHO stage I adult and peds		Unknown		No	No			HIV rapid test, qualitative	Yes		LN	F	Yes	3	5A	0	0	.	1	Yes	30914	30914		30914				96	96	2099	20143	20025.4		20052
74	HIV program	moderate wt loss	WHO stage II adult and peds		Unknown		No	No			HIV rapid test, qualitative	Yes		LN	F	Yes	2	1A	4	1	1	0	Yes	28086	28198	28184	28198		27696		141	141	2091	20143	20019	2143	20038.8
75	HIV program	asymptomatic	WHO stage I adult and peds		Unknown		No	No			HIV rapid test, qualitative	Yes		LN	M	Yes	1	2P	0	0	.	1	Yes	30949	30949		30949		30949		84	84	2099	20116	20008.2		20011
76	HIV program	asymptomatic	WHO stage I adult and peds		Unknown		No	No			HIV rapid test, qualitative	Yes		LN	F	Yes	2	5A	1	1	.	1	Yes	30993	30993		30998		30998		112	111	2099	20147	20022.7		20049
77	HIV program				Unknown		No	No				Yes		LN	M	Yes	2	5A	2	1	.	1	Yes	31061	31061		31061		31053			112	2099	20170	20021.8		20063
78	HIV program	asymptomatic	WHO stage I adult and peds		Unknown		No	No			HIV rapid test, qualitative	Yes		LN	F	Yes	2	5A	4	1	.	1	Yes	31145	31145		31145		31138		149	139	2099	20150	20021.8		20049
79	HIV program	ppe	WHO stage II adult and peds		Unknown		No				HIV rapid test, qualitative	Yes		LN	F	Yes	1	2P	0	0	.	1	Yes	31171	31171		31171		31097		88	88	2099	20116	20012.6		20017
80	HIV program	asymptomatic	WHO stage I adult and peds		Unknown		No	No			HIV rapid test, qualitative	Yes		LN	F	Yes	2	5A	1	1	.	1	Yes	31292	28900		28900		28864		98	106	2100	20154	20023		20054.6
81	HIV program				Unknown		No	No				Yes		LN	M	Yes	2	1A	2	1	.	0	Yes	28156	28170		28170		28115		115	115	2091	20170	20021.1		20061
82	HIV program				Unknown		Patient pregnant	No			HIV rapid test, qualitative	Yes		LN	F	Yes	2	5A	1	1	.	1	Yes	31220	31220		31220		31220		108	107	2100	20155	20022.9		20055
83	HIV program	asymptomatic	WHO stage I adult and peds		Unknown		No	No			HIV rapid test, qualitative	Yes		LN	M	Yes	2	5A	1	1	.	1	Yes	31257	31257		31257		31257		112	110	2100	20160	20020.3		20052
84	HIV program										HIV rapid test, qualitative	Yes		LN	F	Yes	1	2P	0	0	.	1	Yes	30872	31278		31278		31278		84	83	2099	20097	20010.6		20010
85	HIV program	asymptomatic	WHO stage I adult and peds				No	No			HIV rapid test, qualitative	Yes		LN	M	Yes	1	5A	3	1	.	1	Yes	31301	31301		31301		31301		122	122	2100	20168	20018.4		20052
86	HIV program	weight loss >10%	WHO stage II adult and peds		Unknown		No	No			HIV rapid test, qualitative	Yes		LN	M	Yes	2	5A	3	1	.	1	Yes	31313	31313		27490		27490		125	125	2100	20162	20020.6		20054
87	HIV program	ppe	WHO stage II adult and peds		Unknown		No	No			HIV rapid test, qualitative	Yes		LN	F	Yes	1	2P	0	0	.	1	Yes	31990	31332		31332		31332		89	91	2102	20128	20008.5		20014
88	HIV program										HIV rapid test, qualitative	Yes		LN	F	Yes	2	5A	1	1	.	1	Yes	31342	31342		31342		31342		103	103	2100	20162	20024		20063
89	HIV program										HIV rapid test, qualitative	Yes		LN	M	Yes	2	5A	1	1	.	1	Yes	31342	31342		31342		31342		104	103	2100	20171	20019.8		20058
90	HIV program	asymptomatic	WHO stage I adult and peds		Unknown		No	No				Yes		LN	F	Yes	2	5A	1	0	.	1	Yes	31362	31362						94	97	2100	20170	20020.8		20060
91	HIV program										HIV rapid test, qualitative	Yes		LN	F	Yes	2	5A	1	0	.	1	Yes	31362	31362		31362		31284		97	97	2100	20155	20022.1		20053
92	HIV program	hiv wasting syndrome	WHO stage IV adult and peds		Unknown		No	No			HIV rapid test, qualitative	Yes		LN	F	Yes	1	1A	1	1	.	0	Yes	27309	27309		27309		26891		106	105	2089	20162	20017.7		20046.4
93	HIV program	chronic diarrhea	WHO stage III adult and peds		Unknown		No	No			HIV rapid test, qualitative	Yes		LN	F	Yes	3	1A	4	1	.	0	Yes	27393	27393		27393		27374		136	136	2089	20161	20026.2		20068
94	HIV program	severe wt loss > 10%	WHO stage II adult and peds		Unknown		No	No			HIV rapid test, qualitative	Yes		LN	M	Yes	1	1A	3	1	.	0	Yes	28298	28298		28298		27869		124	124	2092	20182	20017.8		20059
95	HIV program	candiasis of oesophagus	WHO stage III adult and peds		Unknown		No	No			HIV rapid test, qualitative	Yes		LN	M	Yes	2	1A	2	1	.	0	Yes	28399	28399		28399		28381		120	120	2092	20164	20020.7		20055.7
96	HIV program	chronic diarrhea > 1 mth	WHO stage III adult and peds		Unknown		No	No			HIV rapid test, qualitative	Yes		LN	M	Yes	2	1A	2	1	.	0	Yes	27619	27619		27619		27619		112	112	2090	20173	20022		20065.8
97	HIV program	persistent fever unexplined intermitent	WHO stage III adult and peds		Unknown		No	No			HIV rapid test, qualitative	Yes		LN	F	Yes	2	1A	2	1	.	0	Yes	28492	28492		28127				137	117	2092	20155	20022.8		20054.7
98	HIV program	asymptomatic	WHO stage I adult and peds		Unknown		No	No			HIV rapid test, qualitative	Yes		LN	M	Yes	2	1A	2	1	2	0	Yes	28549	28549	28533	28549		28543		116	116	2092	20164	20021.2	2217	20056.9
99	HIV program	severe bacterial infections	WHO stage III adult and peds		Unknown		No	No			HIV rapid test, qualitative	Yes		LN	M	Yes	2	1A	2	1	.	0	Yes	27840	28582		28582		26593		119	117	2090	20167	20019.8		20055.1
100	HIV program	severe bacterial infection	WHO stage III adult and peds		Unknown		No	No			HIV rapid test, qualitative	Yes		LN	F	Yes	1	1A	1	1	.	0	Yes	28687	27142		27142		27132		110	110	2093	20159	20016.9		20042.8
101	HIV program	servere bactial	WHO stage III adult and peds		Unknown		No	No			HIV rapid test, qualitative	Yes		LN	F	Yes	2	1A	3	1	.	0	Yes	29023	27739		27739				124	124	2094	20166	20023.6		20065
102	HIV program	severe bacterial infections	WHO stage III adult and peds		Unknown		No	No			HIV rapid test, qualitative	Yes		LN	M	Yes	2	1A	2	1	.	0	Yes	29044	29044				28483		113	114	2094	20169	20020.7		20059
103	HIV program	chronic diarrhea >1 month	WHO stage III adult and peds		Unknown		No	No			HIV rapid test, qualitative	Yes		LN	F	Yes	1	1A	1	0	.	0	Yes	29082	29082		29082				101	101	2094	20160	20018.4		20047
104	HIV program	asymptomatic	WHO stage I adult and peds		Unknown		No	No			HIV rapid test, qualitative	Yes		LN	M	Yes	1	1A	0	0	1	0	Yes	29064	29147	29162	29176		29145		96	96	2094	20134	20017.9	2152	20032.2
105	HIV program	p s h d	WHO stage I adult and peds		Unknown		No	No			HIV rapid test, qualitative	Yes		LN	M	Yes	3	2P	0	0	2	0	Yes	29208	29208	29208						82	2094	20060	20027.8	2317	20010
106	HIV program	asymptomatics	WHO stage I adult and peds		Unknown		No	No			HIV rapid test, qualitative	Yes		LN	M	Yes	2	1A	2	1	2	0	Yes	29254	29267	29254					117	117	2094	20166	20019.2	2300	20053
107	HIV program	universal access	WHO stage I adult and peds		Unknown		Currently breastfeeding child	No			HIV rapid test, qualitative	Yes		LN	F	Yes	2	5A	1	1	.	0	Yes	29290	29290		29290		29290		105	105	2094	20147	20020.4		20044
108	HIV program	asymptomatics	WHO stage I adult and peds		Unknown		No	No			HIV rapid test, qualitative	Yes		LN	M	Yes	2	1A	2	1	.	0	Yes	29005	29387				29387			112	2094	20160	20022.7		20058
109	HIV program	asymptomatic	WHO stage I adult and peds		Unknown		No	No			HIV rapid test, qualitative	Yes		LN	F	Yes	2	1A	3	1	2	0	Yes	29428	28715		28715		27734		130	131	2095	20168	20022.7	2206	20064
110	HIV program	asymptomatic	WHO stage I adult and peds		Unknown		Patient pregnant	No			HIV rapid test, qualitative	Yes		LN	F	Yes	2	5A	2	1	.	0	Yes	29499	29499		29499		29499		113	113	2095	20160	20019.5		20050
111	HIV program	pregnant	WHO stage I adult and peds		Unknown		Patient pregnant	No				Yes		LN	F	Yes	3	5A	1	1	.	0	Yes	29576	29443		29443				102	107	2095	20150	20028		20063
112	HIV program	wt losss 10%	WHO stage II adult and peds		Unknown		No	No			HIV rapid test, qualitative	Yes		LN	F	Yes	2	5A	3	1	.	0	Yes	29569	29660						127	127	2095	20151	20022.4		20051
113	HIV program	asymptomatic	WHO stage I adult and peds		Unknown		No	No			HIV rapid test, qualitative	Yes		LN	M	Yes	3	5A	2	1	2	0	Yes	29789	29792	29792	29792		29792		116	116	2096	20162	20026.7	2286	20070
114	HIV program	asymptomatic	WHO stage I adult and peds		Unknown		Currently breastfeeding child	No			HIV rapid test, qualitative	Yes		LN	F	Yes	2	5A	1	1	.	0	Yes	29836	29836		29836		29730		108	108	2096	20152	20020.3		20047
115	HIV program	asymptomatic	WHO stage I adult and peds		Unknown		Patient pregnant	No			HIV rapid test, qualitative	Yes		LN	F	Yes	2	5A	1	1	.	0	Yes	29989	29989		29989		29989		107	107	2096	20164.5	20020		20054
116	HIV program	fever >1month	WHO stage III adult and peds		Unknown		No	No			HIV rapid test, qualitative	Yes		LN	F	Yes	3	5A	3	1	.	0	Yes	30027	30027		27049		27049		116	124	2096	20165	20026.1		20071
117	HIV program	waight loss	WHO stage II adult and peds		Currently in treatment		No	No			HIV rapid test, qualitative	Yes		LN	M	Yes	2	5A	3	1	2	0	Yes	30020	30020	30017	30020		30020		124	124	2096	20182	20022	2309	20073
118	HIV program	ppe	WHO stage II adult and peds		Unknown		No	No			HIV rapid test, qualitative	Yes		LN	M	Yes	2	5A	3	1	1	0	Yes	30041	30041	30040	30040		30040			128	2096	20178	20024.6	2054	20078
119	HIV program	asymtopmatic	WHO stage I adult and peds		Unknown			No			HIV rapid test, qualitative	Yes		LN	M	Yes	2	5A	1	1	2	0	Yes	29901	30066	30062	30066		29901		111	109	2096	20163	20019.6	2394	20052
120	HIV program	herpes zoster	WHO stage II adult and peds		Unknown		No	No			HIV rapid test, qualitative	Yes		LN	M	Yes	2	5A	2	1	2	0	Yes	30101	30101		30101		30097		115	114	2097	20156	20020.5	2416	20050
121	HIV program	chronic diarrhea > 1 mth	WHO stage III adult and peds		Unknown		No	No			HIV rapid test, qualitative	Yes		LN	F	Yes	2	1A	1	0	.	0	Yes	27148	27148		27148		27134		103	101	2088	20161	20022.5		20058.3
122	HIV program	pregnat woman	WHO stage I adult and peds		Unknown		Patient pregnant	No			HIV rapid test, qualitative	Yes		LN	F	Yes	2	5A	2	1	.	0	Yes	30241	30241		30241		30241		112	112	2097	20159	20023.3		20059
123	HIV program	severe bacteria	WHO stage III adult and peds		Unknown		No	No			HIV rapid test, qualitative	Yes		LN	M	Yes	2	5A	1	1	.	0	Yes	28547	30356		30356		30356		115	111	2092	20159	20019.8		20050
124	HIV program	asymptomatic	WHO stage I adult and peds		Unknown		No	No			HIV rapid test, qualitative	Yes		LN	M	Yes	2	5A	1	1	.	1	Yes	31329	31329		31326		31326		109	109	2100	20170	20020.4		20059
125	HIV program	asymptomatic	WHO stage I adult and peds									Yes		LN	F	Yes	1	2P	0	0	2	0	Yes	27934	30433	30433	30433					86	2091	20129	20016.8	2442	20028
126	HIV program	asymptomatic	WHO stage I adult and peds								HIV rapid test, qualitative	Yes	NR	LN	F	Yes	2	5A	3	1	1	0	Yes	30531	30531	30528			30524		126	126	2098	20169	20023.5	2164	20067
127	HIV program	asymptomatics	WHO stage I adult and peds								HIV rapid test, qualitative	Yes		LN	M	Yes	2	5A	3	1	2	0	Yes	29170	30501	30494			30494		125	122	2094	20170	20020.8	2431	20060
128	HIV program	assymptomatics	WHO stage I adult and peds		Unknown		No	No			HIV rapid test, qualitative	Yes		LN	M	Yes	2	5A	3	1	2	0	Yes	30587	30587	30580	30577		30577		126	125	2098	20168	20018.8	2335	20053
129	HIV program		WHO stage IV adult and peds		Unknown			No			HIV rapid test, qualitative	Yes		LN	F	Yes	1	2P	0	0	1	1	Yes	30664	30664	30626	30626		30582		92	91	2098	20120	20015.5	2136	20022.3
130	HIV program	asymptomatic	WHO stage I adult and peds		Unknown		No	No			HIV rapid test, qualitative	Yes		LN	M	Yes	2	5A	1	1	3	1	Yes	30678	30678	30643	30678		30643		111	111	2098	20164	20021.6	2938	20058
131	HIV program	active ptb	WHO stage III adult and peds		Treatment complete		No	No			HIV rapid test, qualitative	Yes		LN	F	Yes	2	1A	2	1	.	1	Yes	32053	27371		27335				106	119	2102	20149	20019.4		20043
132	HIV program	assymptoms	WHO stage I adult and peds		Unknown		No	No			HIV rapid test, qualitative	Yes		LN	F	Yes	1	5A	1	0	.	1	Yes	30769	30769				30769			101	2098	20150	20016.9		20038
133	HIV program	asymptomatic	WHO stage I adult and peds		Unknown		No	No			HIV rapid test, qualitative	Yes		LN	M	Yes	2	5A	2	1	2	1	Yes	31021	30545	30545	30545		30545		114	116	2099	20164	20020.8	2381	20056
134	HIV program	asymptomatic	WHO stage I adult and peds		Unknown		No	No			HIV rapid test, qualitative	Yes		LN	F	Yes	2	5A	1	1	.	1	Yes	30949	30837				30837		104	103	2099	20165	20023.9		20065
135	HIV program	asymptomatic	WHO stage I adult and peds		Unknown		No	No			HIV rapid test, qualitative	Yes		LN	F	Yes	2	5A	2	1	.	1	Yes	31234	29086		29086				112	114	2100	20152	20021.3		20049.2
136	HIV program	asymptomatic	WHO stage I adult and peds		Unknown		No	No			HIV rapid test, qualitative	Yes		LN	F	Yes	2	5A	1	1	.	1	Yes	31164	31164		31156		31156		111	111	2099	20153	20021.4		20050
137	HIV program	asymptomatic	WHO stage I adult and peds		Unknown		No	No			HIV rapid test, qualitative	Yes		LN	F	Yes	1	5A	3	1	.	1	Yes	31201	31201		31200		31200		124	123	2100	20154	20017.7		20042
138	HIV program	asymptomatic	WHO stage I adult and peds				No	No			HIV rapid test, qualitative	Yes		LN	M	Yes	2	5A	4	1	.	1	Yes	31266	31266		31263				135	135	2100	20170	20024.2		20070
139	HIV program	asymptomatic	WHO stage I adult and peds		Unknown		No	No			HIV rapid test, qualitative	Yes		LN	F	Yes	2	5A	1	1	.	1	Yes	31280	31280						105	105	2100	20161	20020.8		20054
140	HIV program	asymptomatic	WHO stage I adult and peds		Unknown		Currently breastfeeding child	No			HIV rapid test, qualitative	Yes		LN	F	Yes	2	5A	1	0	.	1	Yes	31392	31392		31392		31392		100	100	2100	20150	20023.1		20052
141	HIV program	p vessiculer	WHO stage I adult and peds		Unknown		No	No			HIV rapid test, qualitative	Yes		LN	F	Yes	3	5A	1	1	.	0	Yes	29710	29710		29710				109	109	2095	20150	20029.8		20067
142	HIV program										HIV rapid test, qualitative	Yes		LN	F	Yes	2	5A	2	1	.	1	Yes	31420	31420		31420		31412		119	118	2100	20157	20019.9		20049
143	HIV program	asymptomatic	WHO stage I adult and peds								HIV rapid test, qualitative	Yes		LN	F	Yes	2	5A	1	1	.	1	Yes	31664	31664		31664		31587		102	102	2101	20167	20023.2		20064.8
144	HIV program	asymptomatic	WHO stage I adult and peds		Unknown		Currently breastfeeding child	No				Yes		LN	F	Yes	3	5A	2	1	.	1	Yes	31669	31669						115	114	2101	20153	20026.1		20061
145	HIV program	chronic diarrhea >1 mth	WHO stage III adult and peds		Unknown		No	No			HIV rapid test, qualitative	Yes		LN	F	Yes	2	1A	2	1	.	0	Yes	27384	27384		27384				118	118	2089	20157	20021.1		20052
146	HIV program	assymptomatics	WHO stage I adult and peds		Unknown		No	No			HIV rapid test, qualitative	Yes		LN	M	Yes	1	13A	4	1	.	1	Yes	31822	31794		31794		31794		136	136	2101	20154	20017.7		20042
147	HIV program	asymptomatic	WHO stage I adult and peds		Unknown		No	No			HIV rapid test, qualitative	Yes		LN	F	Yes	2	5A	1	0	.	1	Yes	31823	31122				31115		98	100	2101	20159	20021.8		20055
148	HIV program	asymptomatic	WHO stage I adult and peds		Unknown		No				HIV rapid test, qualitative	Yes		LN	M	Yes	1	2P	0	0	.	1	Yes	31843	31843		31843		31843		90	90	2101	20120	20014.4		20020.8
149	HIV program				Unknown		No	No			HIV rapid test, qualitative	Yes		LN	F	Yes	2	13A	1	1	.	1	Yes	31839	31839		31839		31839		104	104	2101	20148	20024.2		20053
150	HIV program	asymptomatic	WHO stage I adult and peds		Unknown									LN	F	Yes	2	5A	4	1	.	1	Yes	31868	30536						126	136	2101	20146	20023.9		20051
151	HIV program	asymptomatic	WHO stage I adult and peds		Unknown		No	No						LN	F	Yes	1		2	1	.	1	Yes	31874	31874						112	112	2101	20165	20018.4		20050
152	HIV program	asymptomatic	WHO stage I adult and peds		Unknown			No			HIV rapid test, qualitative	Yes		LN	M	Yes	2	13A	2	1	.	1	Yes	31903	31903		31903				112	112	2101	20168	20019.5		20055
153	HIV program	assymptomatics	WHO stage I adult and peds		Unknown		No	No			HIV rapid test, qualitative			LN	M	Yes	3	5A	3	1	.	1	Yes	31916	31916				31279		121	123	2102	20164	20026		20070
154	HIV program	pregnant	WHO stage I adult and peds		Unknown			No				Yes		LN	F	Yes	2	13A	2	1	.	1	Yes	31941	31941				31941		116	117	2102	20161	20023.1		20060
155	HIV program				Currently in treatment		No	No				Yes		LN	M	Yes	2	13A	2	1	.	1	Yes	31980	31980		31949		31949			113	2102	20183	20025		20083.7
156	HIV program		WHO stage III adult and peds		Currently in treatment			No			HIV rapid test, qualitative	Yes	NE/LSI/014	LN	M	Yes	1	13A	3	1	2	1	Yes	31979	31964		31979		31964	31965	126	125	2102	20175	20017.6	2243	20054
157	HIV program	asymptomatic	WHO stage I adult and peds				No	No			HIV rapid test, qualitative	Yes		LN	F	Yes	3	13A	1	1	.	1	Yes	31969	31969		31969		31969			106	2102	20180	20029		20094
158	HIV program		WHO stage II adult and peds		Unknown		No	No			HIV rapid test, qualitative	Yes		LN	M	Yes	2	13A	3	1	.	1	Yes	31876	31983		31983				124	124	2101	20156	20021.4		20052
159	HIV program	asymptomatic	WHO stage I adult and peds		Unknown		No	Yes			HIV rapid test, qualitative	Yes		LN	F	Yes	.	5A	2	1	.	1	Yes	32016	29428		32016		32016			115	2102
160	HIV program	asymptomatic	WHO stage I adult and peds		Unknown		No	No			HIV rapid test, qualitative	Yes		LN	M	Yes	4	13A	1	0	.	1	Yes	32053	31152		31150		31150		98	100	2102	20012	22986.1		20043
161	HIV program	asympomatic	WHO stage I adult and peds		Unknown		No	No			HIV rapid test, qualitative	Yes		LN	F	Yes	2	13A	1	0	.	1	Yes	32180	32180				32180		100	100	2102	20164	20021.2		20057
162	HIV program	assymptomatic	WHO stage I adult and peds		Unknown		No	No			HIV rapid test, qualitative	Yes		LN	M	Yes	2	13A	2	1	.	1	Yes	32196	32196		32196		32196		118	117	2102	20160	20024.6		20063
163	HIV program		WHO stage III adult and peds		Unknown		No	No			HIV rapid test, qualitative	Yes		LN	M	Yes	2	1A	4	1	.	0	Yes	27674	27674				27628			132	2090	20162	20021		20055
164	HIV program	unintentional wt loss > 10%	WHO stage II adult and peds		Unknown		No	No			HIV rapid test, qualitative	Yes		LN	F	Yes	2	1A	3	1	.	0	Yes	27724	27724				27713		128	128	2090	20168	20019.8		20056
165	HIV program	unintentional wt loss > 10%	WHO stage II adult and peds		Unknown		No	No			HIV rapid test, qualitative	Yes		LN	M	Yes	1	1A	3	1	1	0	Yes	27724	27724		27724		27650		122	122	2090	20161	20016.6	2149	20043
166	HIV program	eptb	WHO stage III adult and peds		Treatment complete		No	No			HIV rapid test, qualitative	Yes		LN	M	Yes	1	1A	4	1	.	0	Yes	26650	26650		26650				136	134	2087	20162	20017.5		20046
167	HIV program	ptb	WHO stage III adult and peds		Currently in treatment		No	No			HIV rapid test, qualitative	Yes		LN	M	Yes	1	1A	0	0	.	0	Yes	27874	27874		27874		27549		89	88	2090	20093	20015.7		20013.6
168	HIV program	asymptomatics	WHO stage I adult and peds		Unknown		No	No			HIV rapid test, qualitative	Yes		LN	M	Yes	2	1A	3	1	.	0	Yes	27888	27888		27888		27888		122	122	2090	20173	20024.4		20072.9
169	HIV program	chronic diarrhea > 1 mth	WHO stage III adult and peds		Unknown		No	No			HIV rapid test, qualitative	Yes		LN	M	Yes	2	1A	4	1	.	0	Yes	27589	27589		27589		27561		134	134	2090	20164	20022		20059.1
170	HIV program	prolonged fever intermittent	WHO stage III adult and peds		Unknown			Yes	T30	2011-10-18 00:00:00	HIV rapid test, qualitative	Yes		LN	M	Yes	1	2P	0	0	.	0	Yes	27944	27944		27944		27759		91	89	2091	20099	20014.4		20014.1
171	HIV program	chronic diarrhea	WHO stage III adult and peds		Unknown		No	No			HIV rapid test, qualitative	Yes		LN	F	Yes	1	1A	0	0	.	0	Yes	27981	28009		28009		27952		90	90	2091	20096	20016.6		20015.3
172	HIV program													LN	F	Yes	1		2	1	.	0	Yes	27854	28023				27961			116	2090	20150	20017.7		20039.9
173	HIV program	ptb	WHO stage III adult and peds		Currently in treatment		No	No			HIV DNA polymerase chain reaction	Yes		LN	M	Yes	2	1A	3	1	.	0	Yes	28491	29232		29333				129	131	2092	20180	20020.4		20066
174	HIV program	asymptomatic	WHO stage I adult and peds		Unknown		No	No			HIV rapid test, qualitative	Yes		LN	F	Yes	2	5A	1	1	2	0	Yes	30408	30436	30436	30436		30404		109	109	2097	20145	20023.8	2377	20050
175	HIV program	asymptomatic	WHO stage I adult and peds		Unknown		Patient pregnant	No			HIV rapid test, qualitative	Yes		LN	F	Yes	2	5A	3	1	.	0	Yes	29582	29039		29039				121	123	2095	20156	20021.7		20052.7
176	HIV program	asymptomatic	WHO stage I adult and peds		Unknown		No	No			HIV rapid test, qualitative	Yes		LN	F	Yes	1	1A	2	1	2	0	Yes	28205	29330	29302	29330				124	121	2091	20168	20018.5	2321	20052.2
177	HIV program	wt loss > 10%	WHO stage II adult and peds		Unknown		No	No			HIV rapid test, qualitative	Yes		LN	F	Yes	2	1A	2	1	1	0	Yes	28644	28644	28658	28686		28644			114	2093	20142	20022.3	2160	20045
178	HIV program	asymptomatic	WHO stage I adult and peds		Currently in treatment		No	No				Yes		LN	M	Yes	2	5A	2	1	1	0	Yes	30562	30562	30537	30562		30562		112	112	2098	20162	20019.1	2081	20050
179	HIV program	asymptomatic	WHO stage I adult and peds		Unknown		No	No			HIV rapid test, qualitative	Yes		LN	M	Yes	1	5A	3	1	1	0	Yes	30562	30562		30562		30550		127	127	2098	20171	20015.7	2068	20046
180	HIV program	asymptomatic	WHO stage I adult and peds		Unknown		No	No			HIV rapid test, qualitative	Yes		LN	M	Yes	2	5A	2	1	.	1	Yes	30688	30688		30688		30688		114	114	2098	20167	20023.3		20065
181	HIV program	asymptomatic	WHO stage I adult and peds		Unknown		No	No			HIV rapid test, qualitative	Yes		LN	M	Yes	4	5A	4	1	.	0	Yes	30296	30702		30688		30688		133	134	2097	20150	20044.9		20101
182	HIV program	ppe	WHO stage II adult and peds		Unknown		No	No			HIV rapid test, qualitative	Yes		LN	M	Yes	2	5A	3	1	2	0	Yes	28737	29666	29652	29666				121	128	2093	20156	20018.9	2324	20046
183	HIV program	asymptomatic	WHO stage I adult and peds		Unknown		No	No			HIV rapid test, qualitative	Yes		LN	F	Yes	2	5A	2	1	.	1	Yes	30732	30732		30732		30732		118	118	2098	20160	20022.7		20058
184	HIV program	asymptomatic	WHO stage I adult and peds		Unknown		Currently breastfeeding child	No			HIV rapid test, qualitative	Yes		LN	F	Yes	2	5A	1	1	.	1	Yes	30734	30734		30734		30734		108	108	2098	20151	20022.4		20051
185	HIV program	asymptomatics	WHO stage I adult and peds		Unknown		No	No			HIV rapid test, qualitative	Yes		LN	M	Yes	2	1A	2	1	2	0	Yes	28848	28848		28848		28841		113	113	2093	20153	20024.6	2331	20057.5
186	HIV program	assymptomatics	WHO stage I adult and peds		Unknown		No	No			HIV rapid test, qualitative	Yes		LN	M	Yes	2	5A	4	1	.	1	Yes	30703	30703		30703		30703		148	147	2098	20165	20019.5		20053
187	HIV program	asymtopmatic	WHO stage I adult and peds		Unknown		No	No			HIV rapid test, qualitative	Yes		LN	F	Yes	3	5A	2	1	2	0	Yes	29386	30058	30030	30058				118	117	2095	20154	20029.5	2417	20070
188	HIV program	unintentional wt loss > 10%	WHO stage II adult and peds		Unknown		No	No			HIV rapid test, qualitative	Yes		LN	M	Yes	1	1A	3	1	.	0	Yes	27944	27951		27951		27857		126	126	2091	20172	20014.9		20044
189	HIV program	asymptomatic	WHO stage I adult and peds		Unknown		Patient pregnant	No			HIV rapid test, qualitative	Yes		LN	F	Yes	2	5A	2	1	.	0	Yes	30206	30206		30206		30206		116	117	2097	20156	20018.9		20046
190	HIV program	wt losss 10%	WHO stage II adult and peds		Unknown		Patient pregnant	No			HIV rapid test, qualitative	Yes		LN	F	Yes	2	5A	1	1	.	0	Yes	29484	29484		29484		29470		110	109	2095	20153	20023.9		20056
191	HIV program	chronic diarrhea >1 mth	WHO stage III adult and peds		Unknown		No	No			HIV rapid test, qualitative	Yes		LN	M	Yes	1	1A	2	1	.	0	Yes	28137	27639		27639		27630		124	112	2091	20172	20018		20053.2
192	HIV program	mild wt loss < 10%	WHO stage II adult and peds		Unknown		No	No			HIV rapid test, qualitative	Yes		LN	M	Yes	2	1A	2	1	.	0	Yes	28925	29050		29064		29043			117	2093	20156	20023		20056
193	HIV program	weight loss > 10%	WHO stage II adult and peds		Unknown		No	No			HIV rapid test, qualitative	Yes		LN	F	Yes	2	1A	2	1	.	0	Yes	26758	26758		26758				118	113	2087	20156	20023.5		20057.2
194	HIV program	asymptomatic	WHO stage I adult and peds		Unknown		No	No			HIV rapid test, qualitative	Yes		LN	F	Yes	2	5A	2	1	.	1	Yes	30913	30913							116	2099	20156	20024.7		20060
195	HIV program	herpezosters	WHO stage II adult and peds		Unknown		No	No			HIV rapid test, qualitative	Yes		LN	F	Yes	2	5A	2	1	.	1	Yes	30978	30978		30978				102	114	2099	20149	20021.6		20048
196	HIV program	weight loss	WHO stage II adult and peds		Unknown		No	No			HIV rapid test, qualitative	Yes		LN	M	Yes	1	5A	3	1	.	0	Yes	29978	29978		29978		29978		124	124	2096	20168	20017.7		20050
197	HIV program	asymptomatic	WHO stage I adult and peds		Unknown		Patient pregnant	No			HIV rapid test, qualitative	Yes		LN	F	Yes	3	5A	1	1	.	0	Yes	30485	31095						111	110	2098	20156	20028.8		20070
198	HIV program	asymptomatic	WHO stage I adult and peds		Unknown		No	No			HIV rapid test, qualitative	Yes		LN	M	Yes	2	5A	1	1	.	1	Yes	31125	31125		31124		31124		109	110	2099	20175	20020.6		20063
199	HIV program	who stage 2	WHO stage II adult and peds		Unknown		No	No			HIV rapid test, qualitative	Yes		LN	M	Yes	2	5A	1	1	.	1	Yes	31188	31188		31188		31188		110	110	2100	20159	20020.2		20051
200	HIV program	asymptomatic	WHO stage I adult and peds		Unknown		Patient pregnant	No			HIV rapid test, qualitative	Yes		LN	F	Yes	2	5A	1	0	.	0	Yes	30296	30394		30394		30257			101	2097	20156	20020.5		20049.8
201	HIV program	asymptomatic	WHO stage I adult and peds		Unknown		No	No			HIV rapid test, qualitative	Yes		LN	F	Yes	2	5A	1	1	.	1	Yes	31278	31278		31278		31278		106	109	2100	20165	20019.5		20053
202	HIV program	asymptomatic	WHO stage I adult and peds		Unknown		No	No			HIV rapid test, qualitative	Yes		LN	F	Yes	2	5A	2	1	.	1	Yes	31325	31325		31325		31325		116	116	2100	20161	20020.1		20052
203	HIV program	asymptomatic	WHO stage I adult and peds		Unknown		No	No			HIV rapid test, qualitative	Yes		LN	M	Yes	2	5A	3	1	.	1	Yes	31325	31325		31325		31325		122	122	2100	20167	20024		20067
204	HIV program	ppe	WHO stage II adult and peds		Unknown		No	No			HIV rapid test, qualitative	Yes		LN	F	Yes	2	13A	1	1	.	1	Yes	31691	31691		31691		31691		109	109	2101	20158	20023.6		20059
205	HIV program	stage 2	WHO stage III adult and peds		Unknown		No	No						LN	M	Yes	1		3	1	.	1	Yes	31888	31888						127	127	2101	20170	20017.8		20051.5
206	HIV program	unexplanned weight loss	WHO stage II adult and peds		Unknown		No	No			HIV rapid test, qualitative	Yes		LN	M	Yes	2	13A	1	1	.	1	Yes	31749	31749		31749		31749		109	108	2101	20165	20019.1		20052
207	HIV program		WHO stage I adult and peds		Unknown		No	No			HIV rapid test, qualitative	Yes		LN	F	Yes	2	5A	3	1	.	1	Yes	31858	31858		29674		29674		123	129	2101	20149	20020.3		20045
208	HIV program	assymptomatics	WHO stage I adult and peds		Unknown		No	No			HIV rapid test, qualitative	Yes		LN	M	Yes	1	13A	3	1	.	1	Yes	31843	31843		31843		31843		116	122	2101	20165	20016.5		20045
209	HIV program	assymptomatics	WHO stage I adult and peds		Unknown		No	No			HIV rapid test, qualitative	Yes		LN	F	Yes	2	5A	1	1	.	1	Yes	31858	31858		31627		31627		109	108	2101	20160	20022.7		20058
210	HIV program										HIV rapid test, qualitative	Yes		LN	F	Yes	1	5A	1	1	.	1	Yes	30802	30802		30802		30793			106	2098	20152	20010.4		20024
211	HIV program	assymptomatics	WHO stage I adult and peds		Unknown		No	No			HIV rapid test, qualitative	Yes		LN	M	Yes	2	5A	4	1	.	1	Yes	30900	30900		30900		30900		142	139	2099	20163	20020.3		20054
212	HIV program	assymptomatics	WHO stage I adult and peds		Unknown		No	No			HIV rapid test, qualitative	Yes		LN	M	Yes	2	13A	2	1	.	1	Yes	31963	31963		31963		31963		112	116	2102	20159	20019.4		20049
213	HIV program	asymptomatic	WHO stage I adult and peds		Unknown		No	No			HIV rapid test, qualitative	Yes		LN	F	Yes	2	13A	1	1	.	1	Yes	32028	32028		32028		32028		108	108	2102	20160	20020.3		20052
214	HIV program	asymptomatic	WHO stage I adult and peds		Unknown		No	No			HIV rapid test, qualitative	Yes		LN	M	Yes	1	5A	3	1	2	0	Yes	29851	29851		29851		29851		129	128	2096	20170	20018.3	2308	20053
215	HIV program	assymptoms	WHO stage I adult and peds		Unknown		No	No			HIV rapid test, qualitative	Yes		LN	F	Yes	2	5A	1	1	2	0	Yes	29997	30055	29997	29997		28901		110	109	2096	20160	20023	2440	20059
216	HIV program	asymptomatic	WHO stage I adult and peds		Unknown		No	No			HIV rapid test, qualitative	Yes		LN	F	Yes	1	2A	0	0	2	0	Yes	29549	30173		30173		29548			92	2095	20143	20016.1	2392	20033
217	HIV program	asymptomatic	WHO stage I adult and peds		Unknown		No	No			HIV rapid test, qualitative	Yes		LN	F	Yes	3	5A	3	1	.	0	Yes	29221	30681		30681		29225		147	130	2094	20157	20027.2		20067.1
218	HIV program		WHO stage I adult and peds		Unknown		No	No			HIV rapid test, qualitative	Yes		LN	F	Yes	2	5A	2	1	.	1	Yes	30893	30893						113	113	2099	20163	20021.8		20058
219	HIV program	asymptomatic	WHO stage I adult and peds		Unknown		No	No			HIV rapid test, qualitative	Yes		LN	M	Yes	2	5A	1	1	.	1	Yes	30976	30976				30976			107	2099	20166	20020.3		20056
220	HIV program				Treatment complete		No	Yes	2016		HIV rapid test, qualitative	Yes		LN	M	Yes	2	5A	3	1	.	1	Yes	31088	31088		31088		31088		122	122	2099	20164	20020.4		20055
221	HIV program	assymptomatics	WHO stage I adult and peds		Unknown		No	No			HIV rapid test, qualitative	Yes		LN	F	Yes	2	5A	3	1	.	1	Yes	31130	31130		31130		31130			129	2099	20153	20023.9		20056
222	HIV program				Unknown		No	No			HIV rapid test, qualitative	Yes		LN	M	Yes	2	5A	1	1	.	1	Yes	31214	31214		31173		31173		105	105	2100	20155	20022.9		20055
223	HIV program										HIV rapid test, qualitative	Yes		LN	F	Yes	2	5A	3	1	.	1	Yes	31410	31410		31410		31410		122	122	2100	20160	20020.3		20052
224	HIV program	preg	WHO stage I adult and peds		Unknown		No	No				Yes		LN	F	Yes	2	5A	1	1	.	1	Yes	31419	31419						107	106	2100	20150	20023.4		20052.6
225	HIV program										HIV rapid test, qualitative	Yes		LN	F	Yes	2	5A	1	0	.	1	Yes	31423	31423		31423		31423		99	98	2100	20158	20020.8		20052
226	HIV program	asymptomatic	WHO stage I adult and peds		Unknown		Patient pregnant	No			HIV rapid test, qualitative	Yes		LN	F	Yes	2	5A	1	1	.	1	Yes	31571	30499		30499		30499		98	103	2101	20162	20020.6		20054.1
227	HIV program	asymptomatic	WHO stage I adult and peds		Unknown		No	No			HIV rapid test, qualitative	Yes		LN	M	Yes	2	5A	3	1	.	1	Yes	31508	31508		31508		31508		129	129	2100	20158	20021.2		20053
228	HIV program	asymptomatic	WHO stage I adult and peds		Unknown		No	No			HIV rapid test, qualitative	Yes		LN	F	Yes	2	1A	1	1	1	0	Yes	28037	28289	28261	28289		28104		105	104	2091	20151	20022.2	2162	20050.7
229	HIV program													LN	M	Yes	1		2	1	.	0	Yes	28009	28023				28003			120	2091	20166	20014.5		20040
230	HIV program	ptb	WHO stage III adult and peds		Treatment complete		No	No			HIV rapid test, qualitative	Yes		LN	F	Yes	1	1A	2	1	.	0	Yes	27799	27799		27799		27272		116	115	2090	20150	20015.6		20035
231	HIV program	severe wt loss <10%	WHO stage II adult and peds		Unknown		No	No			HIV rapid test, qualitative	Yes		LN	F	Yes	2	1A	1	1	.	0	Yes	28521	28521		28521		28499		107	107	2092	20151	20023.2		20053
232	HIV program	asymptomatic	WHO stage I adult and peds		Unknown		No	No			HIV rapid test, qualitative	Yes		LN	F	Yes	2	1A	2	1	2	0	Yes	27981	28793	28765	28792		28765		117	115	2091	20155	20019.6	2228	20047.1
233	HIV program		WHO stage IV adult and peds		Unknown						HIV rapid test, qualitative			LN	F	Yes	2		1	1	2	0	Yes	28841	28841	27881			27868		111	111	2093	20151	20021.5	2238	20049
234	HIV program	moderate weight loss <10%	WHO stage II adult and peds		Unknown		No	No			HIV rapid test, qualitative	Yes		LN	M	Yes	2	1A	1	1	2	0	Yes	28415	28857	28849	28857		28359		121	110	2092	20164	20023.8	2308	20063.9
235	HIV program	moderate wt loss	WHO stage II adult and peds		Unknown		No	No						LN	F	Yes	2	1A	1	1	1	0	Yes	28401	28401	29118			28212		109	109	2092	20157	20021.1	2145	20052
236	HIV program	asymptomatic	WHO stage I adult and peds		Unknown		Currently breastfeeding child	Yes	16/07/2011		HIV rapid test, qualitative	Yes		LN	F	Yes	2	5A	2	1	.	0	Yes	28653	28989		28989		28645		112	112	2093	20161	20019.7		20051
237	HIV program	asymptomatics	WHO stage I adult and peds		Unknown		No	No			HIV rapid test, qualitative	Yes		LN	F	Yes	1	2P	0	0	.	0	Yes	29281	29337							83	2094	20083	20015		20010.3
238	HIV program	severe bacterial infection	WHO stage III adult and peds		Unknown		No	No			HIV rapid test, qualitative	Yes		LN	F	Yes	1	1A	1	1	.	0	Yes	29337	29337		29330		29320		104	104	2094	20166	20017.1		20047
239	HIV program	severe bactrial	WHO stage I adult and peds		Unknown		No	No			HIV rapid test, qualitative	Yes		LN	M	Yes	2	1A	2	1	.	0	Yes	29270	29270		29270		29270		122	121	2094	20166	20020.7		20057
240	HIV program	active pulmonary	WHO stage III adult and peds		Treatment complete		No	No			HIV rapid test, qualitative	Yes		LN	F	Yes	1	1A	1	1	.	0	Yes	29368	29382		27275		27275		142	111	2095	20171	20014.7		20043
241	HIV program	asymptomatic	WHO stage I adult and peds		Unknown		Currently breastfeeding child	No			HIV rapid test, qualitative	Yes		LN	F	Yes	2	5A	2	1	.	0	Yes	29466	29466		29438		29438		114	114	2095	20158	20019.9		20049.7
242	HIV program	universal eligibility	WHO stage I adult and peds		Unknown		Currently breastfeeding child	No			HIV rapid test, qualitative	Yes		LN	F	Yes	2	5A	2	1	.	0	Yes	29522	29520		29520		29520		114	113	2095	20158	20021.2		20053
243	HIV program	asymptomatic	WHO stage I adult and peds		Unknown		No	No			HIV rapid test, qualitative	Yes		LN	F	Yes	1	5A	3	1	.	0	Yes	29760	29788		29788		29788			129	2096	20165	20018		20049
244	HIV program	asymptomatic	WHO stage I adult and peds		Unknown		Currently breastfeeding child	No			HIV rapid test, qualitative	Yes		LN	F	Yes	3	5A	1	1	.	0	Yes	29759	29759		29759		29387		109	111	2096	20155	20027.1		20065
245	HIV program	weight loss	WHO stage II adult and peds		Unknown		No	No			HIV rapid test, qualitative	Yes		LN	F	Yes	2	5A	2	1	1	0	Yes	29984	29984		29984		29984		115	115	2096	20156	20021.8	2142	20053
246	HIV program	asymptomatic	WHO stage I adult and peds		Unknown		No	No			HIV rapid test, qualitative	Yes		LN	M	Yes	2	5A	2	1	2	0	Yes	30335	30335	30334						116	2097	20172	20019.6	2250	20058
247	HIV program	asymptomatic	WHO stage I adult and peds		Unknown		No	No			HIV rapid test, qualitative	Yes		LN	M	Yes	2	5A	3	1	2	0	Yes	30265	30474	30460	30474		30263		131	131	2097	20182	20022.5	2449	20074.6
248	HIV program	chronic cough	WHO stage I adult and peds		Unknown		No	No			HIV rapid test, qualitative	Yes		LN	F	Yes	2	5A	2	1	.	1	Yes	30831	30831		30509		30831			113	2099	20161	20022.4		20058
249	HIV program	asymptomatic	WHO stage I adult and peds		Unknown		No	No			HIV rapid test, qualitative	Yes		LN	M	Yes	2	5A	1	1	.	1	Yes	31111	31111		31111		31111		111	111	2099	20160	20019.5		20050
250	HIV program	assymptomatics	WHO stage I adult and peds		Unknown		No	No			HIV rapid test, qualitative	Yes		LN	M	Yes	2	5A	2	1	.	1	Yes	31147	31147		31147		31147		116	116	2099	20172	20022		20065
251	HIV program	asymptomatic	WHO stage I adult and peds		Unknown		No	No			HIV rapid test, qualitative	Yes		LN	F	Yes	2	5A	1	1	.	1	Yes	31209	31209		31200		31200		104	103	2100	20160	20022.3		20057
252	HIV program	asymptomatic	WHO stage I adult and peds		Unknown		No	No			HIV rapid test, qualitative	Yes		LN	F	Yes	2	5A	1	1	.	1	Yes	31413	31413		31411				109	109	2100	20150	20020.8		20046.7
253	HIV program	asymptomatic	WHO stage I adult and peds		Unknown		Currently breastfeeding child	No			HIV rapid test, qualitative	Yes		LN	F	Yes	2	5A	1	1	.	1	Yes	31453	31453		31453		31453		110	110	2100	20151	20023.6		20053.8
254	HIV program	asymptomatics	WHO stage I adult and peds		Unknown		No	No			HIV rapid test, qualitative	Yes		LN	M	Yes	1		2	1	.	0	Yes	28655	28641				28617			121	2093	20174	20016.8		20051
255	HIV program	asymptomatics	WHO stage I adult and peds		Unknown		No	No			HIV rapid test, qualitative	Yes		LN	M	Yes	2	5A	2	1	1	0	Yes	29570	29570	29563	29570		29559		115	112	2095	20170	20024.2	2124	20070
256	HIV program	weight loss	WHO stage II adult and peds		Unknown		No	No			HIV rapid test, qualitative	Yes		LN	M	Yes	2	5A	1	1	2	0	Yes	29627	29626	29605	29619		29600		112	109	2095	20165	20020.6	2246	20056
257	HIV program	asymptomatic	WHO stage I adult and peds		Unknown		No	No			HIV rapid test, qualitative	Yes		LN	F	Yes	2	5A	1	1	.	0	Yes	29710	28819							107	2095	20159	20023.3		20059
258	HIV program	e.p.t.b	WHO stage III adult and peds		Currently in treatment		No	No			HIV rapid test, qualitative	Yes		LN	F	Yes	2	5A	2	1	.	0	Yes	29738	29738		29733		29733		114	114	2096	20150	20024		20054
259	HIV program	asymptomatic	WHO stage I adult and peds								HIV rapid test, qualitative	Yes		LN	F	Yes	2	5A	1	1	2	0	Yes	29843	29843	29843	29843				112	108	2096	20170	20023.2	2458	20067
260	HIV program	ks	WHO stage IV adult and peds		Unknown		No	No			HIV rapid test, qualitative	Yes		LN	M	Yes	2	5A	3	1	.	0	Yes	29710	29864		29864				128	125	2095	20168	20020.6		20058
261	HIV program	asymptomatic	WHO stage I adult and peds		Unknown		No	No			HIV rapid test, qualitative	Yes		LN	F	Yes	4	5A	4	1	2	0	Yes	29892	29892	29878	29892		29017		151	146	2096	20152	20038.5	2473	20089
262	HIV program	weight loss >10%	WHO stage II adult and peds		Unknown		No	No			HIV rapid test, qualitative	Yes		LN	M	Yes	2	2P	0	0	.	0	Yes	29899	29899		29899				87	86	2096	20098	20018.7		20018
263	HIV program	waight loss	WHO stage II adult and peds		Unknown		No	No			HIV rapid test, qualitative	Yes		LN	F	Yes	1	5A	1	1	1	0	Yes	29941	29941	29934	29928		29928		109	107	2096	20170	20017	2068	20049
264	HIV program	asymptomatic	WHO stage I adult and peds		Unknown		Currently breastfeeding child	No			HIV rapid test, qualitative	Yes		LN	F	Yes	2	5A	1	1	.	0	Yes	29997	29991		29991		29991		105	105	2096	20158	20021.6		20054
265	HIV program	asymtopmatic	WHO stage I adult and peds		Unknown		No	No			HIV rapid test, qualitative	Yes		LN	F	Yes	3	5A	1	1	.	0	Yes	30004	29915						107	107	2096	20150	20028.4		20064
266	HIV program	herper zoster	WHO stage II adult and peds		Unknown		No	No			HIV rapid test, qualitative	Yes		LN	F	Yes	2	1A	2	1	2	0	Yes	30144	29111	28729	29111				115	115	2097	20171	20022.2	2246	20065
267	HIV program	asymptomatic	WHO stage I adult and peds		Unknown		No	No			HIV rapid test, qualitative	Yes		LN	M	Yes	2	5A	2	1	1	0	Yes	30109	30109	30102	30109		30079		119	119	2097	20173	20021.1	2141	20063
268	HIV program		WHO stage I adult and peds		Unknown		No	No			HIV rapid test, qualitative	Yes		LN	F	Yes	1	2P	0	0	2	0	Yes	28926	30130	30123	30130		30123			88	2093	20121	20011.6	2446	20017
269	HIV program	asymtopmatic	WHO stage I adult and peds		Unknown		No	No			HIV rapid test, qualitative	Yes		LN	F	Yes	2	5A	3	1	2	0	Yes	30039	30144		30144		30020		123	122	2096	20150	20021.3	2433	20048
270	HIV program	asymptomatic	WHO stage I adult and peds		Unknown		No	No			HIV rapid test, qualitative	Yes		LN	F	Yes	2	5A	2	1	2	0	Yes	30174	30174		30174		30174		113	112	2097	20150	20022.2	2283	20050
271	HIV program	severe wt loss > 10%	WHO stage II adult and peds		Unknown		No	No				Yes		LN	F	Yes	3	5A	2	1	.	0	Yes	30180	30180		30180				117	116	2097	20150	20028.4		20064
272	HIV program	immunosuppression	WHO stage IV adult and peds		Unknown		No	No			HIV rapid test, qualitative	Yes		LN	F	Yes	1	5A	2	1	.	0	Yes	30195	30195		30195		30192		116	116	2097	20158	20018		20045
273	HIV program	asymptomatic	WHO stage I adult and peds		Unknown		No	No			HIV rapid test, qualitative	Yes		LN	M	Yes	2	13A	1	1	2	0	Yes	29248	30277		30277				114	111	2094	20171	20021.2	2380	20062
274	HIV program				Unknown									LN	F	Yes	.		1	1	.	0	Yes	30299	30299							107	2097
275	HIV program				Unknown		No	No			HIV rapid test, qualitative			LN	M	Yes	2	5A	4	1	.	0	Yes	30354	30354		30354		30354			133	2097	20156	20021		20051
276	HIV program		WHO stage III adult and peds									Yes		LN	M	Yes	2	5A	1	1	.	0	Yes	30354	30354		30347		30340		111	110	2097	20159	20022.5		20057
277	HIV program	asymptomatic	WHO stage I adult and peds		Unknown			No			HIV rapid test, qualitative	Yes		LN	M	Yes	1	2P	0	0	.	0	Yes	30025	30361		30361					82	2096	20075	20016		20009
278	HIV program	asymptomatic	WHO stage I adult and peds		Unknown		No	No			HIV rapid test, qualitative			LN	F	Yes	4	5A	2	1	.	0	Yes	30403	30394		30394				120	118	2097	20155	20035		20084
279	HIV program	asymptomatic	WHO stage I adult and peds		Unknown		No	No			HIV rapid test, qualitative	Yes		LN	F	Yes	2	5A	1	1	2	0	Yes	30417	30417	30408	30417		30417		105	105	2097	20173	20021.7	2489	20065
280	HIV program	asymptomatic	WHO stage I adult and peds		Unknown		No	No			HIV rapid test, qualitative	Yes		LN	F	Yes	1	5A	1	1	2	0	Yes	30438	30438	30431	30438				103	103	2097	20167	20017.9	2335	20050
281	HIV program				Unknown									LN	F	Yes	2	5A	1	1	.	0	Yes	30466	30466							106	2098	20150	20023.6		20053
282	HIV program	asymptomatic	WHO stage I adult and peds		Unknown		No	No			HIV rapid test, qualitative	Yes		LN	M	Yes	2	5A	3	1	.	0	Yes	30487	30487		30487		30487			122	2098	20182	20018.7		20062
283	HIV program	asymptomatic	WHO stage I adult and peds		Unknown		No	No			HIV rapid test, qualitative	Yes		LN	F	Yes	2	5A	1	1	2	0	Yes	30503	30503	30134	30503		30304		108	108	2098	20147	20021.3	2419	20046
284	HIV program	asymptomatic	WHO stage I adult and peds		Unknown			No				Yes		LN	M	Yes	1	5A	4	1	2	0	Yes	30531	30531	30529	30531				140	139	2098	20172	20017.9	2362	20053
285	HIV program	mild weight loss	WHO stage II adult and peds		Unknown		No	No			HIV rapid test, qualitative	Yes		LN	M	Yes	1	5A	2	1	.	0	Yes	30599	30599		30594		30593		113	112	2098	20180	20014.8		20048
286	HIV program	asymptomatic	WHO stage I adult and peds		Unknown		No	No			HIV rapid test, qualitative	Yes		LN	M	Yes	3	5A	2	1	.	0	Yes	28954	30685		30685				118	113	2093	20170	20028		20081
287	HIV program	asymptomatic	WHO stage I adult and peds		Unknown		Currently breastfeeding child	Yes			HIV rapid test, qualitative	Yes		LN	F	Yes	2	5A	2	1	.	1	Yes	30697	30697		30487		30487		108	113	2098	20156	20021		20051
288	HIV program	assymptomatics	WHO stage I adult and peds		Unknown		No	No			HIV rapid test, qualitative	Yes		LN	F	Yes	3	5A	3	1	.	1	Yes	30704	30704		30704		30704		124	130	2098	20160	20025.4		20065
289	HIV program	asymptomatic	WHO stage I adult and peds		Unknown		No	No			HIV rapid test, qualitative	Yes		LN	F	Yes	1	5A	1	1	.	1	Yes	30795	30795		30795		30794		112	111	2098	20162	20018.3		20048
290	HIV program	assymptoms	WHO stage I adult and peds		Unknown		No	No			HIV rapid test, qualitative	Yes		LN	F	Yes	2	5A	1	1	.	1	Yes	30837	30837		30837		30837		113	110	2099	20160	20021.9		20056
291	HIV program	asymptomatic	WHO stage I adult and peds									Yes		LN	F	Yes	1	5A	1	1	.	1	Yes	30874	30864		30864				103	103	2099	20156	20017.7		20043
292	HIV program	asymptomatic	WHO stage I adult and peds		Unknown		No	No			HIV rapid test, qualitative	Yes		LN	F	Yes	2	5A	1	1	.	1	Yes	30867	30867		30864		30864		109	109	2099	20158	20020.4		20051
293	HIV program	asymptomatic	WHO stage I adult and peds		Unknown		No	No			HIV rapid test, qualitative	Yes		LN	F	Yes	2	5A	1	1	.	1	Yes	30899	30907		30907				117	104	2099	20150	20022.7		20051
294	HIV program				Unknown		No	No			HIV rapid test, qualitative	Yes		LN	F	Yes	2		2	1	.	1	Yes	30914	29139						108	113	2099	20160	20020.3		20052
295	HIV program	prengnant mother	WHO stage I adult and peds		Unknown		Patient pregnant	No			HIV rapid test, qualitative	Yes		LN	F	Yes	1	1A	1	1	.	0	Yes	27972	27993				27864	28023	108	106	2091	20163.5	20018.2		20048.7
296	HIV program	asymptomatic	WHO stage I adult and peds		Unknown		No	No			HIV rapid test, qualitative	Yes		LN	M	Yes	2	5A	1	1	.	1	Yes	30928	30928		30901		30901		111	110	2099	20172	20019.3		20057
297	HIV program				Unknown		No	No			HIV rapid test, qualitative	Yes		LN	F	Yes	1	5A	1	1	.	1	Yes	30930	30086						102	104	2099	20163	20016.2		20043
298	HIV program	asymptomatic	WHO stage I adult and peds		Unknown		No	No			HIV rapid test, qualitative	Yes		LN	M	Yes	1	5A	1	1	.	1	Yes	30935	30935		30933		30933		110	109	2099	20157	20017.9		20044
299	HIV program	asymptomatic	WHO stage I adult and peds		Unknown		No	No			HIV rapid test, qualitative	Yes		LN	F	Yes	2	5A	1	0	.	1	Yes	30942	30942						101	101	2099	20160	20019.9		20051
300	HIV program	asymptomatic	WHO stage I adult and peds		Unknown		No	No			HIV rapid test, qualitative	Yes		LN	F	Yes	1	5A	2	1	.	1	Yes	30993	30993		30986		30984		113	113	2099	20144	20017.8		20037
301	HIV program	asymptomatic	WHO stage I adult and peds		Unknown		No	No			HIV rapid test, qualitative	Yes		LN	M	Yes	2	5A	1	1	2	0	Yes	29687	29949	29855	29949		29687		106	105	2095	20169	20018.9	2415	20054.1
302	HIV program				Unknown		No	No			HIV rapid test, qualitative	Yes		LN	M	Yes	1	2P	0	0	.	1	Yes	31007	31007				30979		84	84	2099	20116	20008.2		20011
303	HIV program	asymptomatic	WHO stage I adult and peds		Unknown		No				HIV rapid test, qualitative	Yes		LN	F	Yes	2	5A	3	1	.	1	Yes	31042	31042		31042		31042		123	122	2099	20160	20023.4		20060
304	HIV program	asymptomatic	WHO stage I adult and peds		Unknown		No	No			HIV rapid test, qualitative	Yes		LN	F	Yes	2	5A	1	0	.	1	Yes	31042	31042		31042		31042		101	101	2099	20151	20019.7		20045
305	HIV program	asymptomatic	WHO stage I adult and peds		Unknown			No			HIV rapid test, qualitative	Yes		LN	M	Yes	2	5A	2	1	.	1	Yes	31047	31047		31047		31039		114	114	2099	20160	20023.8		20061
306	HIV program	asymptomatic	WHO stage I adult and peds		Unknown		No	No			HIV rapid test, qualitative	Yes		LN	F	Yes	3	5A	2	1	.	1	Yes	31077	31077				31075		119	118	2099	20159	20025.7		20065
307	HIV program	stage iii	WHO stage III adult and peds		Unknown		No	Yes			HIV rapid test, qualitative			LN	M	Yes	2	5A	1	1	.	1	Yes	31089	30499						109	111	2099	20165	20024.2		20066
308	HIV program	asymptomatic	WHO stage I adult and peds				No	No			HIV rapid test, qualitative	Yes		LN	F	Yes	2	5A	1	1	.	1	Yes	31091	31091				31089		111	111	2099	20147	20021.3		20046
309	HIV program	asymptomatic	WHO stage I adult and peds		Unknown		No	No			HIV rapid test, qualitative	Yes		LN	F	Yes	3	5A	1	0	.	1	Yes	31095	31095		31105		31095		103	101	2099	20159	20027.7		20070
310	HIV program	asymptomatic	WHO stage I adult and peds		Unknown		No	No			HIV rapid test, qualitative	Yes		LN	F	Yes	2	5A	2	1	.	1	Yes	31105	31105		31103		31103		116	116	2099	20160	20024.2		20062
311	HIV program	asymptomatic	WHO stage I adult and peds		Unknown		No	No			HIV rapid test, qualitative	Yes		LN	F	Yes	2	5A	2	1	.	1	Yes	31166	31166		31166		31166		114	114	2099	20147	20023.6		20051
312	HIV program											Yes		LN	F	Yes	3	5A	1	1	.	1	Yes	31116	31116		31116		31116		107	107	2099	20180	20025		20081
313	HIV program										HIV rapid test, qualitative	Yes		LN	F	Yes	1	5A	1	1	.	1	Yes	31131	31131		31105		31104		108	103	2099	20158	20012		20030
314	HIV program	asymptomatic	WHO stage I adult and peds		Unknown		No	No			HIV rapid test, qualitative	Yes		LN	M	Yes	2	5A	2	1	.	1	Yes	31276	31133		31161		31133		118	112	2100	20173	20020.7		20062
315	HIV program	asymptomatic	WHO stage I adult and peds		Unknown		No	No			HIV rapid test, qualitative	Yes		LN	M	Yes	2	5A	2	1	.	1	Yes	31341	31147		31147		-632559		113	113	2100	20169	20023.1		20066
316	HIV program										HIV rapid test, qualitative	Yes		LN	F	Yes	2	5A	2	1	.	1	Yes	31147	31147		31147		31146		114	114	2099	20163	20022.6		20060
317	HIV program	asymptomatic	WHO stage I adult and peds		Unknown		No	No			HIV rapid test, qualitative	Yes		LN	M	Yes	2	5A	3	1	.	1	Yes	31161	31161		31161		31161		127	127	2099	20170	20024.9		20072
318	HIV program	severe bacterial infections	WHO stage III adult and peds		Unknown			No			HIV rapid test, qualitative	Yes		LN	F	Yes	1	2P	0	0	.	0	Yes	27934	27951		27953		27937		84	84	2091	20082	20014.1		20009.5
319	HIV program	asymptomatic	WHO stage I adult and peds		Unknown		No	No				Yes		LN	M	Yes	2	5A	1	1	.	1	Yes	31193	31193		31193		31193		106	106	2100	20162	20019.4		20051
320	HIV program	asymptomatic	WHO stage I adult and peds		Unknown		No	No			HIV rapid test, qualitative	Yes		LN	M	Yes	1	5A	4	1	.	1	Yes	31194	31194		31194		31189		126	138	2100	20163	20016.2		20043
321	HIV program				Unknown		No	No			HIV rapid test, qualitative	Yes		LN	M	Yes	2	5A	4	1	.	1	Yes	31252	31252		31252		31249		133	133	2100	20161	20021.2		20055
322	HIV program	asymptomatic	WHO stage I adult and peds		Unknown		No	No			HIV rapid test, qualitative	Yes		LN	M	Yes	3	5A	2	1	.	1	Yes	31308	31308		31308		31308		119	119	2100	20164	20026		20070
323	HIV program	asymptomatic	WHO stage I adult and peds		Unknown		No	No			HIV rapid test, qualitative	Yes		LN	M	Yes	2	5A	3	1	.	1	Yes	31313	31313		31313		31311		123	124	2100	20174	20024.4		20074
324	HIV program	assymptomatic	WHO stage I adult and peds		Unknown		No	No			HIV rapid test, qualitative	Yes		LN	F	Yes	1	5A	4	1	.	1	Yes	31311	31311		31308		31308		145	145	2100	20160	20016.8		20043
325	HIV program	asymptomatic	WHO stage I adult and peds		Unknown		Currently breastfeeding child	No				Yes		LN	F	Yes	2	5A	1	1	.	1	Yes	31326	31326		31326				106	106	2100	20157	20019.5		20048
326	HIV program	asymptomatic	WHO stage I adult and peds		Unknown		No	No			HIV rapid test, qualitative	Yes		LN	M	Yes	2	5A	1	1	.	1	Yes	31355	31355		31355		31348		104	104	2100	20172	20021		20062
327	HIV program										HIV rapid test, qualitative	Yes		LN	F	Yes	3		1	1	.	1	Yes	31388	31388		31388		31388		103	104	2100	20155	20026.6		20064
328	HIV program	asymptomatic	WHO stage I adult and peds		Unknown		Patient pregnant	No			HIV rapid test, qualitative	Yes		LN	F	Yes	2	5A	1	0	.	1	Yes	31399	31399		31685		31685		100	98	2100	20155	20023.3		20056
329	HIV program	asymptomatic	WHO stage I adult and peds		Unknown		No	No			HIV rapid test, qualitative	Yes		LN	F	Yes	2	5A	1	0	.	1	Yes	31402	31402		31402		31402		99	99	2100	20160	20021.1		20054
330	HIV program	asymptomatic	WHO stage I adult and peds		Unknown		No	No			HIV rapid test, qualitative	Yes		LN	F	Yes	2	5A	1	1	.	1	Yes	31411	31410		31410		31410		104	104	2100	20160	20022.3		20057
331	HIV program	pshd	WHO stage IV adult and peds		Unknown						HIV rapid test, qualitative	Yes		LN	F	Yes	2	2P	0	0	.	1	Yes	31420	31420		31420		31419		82	82	2100	20060	20020.3		20007.3
332	HIV program	asymptomatic	WHO stage I adult and peds		Unknown		No	No			HIV rapid test, qualitative	Yes		LN	F	Yes	2	5A	1	1	.	1	Yes	31430	31430		31430		31430		104	103	2100	20155	20020.8		20050
333	HIV program	asymptomatic	WHO stage I adult and peds		Unknown		No	No			HIV rapid test, qualitative	Yes		LN	F	Yes	2	5A	1	0	.	1	Yes	31466	31466		31466		31466		100	100	2100	20139	20021.7		20042
334	HIV program				Unknown		No	No			HIV rapid test, qualitative	Yes		LN	F	Yes	2	5A	3	1	.	1	Yes	31495	30956		30956					130	2100	20161	20022		20057
335	HIV program	asymptomatic	WHO stage I adult and peds		Unknown		No	No			HIV rapid test, qualitative	Yes		LN	M	Yes	2	5A	3	1	.	1	Yes	31502	31502		31215		31215		123	124	2100	20169	20021.4		20061
336	HIV program	asymptomatic	WHO stage I adult and peds		Unknown		No	No			HIV rapid test, qualitative	Yes		LN	M	Yes	2	13A	3	1	.	1	Yes	31572	31572		31572		31572		124	124	2101	20162	20021.4		20056.2
337	HIV program	assympotomatic	WHO stage I adult and peds		Unknown		No	No			HIV rapid test, qualitative	Yes		LN	M	Yes	2	13A	1	1	.	1	Yes	31593	31593		31593		31593			104	2101	20168	20019.5		20055
338	HIV program	assympotomatic	WHO stage I adult and peds		Unknown		No	No			HIV rapid test, qualitative	Yes		LN	M	Yes	1	13A	2	1	.	1	Yes	31607	31607		31607		31607		117	117	2101	20173	20016.4		20049
339	HIV program				Unknown		No	No			HIV rapid test, qualitative	Yes		LN	M	Yes	2	13A	2	1	.	1	Yes	31733	31733		30283					117	2101	20163	20023.7		20063
340	HIV program	asymptomatic	WHO stage I adult and peds				Patient pregnant				HIV rapid test, qualitative	Yes		LN	F	Yes	2		1	1	.	1	Yes	31655	31655		31655		31655			105	2101	20150	20020.9		20047
341	HIV program	assympotomatic	WHO stage I adult and peds		Unknown		No	No			HIV rapid test, qualitative	Yes		LN	M	Yes	2	5A	2	1	.	1	Yes	31672	31672				31672		114	114	2101	20173	20020.4		20061
342	HIV program	assympotomatic	WHO stage I adult and peds		Unknown		No	No				Yes		LN	F	Yes	3	5A	1	1	.	1	Yes	31676	31676				31676		102	102	2101	20147	20025.5		20055
343	HIV program	asymptomatic	WHO stage I adult and peds		Unknown		No	No			HIV rapid test, qualitative	Yes		LN	M	Yes	1	13A	1	1	.	1	Yes	31698	31698		31698		31698		109	109	2101	20159	20018.2		20046
344	HIV program	asymptomatic	WHO stage I adult and peds		Unknown		No	No			HIV rapid test, qualitative	Yes		LN	F	Yes	4	5A	2	1	.	1	Yes	31717	31719		31717		31717		118	117	2101	20163	20031.6		20084
345	HIV program													LN	F	Yes	2		2	1	.	0	Yes	28463	27910				27167			115	2092	20155	20024		20057.7
346	HIV program	asymptomatic	WHO stage I adult and peds		Unknown			No			HIV rapid test, qualitative	Yes		LN	M	Yes	2	13A	4	1	.	1	Yes	31873	31873		31873		31873		143	143	2101	20173	20023.4		20070
347	HIV program	asymptomatic	WHO stage I adult and peds		Unknown		No	No			HIV rapid test, qualitative	Yes		LN	F	Yes	2	13A	1	1	.	1	Yes	31886	31886		31886		31886		104	104	2101	20156	20023.4		20057
348	HIV program	assymptomatics	WHO stage I adult and peds		Unknown		No	No			HIV rapid test, qualitative	Yes		LN	F	Yes	3	13A	1	1	.	1	Yes	31922	31922		31922		31922		106	106	2102	20159	20026.1		20066
349	HIV program				Unknown		No	No			HIV rapid test, qualitative	Yes		LN	M	Yes	2		3	1	.	1	Yes	31923	31924		31923		31923		129	128	2102	20169	20021		20060
350	HIV program	assymptomatics	WHO stage I adult and peds		Unknown			No			HIV rapid test, qualitative	Yes		LN	F	Yes	2	13A	1	1	.	1	Yes	31930	31930		31930		31930		110	108	2102	20166	20020.7		20057
351	HIV program	asymptomatic	WHO stage I adult and peds		Unknown		No	No			HIV rapid test, qualitative	Yes		LN	F	Yes	2	13A	1	1	.	1	Yes	31943	31943		31941		31941		111	110	2102	20149	20024.8		20055
352	HIV program	asymptomatic	WHO stage I adult and peds		Unknown		No	No			HIV rapid test, qualitative	Yes		LN	F	Yes	3	13A	1	1	.	1	Yes	31952	31952		31952		31952		102	102	2102	20160	20025.8		20066
353	HIV program	asymptomatic	WHO stage I adult and peds		Unknown		No	No			HIV rapid test, qualitative	Yes		LN	F	Yes	2	13A	1	0	.	1	Yes	31952	31952		31952		31952		101	101	2102	20173	20021.7		20065
354	HIV program	asymptomatic	WHO stage I adult and peds				Patient pregnant				HIV rapid test, qualitative	Yes		LN	F	Yes	2	13A	1	0	.	1	Yes	31957	31957		31956		31956		100	99	2102	20147	20019.4		20042
355	HIV program	assymptomatic	WHO stage I adult and peds		Unknown		No	No			HIV rapid test, qualitative	Yes		LN	F	Yes	1	13A	4	1	.	1	Yes	31992	31992		31958				139	138	2102	20170	20014.5		20042
356	HIV program	asymptomatic	WHO stage I adult and peds		Unknown		No	No				Yes		LN	F	Yes	4	13A	1	1	.	1	Yes	31966	31966		31966		31966		102	102	2102	20161	20030.9		20080
357	HIV program	asymptometric	WHO stage I adult and peds		Treatment complete									LN	M	Yes	2		3	1	.	1	Yes	31973	31973						123	124	2102	20179	20019.3		20062
358	HIV program	assymptomatic	WHO stage I adult and peds		Unknown		No	No			HIV rapid test, qualitative	Yes		LN	F	Yes	2	13A	1	0	.	1	Yes	31992	31992		31991		31991		100	99	2102	20157	20018.7		20046
359	HIV program	assymptomatic	WHO stage I adult and peds		Unknown		No	No			HIV rapid test, qualitative	Yes		LN	F	Yes	4	13A	2	1	.	1	Yes	31933	31933		31964				116	115	2102	20167	20030.8		20086
360	HIV program	assymptomaic	WHO stage I adult and peds		Unknown		No	No			HIV rapid test, qualitative	Yes		LN	M	Yes	2	13A	1	1	.	1	Yes	31992	31992		31992		31992		108	107	2102	20155	20023.7		20057
361	HIV program	universal access	WHO stage I adult and peds		Unknown		Currently breastfeeding child	No			HIV rapid test, qualitative	Yes		LN	F	Yes	2	5A	1	1	.	0	Yes	29290	29290		29290		29290		105	105	2094	20147	20020.4		20044
362	HIV program	severe bacterial infections	WHO stage III adult and peds		Unknown			Yes	A1	2011-09-21 00:00:00	HIV rapid test, qualitative	Yes		LN	F	Yes	1	1A	0	0	.	0	Yes	28231	28491		28491		28477		88	85	2091	20094	20014.7		20013
363	HIV program	asymptomatic	WHO stage I adult and peds		Unknown		No	Yes			HIV rapid test, qualitative	Yes		LN	F	Yes	.	5A	2	1	.	1	Yes	32016	29428		32016		32016			115	2102
364	HIV program		WHO stage III adult and peds		Unknown		No	No			HIV rapid test, qualitative	Yes		LN	F	Yes	1	1A	4	1	.	1	Yes	32055	28473				28473		135	147	2102	20158	20017.2		20043
365	HIV program	assymptomatic	WHO stage I adult and peds		Unknown		Patient pregnant	No			HIV rapid test, qualitative	Yes		LN	F	Yes	2	13A	1	0	.	1	Yes	32117	32117		32117		32117		102	101	2102	20165	20022.8		20062
366	HIV program	assymptomatics	WHO stage I adult and peds		Unknown		No	No			HIV rapid test, qualitative	Yes		LN	F	Yes	2	13A	1	1	.	1	Yes	32155	32155		32155		32155		107	107	2102	20157	20019.9		20049
367	HIV program	asymptomatic	WHO stage I adult and peds		Unknown		No	No			HIV rapid test, qualitative	Yes		LN	F	Yes	3	13A	1	1	.	1	Yes	32186	32186		32186		32187		103	103	2102	20156	20027.9		20068
368	HIV program													LN	F	Yes	2		2	1	.	1	Yes	32195	32195							120	2102	20160	20022.7		20058
369	HIV program	kaposi sacoma	WHO stage IV adult and peds		Unknown		No	No			HIV rapid test, qualitative	Yes		LN	M	Yes	2	1A	2	1	.	0	Yes	27461	27461		27461		27430		119	120	2089	20161	20022.8		20059
370	HIV program	asymptomatics	WHO stage I adult and peds	Yes	Unknown		No	No			HIV rapid test, qualitative	Yes		LN	F	Yes	1	2P	0	0	.	0	Yes	28492	28492		28492		28466		83	84	2092	20074	20017.3		20009.5
371	HIV program	oral candidiass	WHO stage III adult and peds		Unknown		No	No			HIV rapid test, qualitative	Yes		LN	F	Yes	4	1A	2	1	.	0	Yes	28492	28492				28466		117	117	2092	20153	20032.3		20075.5
372	HIV program	chronic diarrhoea	WHO stage III adult and peds		Unknown		No	No			HIV rapid test, qualitative	Yes		LN	F	Yes	2	1A	3	1	.	0	Yes	27422	27422		27422		27280		129	128	2089	20162	20021.8		20057.2
373	HIV program	asymptomatic	WHO stage I adult and peds		Unknown		No	No			HIV rapid test, qualitative	Yes		LN	F	Yes	2	1A	1	1	2	0	Yes	28604	28842	28831	28842		28821		110	110	2092	20149	20020.5	2321	20045.6
374	HIV program	weight loss >10%	WHO stage II adult and peds		Unknown		No	No			HIV rapid test, qualitative	Yes		LN	F	Yes	2	1A	2	1	.	0	Yes	27969	27766		27766		27759		119	119	2091	20150	20022.8		20051.2
375	HIV program	p t b	WHO stage III adult and peds		Treatment complete		No	No			HIV rapid test, qualitative	Yes		LN	F	Yes	2	1A	1	1	.	0	Yes	27933	28856		27933		27847		111	111	2091	20155	20022.9		20055
376	HIV program	asymptomstic	WHO stage I adult and peds		Unknown		No	No			HIV rapid test, qualitative	Yes		LN	F	Yes	3	1A	1	1	2	0	Yes	28316	28316		28316		28207		106	106	2092	20152	20028.4	2229	20065.7
377	HIV program	assymptomatic	WHO stage I adult and peds		Unknown		No	No			HIV rapid test, qualitative	Yes		LN	F	Yes	2	1A	1	1	2	0	Yes	30501	28877	28849			28847		105	104	2098	20158	20020.8	2211	20052
378	HIV program	asymptomstic	WHO stage I adult and peds		Unknown		No	No			HIV rapid test, qualitative	Yes		LN	M	Yes	2	1A	2	1	1	0	Yes	29980	28884		28884		28821		110	112	2096	20163	20021.1	2087	20056
379	HIV program	severe bacterial infection	WHO stage III adult and peds		Unknown		No	No			HIV rapid test, qualitative	Yes		LN	M	Yes	1	1A	3	1	.	0	Yes	26926	26926		26923		26860		128	126	2088	20160	20018		20046
380	HIV program	ptb within the past years	WHO stage III adult and peds		Unknown		No	No			HIV rapid test, qualitative	Yes		LN	F	Yes	2	1A	2	1	.	0	Yes	28933	28933		27049				119	121	2093	20148	20020.1		20044
381	HIV program	asymptomatics	WHO stage I adult and peds				No	No			HIV rapid test, qualitative			LN	F	Yes	2	5A	1	1	.	0	Yes	28540	28968						101	107	2092	20160	20019.5		20050
382	HIV program	asymptomatic	WHO stage I adult and peds		Unknown		No	No			HIV rapid test, qualitative	Yes		LN	F	Yes	2	1A	4	1	2	0	Yes	29024	29024		29024		29024		140	139	2094	20147	20022.7	2217	20049
383	HIV program	dematitis	WHO stage II adult and peds		Unknown		No	No			HIV rapid test, qualitative	Yes		LN	F	Yes	2	1A	1	0	1	0	Yes	29073	29073	29045			29073		98	99	2094	20158	20022.8	2102	20057
384	HIV program	asymptomstic	WHO stage I adult and peds		Unknown		No	No			HIV rapid test, qualitative	Yes		LN	F	Yes	2	1A	2	1	2	0	Yes	29108	29108	29073	29108				116	116	2094	20147	20024.5	2248	20053
385	HIV program	oral candiiasis	WHO stage III adult and peds		Unknown		No	No			HIV rapid test, qualitative	Yes		LN	F	Yes	2	1A	1	1	2	0	Yes	29234	27945		27945				106	110	2094	20153	20019.5	2245	20045.7
386	HIV program	asymptomatics	WHO stage I adult and peds		Unknown		No	No			HIV rapid test, qualitative	Yes		LN	M	Yes	1	1A	3	1	2	0	Yes	29241	29241	29210			29241		124	124	2094	20163	20018.4	2293	20049
387	HIV program	weight loss< 10%	WHO stage II adult and peds		Unknown		No	No			HIV rapid test, qualitative	Yes		LN	F	Yes	2	5A	1	1	2	0	Yes	29346	29346	29339	29339		29332		105	105	2094	20148	20021.9	2272	20048
388	HIV program	assymptomatic	WHO stage I adult and peds		Unknown		No	No			HIV rapid test, qualitative	Yes		LN	M	Yes	2	5A	1	1	1	0	Yes	28751	28751		28751		28729		106	106	2093	20162	20021.3	2050	20056
389	HIV program	universal eligibility for art asympto-preg	WHO stage I adult and peds		Unknown		Patient pregnant	No			HIV rapid test, qualitative	Yes		LN	F	Yes	2	5A	1	1	.	0	Yes	29409	29409		29409				104	106	2095	20155	20022.5		20054
390	HIV program	severe bacterial infection	WHO stage III adult and peds		Unknown			No			HIV rapid test, qualitative	Yes		LN	M	Yes	1	1A	0	0	.	0	Yes	27923	27923		27923		27916		90	90	2091	20149	20006.7		20014.9
391	HIV program	chronic diarrhoea	WHO stage III adult and peds		Unknown		No	No			HIV rapid test, qualitative	Yes		LN	F	Yes	1	1A	1	1	.	0	Yes	29493	28554		28554		28543		106	108	2095	20144	20015.9		20033
392	HIV program	asymptomatic	WHO stage I adult and peds		Unknown		No	No			HIV rapid test, qualitative	Yes		LN	M	Yes	1	1A	1	1	1	0	Yes	29500	29500	29493	29592		29500		111	110	2095	20155	20018.3	2052	20044
393	HIV program	herpes zoster	WHO stage II adult and peds		Unknown		No	No			HIV rapid test, qualitative	Yes		LN	M	Yes	2	1A	2	1	1	0	Yes	29507	29507	29500	29507		29507		112	112	2095	20171	20022.6	2127	20066
394	HIV program						Currently breastfeeding child					Yes		UN	F	Yes	3		1	1	.	1	Yes	31075	31075				31070		109	109	2099	20144	20025.1		20052
395	HIV program				Unknown		No	No			HIV rapid test, qualitative	Yes		UN	M	Yes	2	5A	4	1	.	1	Yes	31138	31138		31138				138	137	2099	20179	20018.7		20060
396	HIV program				Unknown			No			HIV rapid test, qualitative	Yes		UN	F	Yes	2	5A	1	1	.	1	Yes	31115	31119		31119		31119		117	111	2099	20166	20022.1		20061
397	HIV program	asymptomatic	WHO stage I adult and peds		Unknown		Patient pregnant	No			HIV rapid test, qualitative	Yes		UN	F	Yes	2	5A	2	1	.	1	Yes	31123	31123		31123		31123		117	114	2099	20161	20023.1		20060
398	HIV program	asymptomatic	WHO stage I adult and peds		Unknown		No	No			HIV rapid test, qualitative	Yes		UN	M	Yes	2	5A	2	1	.	1	Yes	31123	31123		31123		31123		119	119	2099	20170	20024.2		20070
399	HIV program	asymptomatic	WHO stage I adult and peds		Unknown			No			HIV rapid test, qualitative	Yes		UN	M	Yes	3	5A	1	1	.	1	Yes	31396	31396		31396		31396		108	108	2100	20173	20026.7		20080
400	HIV program	assymptomatic	WHO stage I adult and peds		Unknown		No	No			HIV rapid test, qualitative	Yes		UN	F	Yes	2	5A	1	1	.	1	Yes	31405	31405		31405		31405		109	109	2100	20153	20021.4		20050
401	HIV program	asymptomatic	WHO stage I adult and peds		Currently in treatment		No	No				Yes		UN	F	Yes	2	5A	3	1	.	1	Yes	30739	30739		30739		30739		126	126	2098	20159	20020.9		20052.8
402	HIV program	oral canadianism, ptb	WHO stage III adult and peds		Unknown		No	No			HIV rapid test, qualitative	Yes		UN	M	Yes	1	13A	2	1	.	1	Yes	31586	31586		31586		31586		117	117	2101	20165	20016.5		20045
403	HIV program	test and treat	WHO stage I adult and peds		Unknown		No	No			HIV rapid test, qualitative	Yes		UN	M	Yes	1	13A	2	1	.	1	Yes	31663	31663		31663		31663		120	120	2101	20172	20017.9		20053
404	HIV program	asymptomatic	WHO stage I adult and peds		Unknown		No	No			HIV rapid test, qualitative	Yes		UN	M	Yes	2	13A	2	1	.	1	Yes	31889	31894		31889		31889		112	112	2101	20160	20023.4		20060
405	HIV program	asymptomatic	WHO stage I adult and peds		Unknown		Patient pregnant	No			HIV rapid test, qualitative	Yes		UN	F	Yes	2	13A	1	1	.	1	Yes	31950	31950		31944		31944		106	106	2102	20165	20020.9		20057
406	HIV program	asymptomatic	WHO stage I adult and peds		Unknown		No	No			HIV rapid test, qualitative	Yes		UN	M	Yes	1	5A	3	1	.	1	Yes	30872	30872				30872		122	122	2099	20170	20017.3		20050
407	HIV program	asymptomatic(husband died with r	WHO stage I adult and peds		Unknown		No	No			HIV rapid test, qualitative	Yes		UN	F	Yes	3	5A	2	1	.	1	Yes	30656	30656		30656		30656		118	115	2098	20156	20027.5		20067
408	HIV program	asymptomatic	WHO stage I adult and peds								HIV rapid test, qualitative	Yes		UN	M	Yes	2	5A	3	1	.	1	Yes	31047	30928				30928		124	124	2099	20164	20018.6		20050
409	HIV program	asymptomatic	WHO stage I adult and peds		Unknown		No	No			HIV rapid test, qualitative	Yes		UN	M	Yes	2	5A	1	1	.	1	Yes	30871	30871		30871		30871		107	107	2099	20167	20019		20053
410	HIV program		WHO stage III adult and peds								HIV rapid test, qualitative	Yes		UN	F	Yes	1		4	1	.	1	Yes	31829	31829		31829		31829		134	134	2101	20161	20015.8		20041
411	HIV program	bacterial infection	WHO stage III adult and peds											UN	M	Yes	2		2	1	.	1	Yes	31823	31823							117	2101	20165	20023.9		20065
412	HIV program				Unknown		No	No			HIV rapid test, qualitative	Yes		UN	F	Yes	2	13A	1	1	.	1	Yes	31914	31914		31914		31914		111	111	2101	20153	20019.7		20046
413	HIV program	asymptomatic	WHO stage I adult and peds				No	No			HIV rapid test, qualitative	Yes		UN	F	Yes	2	13A	1	1	.	1	Yes	31902	31931		31902		31902		109	109	2101	20173	20021.7		20065
414	HIV program													UN	F	Yes	.		0	0	.	1	Yes	31968	31968							82	2102
415	HIV program	assymptomatic	WHO stage I adult and peds		Unknown		No	No			HIV rapid test, qualitative	Yes		UN	M	Yes	3	13A	2	1	.	1	Yes	31940	31971		31971		31971		113	112	2102	20167	20025.1		20070
416	HIV program	asymptomatic	WHO stage I adult and peds		Unknown		No	No			HIV rapid test, qualitative			UN	M	Yes	2	13A	1	1	.	1	Yes	32090	32090				-632299			110	2102	20158	20021.6		20054
417	HIV program	asymptomatic	WHO stage I adult and peds		Unknown		No	No				Yes		UN	F	Yes	2	13A	1	1	.	1	Yes	32091	32091		32091		32091			103	2102	20162	20024.8		20065
418	HIV program	assymptomatic	WHO stage I adult and peds								HIV rapid test, qualitative	Yes		UN	M	Yes	2	1A	3	1	2	0	Yes	28711	28837	28823	28836		28711			125	2093	20167	20019.7	2349	20054.9
419	HIV program	exp anemia	WHO stage III adult and peds		Unknown		No	No			HIV rapid test, qualitative	Yes		UN	F	Yes	2	1A	3	1	.	0	Yes	27504	27569		27569		27504		125	123	2089	20156	20022.9		20055.7
420	HIV program	asymptomatic	WHO stage I adult and peds		Unknown		No	No			HIV rapid test, qualitative	Yes		UN	F	Yes	2	1A	3	1	2	0	Yes	28235	28837	28375	28836				125	124	2091	20150	20021.6	2320	20048.5
421	HIV program	asymptomatic	WHO stage I adult and peds		Unknown		No	No			HIV rapid test, qualitative	Yes		UN	F	Yes	2	1A	2	1	2	0	Yes	28431	28445		28444		28329		112	112	2092	20159	20021.8	2217	20055.2
422	HIV program	asymptomatic	WHO stage I adult and peds		Unknown		No	No			HIV rapid test, qualitative			UN	F	Yes	2	1A	1	1	2	0	Yes	28148	28893	28879	28160				109	107	2091	20155	20019.1	2325	20046
423	HIV program	un explained fever	WHO stage IV adult and peds		Unknown		No	No			HIV rapid test, qualitative	Yes		UN	F	Yes	1	1A	0	0	.	0	Yes	27280	27280				27280		94	93	2089	20125	20015.7		20024.6
424	HIV program	severe wt loss	WHO stage II adult and peds		Unknown		No	No			HIV rapid test, qualitative	Yes		UN	F	Yes	2	1A	2	1	.	0	Yes	27575	27581		27581				116	113	2090	20147	20021.8		20047
425	HIV program	assymptomatic	WHO stage I adult and peds		Unknown		Patient pregnant	No				Yes		UN	F	Yes	2	5A	1	1	.	0	Yes	28968	28968		28968		28665		111	111	2093	20159	20023.3		20059
426	HIV program	asymptomatic	WHO stage I adult and peds		Unknown		No	No			HIV rapid test, qualitative	Yes		UN	F	Yes	1	1A	2	1	1	0	Yes	28645	28715		28715		28702		115	114	2093	20155	20017.5	2157	20042
427	HIV program	oral thrush	WHO stage III adult and peds		Unknown		No	No			HIV rapid test, qualitative	Yes		UN	F	Yes	2	1A	2	1	.	0	Yes	27569	27576		27571		27552		116	116	2090	20145	20023.4		20049.3
428	HIV program	oral candidiasis	WHO stage III adult and peds		Unknown		No	No			HIV rapid test, qualitative	Yes		UN	F	Yes	1	1A	1	1	.	0	Yes	28030	28080		28080		27898		107	108	2091	20150	20017.6		20039.7
429	HIV program	assymptomatic	WHO stage I adult and peds		Unknown	13	No	No			HIV rapid test, qualitative	Yes		UN	F	Yes	1	2A	0	0	.	0	Yes	27805	27805		27805		27738			82	2090	20061	20015.3		20005.7
430	HIV program	assymptomatic	WHO stage I adult and peds		Unknown		No	No			HIV rapid test, qualitative	Yes		UN	F	Yes	2	1A	2	1	2	0	Yes	28939	28991	28819	28991				116	120	2093	20158	20022.4	2263	20056
431	HIV program	assymptomatic	WHO stage I adult and peds		Unknown		No	No			HIV rapid test, qualitative	Yes		UN	F	Yes	2	1A	1	1	2	0	Yes	28948	29005		28991				104	103	2093	20152	20018.9	2290	20043.6
432	HIV program	assymptomatic	WHO stage I adult and peds		Unknown		No	No			HIV rapid test, qualitative	Yes		UN	M	Yes	2	1A	0	0	1	0	Yes	29005	29019				29005		113	89	2094	20160	20024.2	2056	20062
433	HIV program	assymptomatic	WHO stage I adult and peds		Unknown		No							UN	F	Yes	2	2P	0	0	.	0	Yes	28886	29033							82	2093	20122	20020.2		20030
434	HIV program	assymptomatic	WHO stage I adult and peds		Unknown		Currently breastfeeding child	No			HIV rapid test, qualitative	Yes		UN	F	Yes	2	5A	1	0	.	0	Yes	28886	28886		28886		28885		107	97	2093	20150	20019.2		20043.2
435	HIV program	assymptomatic	WHO stage I adult and peds		Unknown		No	No			HIV rapid test, qualitative	Yes		UN	F	Yes	2	5A	1	1	.	0	Yes	29061	28974		28974		28968		101	102	2094	20158	20021.8		20054.4
436	HIV program		WHO stage IV adult and peds								HIV rapid test, qualitative	Yes		UN	M	Yes	1	1A	2	1	.	0	Yes	27784	27798		27764				249	114	2090	20165	20018.4		20050
437	HIV program	asymptomatic	WHO stage I adult and peds		Unknown		No	No			HIV rapid test, qualitative	Yes		UN	F	Yes	1	2P	0	0	2	0	Yes	28781	28851	28781	28851				89	89	2093	20100	20016	2335	20016
438	HIV program	tb	WHO stage III adult and peds		Currently in treatment		No	No			HIV rapid test, qualitative	Yes		UN	F	Yes	2	5A	3	1	.	0	Yes	28501	29164				28500		124	128	2092	20160	20021.5		20055
439	HIV program	ptb	WHO stage III adult and peds		Currently in treatment		No	No				Yes		UN	M	Yes	2	5A	1	1	2	0	Yes	28683	29215		29215				111	109	2093	20164	20019.3	2271	20052
440	HIV program	moderate wt loss >10%	WHO stage II adult and peds		Unknown		No	No			HIV rapid test, qualitative	Yes		UN	F	Yes	2	1A	1	1	.	0	Yes	27493	27506		27505		27492			110	2089	20147	20022.2		20048
441	HIV program	oral candidiasis	WHO stage III adult and peds		Unknown		No	No			HIV rapid test, qualitative	Yes		UN	M	Yes	2	1A	2	1	.	0	Yes	27763	27763		27763		27756		117	117	2090	20173	20019.5		20058.4
442	HIV program	severe weight loss > 10%	WHO stage II adult and peds		Unknown		No	No			HIV rapid test, qualitative	Yes		UN	M	Yes	2	1A	2	1	.	0	Yes	28501	28501				28490		112	112	2092	20160	20019.8		20050.8
443	HIV program	dermatitis	WHO stage II adult and peds		Unknown		No	No			HIV rapid test, qualitative	Yes		UN	M	Yes	2	5A	1	1	2	0	Yes	29663	29663	29663	29663		29660		111	111	2095	20174	20023.5	2268	20071
444	HIV program		WHO stage III adult and peds		Unknown		No	No			HIV rapid test, qualitative			UN	F	Yes	2	1A	2	1	.	0	Yes	29677	29677						121	121	2095	20165	20021.7		20059
445	HIV program	asymptomatic	WHO stage I adult and peds		Unknown		Patient pregnant	No			HIV rapid test, qualitative	Yes		UN	F	Yes	2	5A	1	1	.	0	Yes	29453	29683		29683		29683		103	103	2095	20163	20022.2		20059
446	HIV program	ks	WHO stage IV adult and peds		Unknown		No	No				Yes		UN	F	Yes	1	5A	1	1	.	0	Yes	29733	29733		29648				105	105	2096	20163	20016.2		20043
447	HIV program	assymptomatic	WHO stage I adult and peds		Unknown		Patient pregnant	No			HIV rapid test, qualitative	Yes		UN	F	Yes	3	5A	2	1	.	0	Yes	28576	29773						119	116	2092	20158	20025.2		20063
448	HIV program	assymptomatic	WHO stage I adult and peds		Unknown		No	No			HIV rapid test, qualitative	Yes		UN	F	Yes	2	5A	2	1	2	0	Yes	28351	29775	29739						118	2092	20162	20024.8	2300	20065
449	HIV program	assymptomatic	WHO stage I adult and peds		Unknown		No	No			HIV rapid test, qualitative			UN	M	Yes	1	1A	1	1	2	0	Yes	29023	29023	29018	29023				111	110	2094	20160	20017.4	2300	20044.5
450	HIV program	asymptomatic	WHO stage I adult and peds		Unknown		Patient pregnant	No			HIV rapid test, qualitative	Yes		UN	F	Yes	2	5A	1	1	.	0	Yes	29775	29793		29793					111	2096	20150	20022.2		20050
451	HIV program	assymptomatic	WHO stage I adult and peds		Unknown		Currently breastfeeding child	No			HIV rapid test, qualitative	Yes		UN	F	Yes	2	5A	1	1	.	0	Yes	29803	29803		29803		29794		104	103	2096	20153	20021.8		20051
452	HIV program	unintetiona l wt loss	WHO stage II adult and peds		Unknown		No	No			HIV rapid test, qualitative	Yes		UN	M	Yes	2	1A	3	1	.	0	Yes	27477	27506		27506		27477		124	125	2089	20165	20020.2		20055
453	HIV program	chronic diarhoea	WHO stage III adult and peds		Unknown		No	No			HIV rapid test, qualitative	Yes		UN	F	Yes	2	5A	2	1	.	0	Yes	29845	29845		29842		29841			120	2096	20163	20019.2		20051
454	HIV program	diarrhoea>2 months	WHO stage III adult and peds		Unknown		No	No			HIV rapid test, qualitative	Yes		UN	M	Yes	2	5A	2	1	2	0	Yes	28641	29873	29873	29873		28968		114	112	2093	20170	20019	2322	20055
455	HIV program	assymptomatic	WHO stage I adult and peds		Unknown		No	No			HIV rapid test, qualitative	Yes		UN	F	Yes	2	5A	3	1	2	0	Yes	29901	29901		29901				127	128	2096	20159	20022.9	2243	20058
456	HIV program	assymptomatic	WHO stage I adult and peds		Unknown		No	No			HIV rapid test, qualitative	Yes		UN	F	Yes	2	5A	2	1	2	0	Yes	29929	29929	29929	29929		29929		120	120	2096	20159	20022.9	2311	20058
457	HIV program	asymptomatic	WHO stage I adult and peds				Patient pregnant	No			HIV rapid test, qualitative			UN	F	Yes	2	5A	1	1	.	0	Yes	29831	29943				29827		104	105	2096	20158	20021.6		20054
458	HIV program	assymptomatic	WHO stage I adult and peds		Unknown		Currently breastfeeding child	No			HIV rapid test, qualitative	Yes		UN	F	Yes	2	5A	1	1	3	0	Yes	29999	29999	29999	29999		29990		103	103	2096	20156	20020.5	3519	20050
459	HIV program	pregnant	WHO stage I adult and peds		Unknown		Patient pregnant	No			HIV rapid test, qualitative	Yes		UN	F	Yes	2	5A	1	0	.	0	Yes	30041	30041		30041		30026		101	101	2096	20154	20020.2		20048
460	HIV program	assymptomatic	WHO stage I adult and peds		Unknown		No	No			HIV rapid test, qualitative			UN	F	Yes	1	2P	0	0	2	0	Yes	28585	30041		30041					86	2092	20114	20013.8	2483	20018
461	HIV program	assymptomatic	WHO stage I adult and peds		Unknown						HIV DNA polymerase chain reaction	Yes		UN	F	Yes	1	2P	0	0	.	0	Yes	30027	30097		30097		30046		82	82	2096	20060	20017.5		20006.3
462	HIV program	wt loss > 10%	WHO stage II adult and peds		Unknown		No	No			HIV rapid test, qualitative	Yes		UN	M	Yes	1	5A	4	1	.	0	Yes	30265	30265		30132		30130			160	2097	20165	20016.9		20046
463	HIV program	asymptomatic	WHO stage I adult and peds		Unknown		No	No			HIV rapid test, qualitative	Yes		UN	M	Yes	2	5A	2	1	.	0	Yes	30265	30349		30349		30257		121	121	2097	20177	20021		20065.9
464	HIV program	asymptomatic	WHO stage I adult and peds		Unknown		No	No			HIV rapid test, qualitative	Yes		UN	F	Yes	2	5A	1	1	2	0	Yes	30363	30363		30363		30361		103	102	2097	20155	20022.7	2439	20054.5
465	HIV program	assymptomatic	WHO stage I adult and peds		Unknown		Currently breastfeeding child				HIV rapid test, qualitative	Yes		UN	F	Yes	2	5A	1	0	.	0	Yes	30382	30382				30382			100	2097	20154	20022.9		20054.2
466	HIV program	oral haily	WHO stage III adult and peds		Unknown		No	No			HIV rapid test, qualitative	Yes		UN	F	Yes	2	1A	2	1	.	0	Yes	27595	27602		27686		27595		115	113	2090	20142	20021.3		20043
467	HIV program	oral candida	WHO stage III adult and peds		Unknown		No	No			HIV rapid test, qualitative	Yes		UN	F	Yes	1	5A	4	1	.	0	Yes	30564	30564		30564		30165		132	132	2098	20160	20015.6		20040
468	HIV program	asymptomatic	WHO stage I adult and peds		Unknown		No	No			HIV rapid test, qualitative			UN	F	Yes	3	5A	4	1	.	0	Yes	29481	30643		30643		29467		134	134	2095	20150	20025.8		20058
469	HIV program	asymptomatic	WHO stage I adult and peds		Unknown			No			HIV rapid test, qualitative	Yes		UN	M	Yes	2	5A	4	1	2	0	Yes	29033	30643		30643		30643		146	148	2094	20175	20018.9	2462	20058
470	HIV program	asymptomatic	WHO stage I adult and peds								HIV rapid test, qualitative	Yes		UN	F	Yes	2	2P	0	0	.	0	Yes	30475	30663		30663				82	82	2098	20070	20019.4		20009.5
471	HIV program	asymptomatic	WHO stage I adult and peds		Unknown		Patient pregnant	No			HIV rapid test, qualitative	Yes		UN	F	Yes	2	5A	1	1	.	1	Yes	30613	30671		30668		30668		104	104	2098	20156	20022.5		20054.7
472	HIV program	asymptomatic	WHO stage I adult and peds		Unknown		No	No			HIV rapid test, qualitative	Yes		UN	M	Yes	1	5A	4	1	.	0	Yes	30055	30685		30685		30685		151	149	2096	20159	20018.2		20046
473	HIV program	asymptomatic	WHO stage I adult and peds		Unknown		No	No				Yes		UN	F	Yes	2	5A	1	0	.	0	Yes	30139	30685		30685		30685		100	98	2097	20154	20021.9		20052
474	HIV program	asymptomatic	WHO stage I adult and peds		Unknown		No	No	68		HIV rapid test, qualitative	Yes		UN	F	Yes	3	5A	1	1	.	0	Yes	30523	30699		30699		30523		109	110	2098	20156	20027.9		20068
475	HIV program	asymptomatic	WHO stage I adult and peds		Unknown		No	No			HIV rapid test, qualitative	Yes		UN	F	Yes	2	5A	2	1	.	1	Yes	30739	30739		30739		30739		116	116	2098	20155	20020.8		20050
476	HIV program	asymptomatic	WHO stage I adult and peds								HIV rapid test, qualitative	Yes		UN	F	Yes	2		1	1	.	1	Yes	30825	30825		30822		30822		104	104	2099	20154	20024.5		20058
477	HIV program	asymptomatic	WHO stage I adult and peds								HIV rapid test, qualitative	Yes		UN	M	Yes	2	5A	1	1	.	1	Yes	30828	30823		30823		30823		113	111	2099	20170	20024.2		20070
478	HIV program	asymptomatic	WHO stage I adult and peds				No	No			HIV rapid test, qualitative	Yes		UN	F	Yes	2	5A	1	0	.	1	Yes	30825	30825		30824		30824		99	99	2099	20155	20020.4		20049
479	HIV program	loss weight >10%	WHO stage II adult and peds		Unknown		No	No			HIV rapid test, qualitative	Yes		UN	F	Yes	1	5A	2	1	.	1	Yes	30860	30860		30860		30860		112	112	2099	20155	20017.5		20042
480	HIV program	chronic diarhea	WHO stage III adult and peds					No			HIV rapid test, qualitative	Yes		UN	M	Yes	2	5A	1	1	.	1	Yes	30895	30872		30872		30872		118	109	2099	20159	20021.8		20055
481	HIV program	asymptomatic	WHO stage I adult and peds				Currently breastfeeding child	No			HIV rapid test, qualitative	Yes		UN	F	Yes	2	5A	1	1	.	1	Yes	30884	30884		30884		30884		105	105	2099	20165	20019.1		20052
482	HIV program	asymptomatic	WHO stage I adult and peds		Unknown		No	No			HIV rapid test, qualitative	Yes		UN	M	Yes	2	5A	4	1	.	1	Yes	30887	30887		30887		30887		156	156	2099	20159	20019		20048
483	HIV program	asymptomatic	WHO stage I adult and peds		Unknown		No	No			HIV rapid test, qualitative	Yes		UN	F	Yes	3	5A	1	0	.	1	Yes	30950	30950		30950		30950		102	101	2099	20153	20028.2		20066
484	HIV program	asymptomatic	WHO stage I adult and peds		Unknown		No				HIV rapid test, qualitative	Yes		UN	F	Yes	1	5A	3	1	.	1	Yes	30958	30958		30958		30958			122	2099	20155	20016.6		20040
485	HIV program	oral candidiasis	WHO stage III adult and peds		Unknown		No	No			HIV rapid test, qualitative	Yes		UN	M	Yes	2	1A	2	1	.	0	Yes	27434	26639		26639		26633		119	117	2089	20166	20022.1		20061
486	HIV program	asymptomatic	WHO stage I adult and peds		Unknown		Patient pregnant	No			HIV rapid test, qualitative	Yes		UN	F	Yes	2	5A	1	1	.	1	Yes	31063	31031		31031		31031		105	105	2099	20152	20023.8		20055
487	HIV program	loss of > 10% body weight	WHO stage II adult and peds				No	No			HIV rapid test, qualitative	Yes		UN	M	Yes	2	5A	2	1	.	1	Yes	31054	31054		31054		31054			115	2099	20167	20019.4		20054
488	HIV program	asymptomatic	WHO stage I adult and peds		Unknown		Patient pregnant	No			HIV rapid test, qualitative	Yes		UN	F	Yes	3	5A	1	1	.	1	Yes	31069	31069		31069		31069		107	107	2099	20163	20025.5		20067.8
489	HIV program	asymptomatic	WHO stage I adult and peds		Unknown		No	No			HIV rapid test, qualitative			UN	M	Yes	2	5A	1	1	.	1	Yes	31105	31105				31063		109	110	2099	20184	20019.2		20065
490	HIV program	chronic diarrhea	WHO stage III adult and peds		Unknown		No	No			HIV rapid test, qualitative	Yes		UN	M	Yes	2	1A	2	1	.	0	Yes	27534	28302		28301		27534		120	116	2090	20161	20021.3		20055.2
491	HIV program	chronic diarrhea	WHO stage III adult and peds				No	No				Yes		UN	M	Yes	2		1	0	.	1	Yes	31203	31203		31203				101	100	2100	20157	20019.9		20049
492	HIV program	asymptomatic	WHO stage I adult and peds		Unknown		No	No				Yes		UN	F	Yes	2	5A	1	1	.	1	Yes	31207	31207		31207					104	2100	20155	20023.7		20057
493	HIV program	asymptomatic	WHO stage I adult and peds		Unknown		No	No			HIV rapid test, qualitative	Yes		UN	M	Yes	2	5A	2	1	.	1	Yes	31231	31231						112	113	2100	20156	20020.1		20049
494	HIV program										HIV rapid test, qualitative			UN	M	Yes	2	5A	3	1	.	1	Yes	31259	31259				31259		126	127	2100	20162	20019.4		20051
495	HIV program										HIV rapid test, qualitative	Yes		UN	F	Yes	2		3	1	.	1	Yes	31264	31264		31264		31264		124	123	2100	20152	20019		20044
496	HIV program				Unknown		No	No			HIV rapid test, qualitative	Yes		UN	M	Yes	2	5A	1	1	.	1	Yes	31287	31287		30486		30481		105	105	2100	20154	20023.2		20055
497	HIV program										HIV rapid test, qualitative	Yes		UN	F	Yes	2	5A	1	1	.	1	Yes	31291	31291		31291		31291		104	103	2100	20158	20019.6		20049
498	HIV program										HIV rapid test, qualitative	Yes		UN	M	Yes	2	5A	1	1	.	1	Yes	31291	31291		31291		31291		109	108	2100	20165	20019.8		20054
499	HIV program	assymptomatic	WHO stage I adult and peds								HIV rapid test, qualitative	Yes		UN	M	Yes	2	5A	1	1	.	1	Yes	31299	31299		31299		31299		108	107	2100	20166	20020		20055
500	HIV program	assymptomatic	WHO stage I adult and peds		Unknown		No	No			HIV rapid test, qualitative	Yes		UN	M	Yes	4		3	1	.	1	Yes	31329	31329		31329		31329		126	126	2100	20162	20038.9		20102
501	HIV program	assymtomatic	WHO stage I adult and peds								HIV rapid test, qualitative	Yes		UN	M	Yes	2	5A	2	1	.	1	Yes	31477	31447		31447		31444		116	115	2100	20176	20022.9		20071
502	HIV program	assymtomatic	WHO stage I adult and peds		Unknown		Currently breastfeeding child	No			HIV rapid test, qualitative	Yes		UN	F	Yes	2	5A	1	1	.	1	Yes	31459	31459		30809		30809		106	106	2100	20155	20019.6		20047
503	HIV program				Unknown		No	No						UN	M	Yes	1	5A	1	1	.	1	Yes	31500	31500							104	2100	20170	20016.6		20048
504	HIV program				Unknown			No			HIV rapid test, qualitative			UN	F	Yes	2	5A	1	0	.	1	Yes	31538	31538				31535		101	100	2100	20166	20023.6		20065
505	HIV program				Unknown		Patient pregnant	No			HIV rapid test, qualitative	Yes		UN	F	Yes	2	5A	1	1	.	1	Yes	31558	31558		31558		31558		105	105	2101	20157	20019.5		20048
506	HIV program										HIV rapid test, qualitative	Yes		UN	M	Yes	2	13A	1	1	.	1	Yes	31600	31600		31609		31600		112	111	2101	20157	20020.3		20050
507	HIV program										HIV rapid test, qualitative	Yes		UN	M	Yes	1	13A	4	1	.	1	Yes	31650	31650		31650		31650		142	139	2101	20170	20017.3		20050
508	HIV program	asymptomatic	WHO stage I adult and peds		Unknown		No	No			HIV rapid test, qualitative	Yes		UN	M	Yes	2	5A	2	1	.	1	Yes	30807	30807		30807		30807		117	119	2098	20160	20023.8		20060.9
509	HIV program	assymtomatic	WHO stage I adult and peds								HIV rapid test, qualitative	Yes		UN	F	Yes	2	5A	1	1	.	1	Yes	31671	31671		31671		31671		112	111	2101	20156	20023		20056
510	HIV program										HIV rapid test, qualitative	Yes		UN	M	Yes	2	13A	1	1	.	1	Yes	31678	31678		31678		31678		105	105	2101	20168	20020.2		20057
511	HIV program													UN	M	Yes	2	13A	1	1	.	1	Yes	31698	31698							109	2101	20170	20019		20055
512	HIV program	ptb	WHO stage III adult and peds		Treatment complete		No	No			HIV rapid test, qualitative	Yes		UN	M	Yes	1	2A	0	0	.	0	Yes	27805	27805		28168				88	86	2090	20110	20009.9		20012
513	HIV program				Unknown		No	No			HIV rapid test, qualitative	Yes		UN	M	Yes	2	13A	1	1	.	1	Yes	31713	31713		31713		31713			110	2101	20185	20023.7		20081
514	HIV program										HIV rapid test, qualitative	Yes		UN	M	Yes	2	13A	2	1	.	0	Yes	28056	31748		31748		31748			112	2091	20178	20022.1		20070
515	HIV program				Unknown		No	No			HIV rapid test, qualitative			UN	M	Yes	1	13A	4	1	.	1	Yes	31746	31746				31746			148	2101	20168	20017.4		20049
516	HIV program	assymptomatic	WHO stage I adult and peds		Unknown		Patient pregnant	No			HIV rapid test, qualitative	Yes		UN	F	Yes	2	5A	1	0	.	0	Yes	29381	29614		29614				98	98	2095	20154	20021.5		20051
517	HIV program	chronic diarhoea	WHO stage III adult and peds		Unknown		No	No			HIV rapid test, qualitative	Yes		UN	F	Yes	2	1A	2	1	.	0	Yes	28959	27808		27808		27620		112	113	2093	20154	20019.4		20046
518	HIV program	asymptomatic	WHO stage I adult and peds		Unknown		No	No			HIV rapid test, qualitative	Yes		UN	M	Yes	2	5A	2	1	2	0	Yes	30067	30067				30067			120	2096	20164	20021.6	2305	20058
519	HIV program	assymptomatic	WHO stage I adult and peds		Unknown		No	No			HIV rapid test, qualitative	Yes		UN	F	Yes	3	5A	1	1	2	0	Yes	30156	30221		30221		29791		102	102	2097	20152	20026	2462	20060
520	HIV program										HIV rapid test, qualitative	Yes		UN	F	Yes	2	5A	1	1	2	0	Yes	28945	30375	30347	30375				113	108	2093	20153	20021.4	2316	20050
521	HIV program	assymptomatic	WHO stage I adult and peds								HIV rapid test, qualitative	Yes		UN	F	Yes	2	5A	1	1	2	0	Yes	30529	30529	30529	30529		30529		112	111	2098	20162	20022.9	2321	20060
522	HIV program													UN	F	Yes	2		2	1	.	0	Yes	28945	27548							121	2093	20160	20019.5		20050
523	HIV program	asymptomatic	WHO stage I adult and peds		Unknown		No	No			HIV rapid test, qualitative	Yes		UN	M	Yes	1	5A	2	1	.	1	Yes	30669	30669		30039				116	120	2098	20170	20017		20049
524	HIV program	asymptomatic	WHO stage I adult and peds								HIV rapid test, qualitative	Yes		UN	M	Yes	2	5A	4	1	.	0	Yes	28159	30669		30669		30593		147	139	2091	20166	20020		20055
525	HIV program	asymptomatic	WHO stage I adult and peds		Unknown			No			HIV rapid test, qualitative	Yes		UN	M	Yes	4	5A	2	1	.	1	Yes	30753	30753		30753		30753		116	116	2098	20161	20031.6		20082
526	HIV program	pregnant	WHO stage I adult and peds		Unknown		Patient pregnant	No			HIV rapid test, qualitative	Yes		UN	F	Yes	1	5A	2	1	.	1	Yes	30921	30921		30894		30894		117	117	2099	20145	20017.3		20036.3
527	HIV program	asymptomatic	WHO stage I adult and peds		Unknown		Currently breastfeeding child	No			HIV rapid test, qualitative	Yes		UN	F	Yes	2	5A	1	1	.	1	Yes	30921	30921		30921		30913		102	102	2099	20153	20020.9		20049
528	HIV program										HIV rapid test, qualitative	Yes		UN	F	Yes	3		1	0	.	1	Yes	30977	30977		30976		30971		101	100	2099	20147	20026.8		20058
529	HIV program	asymptomatic	WHO stage I adult and peds								HIV rapid test, qualitative	Yes		UN	M	Yes	2	5A	1	0	.	1	Yes	31005	31005		31005		30921		100	100	2099	20170	20021.7		20062.8
530	HIV program	assymptomatic	WHO stage I adult and peds		Unknown			No				Yes		UN	F	Yes	2	5A	2	1	.	0	Yes	30531	30531		29486		29486		110	112	2098	20162	20021.7		20057
531	HIV program	asymptomatic	WHO stage I adult and peds		Unknown		No	Yes			HIV rapid test, qualitative	Yes		UN	M	Yes	2	5A	2	1	.	1	Yes	31229	31229						111	114	2100	20165	20025		20068
532	HIV program	assymptomatic	WHO stage I adult and peds		Unknown		No	No			HIV rapid test, qualitative	Yes		UN	M	Yes	2	5A	2	1	.	1	Yes	31229	31229		31229		31229		116	116	2100	20170	20021.5		20062
533	HIV program	moderate weight loss	WHO stage II adult and peds		Unknown		No	No						UN	F	Yes	1	2P	0	0	.	1	Yes	31229	31229						94	92	2100	20119	20016.9		20024
534	HIV program	weight loss >10%	WHO stage II adult and peds		Unknown		No	No			HIV rapid test, qualitative	Yes		UN	M	Yes	1	5A	4	1	.	1	Yes	31356	31356		31279		31289		146	137	2100	20181.5	20018.2		20060
535	HIV program	assymtomatic	WHO stage I adult and peds		Unknown		No	No			HIV rapid test, qualitative	Yes		UN	F	Yes	2	5A	1	1	.	1	Yes	31340	31340		31315		31315		104	106	2100	20159	20021.5		20054.4
536	HIV program				Unknown		No				HIV rapid test, qualitative	Yes		UN	M	Yes	1	2P	0	0	.	1	Yes	31355	31355		31355		31355		84	83	2100	20094	20014.7		20013
537	HIV program										HIV rapid test, qualitative	Yes		UN	M	Yes	2	5A	3	1	.	1	Yes	31355	31355		31355		31355		124	123	2100	20174	20021.7		20065.8
538	HIV program	pregnacy	WHO stage I adult and peds								HIV rapid test, qualitative	Yes		UN	F	Yes	2		2	1	.	1	Yes	31565	31565				31565		117	115	2101	20173	20020		20060
539	HIV program	assymptomatic	WHO stage I adult and peds		Treatment complete		No	No			HIV rapid test, qualitative	Yes		UN	F	Yes	2	5A	2	1	.	1	Yes	31397	31397		31374		31374		119	119	2100	20152	20020.8		20048.1
540	HIV program											Yes		UN	F	Yes	2	5A	1	0	.	1	Yes	31411	31411		31411		31411		101	101	2100	20154	20019.8		20046.9
541	HIV program										HIV rapid test, qualitative	Yes		UN	F	Yes	3	5A	2	1	.	1	Yes	31451	31451		31451		31451		112	112	2100	20157	20027.2		20067
542	HIV program	pgl	WHO stage I adult and peds		Unknown		No	No			HIV rapid test, qualitative	Yes		UN	F	Yes	2	5A	1	1	.	1	Yes	31558	31558		31558		31558			102	2101	20162	20020.6		20054
543	HIV program	pregnancy	WHO stage I adult and peds		Unknown		Patient pregnant	No			HIV rapid test, qualitative	Yes		UN	F	Yes	2	5A	1	0	.	1	Yes	31577	31577		31577		31577		98	98	2101	20155.7	20020.2		20049
544	HIV program				Unknown						HIV rapid test, qualitative	Yes		UN	M	Yes	2		1	1	.	1	Yes	31593	31592		31592		31592		105	107	2101	20169	20022.1		20063
545	HIV program	assymtomatic	WHO stage I adult and peds		Unknown		No	No			HIV rapid test, qualitative	Yes		UN	M	Yes	2	13A	1	1	.	1	Yes	31640	31640		31640		31640		102	102	2101	20169	20019.6		20056
546	HIV program										HIV rapid test, qualitative	Yes		UN	M	Yes	2	5A	1	1	.	1	Yes	31291	31291		31291		31291		109	108	2100	20165	20019.8		20054
547	HIV program										HIV rapid test, qualitative	Yes		UN	F	Yes	2	5A	1	1	.	1	Yes	31679	31679		31679		31678		104	104	2101	20159.6	20021.2		20054
548	HIV program										HIV rapid test, qualitative	Yes		UN	M	Yes	2	13A	3	1	.	1	Yes	31713	31713		31713		31713		122	122	2101	20168	20020.9		20059
549	HIV program	asymptomatic	WHO stage I adult and peds								HIV rapid test, qualitative	Yes		UN	M	Yes	2	13A	2	1	.	1	Yes	31761	31761		31761		31761		116	116	2101	20154	20022.8		20054
550	HIV program				Unknown		No	No			HIV rapid test, qualitative	Yes		UN	M	Yes	2	13A	1	1	.	1	Yes	31818	31818				31818		106	111	2101	20168	20023		20065
551	HIV program	ptb	WHO stage III adult and peds		Treatment complete		No	No			HIV rapid test, qualitative	Yes		UN	M	Yes	1	1A	0	0	.	0	Yes	27492	27630		27630		27492		97	96	2089	20137	20015.5		20029
552	HIV program				Unknown		No	No				Yes		UN	M	Yes	2	13A	3	1	.	1	Yes	31826	31826						122	122	2101	20162	20021.3		20056
553	HIV program	respiratory tract infection	WHO stage II adult and peds		Unknown		No	No			HIV rapid test, qualitative	Yes		UN	M	Yes	2	13A	1	1	.	1	Yes	31846	31846		31846		31846		107	106	2101	20160	20022.7		20058
554	HIV program	weight loss >10% unexplained	WHO stage II adult and peds		Unknown		No	No			HIV rapid test, qualitative	Yes		UN	M	Yes	2	13A	3	1	.	1	Yes	31874	31874		31874		31874		124	124	2101	20170	20020.8		20060
555	HIV program	chronic diarrhoe	WHO stage III adult and peds		Unknown		No	No			HIV rapid test, qualitative	Yes		UN	F	Yes	2	13A	3	1	.	1	Yes	31920	31920		31920		31920			127	2102	20160	20022.7		20058
556	HIV program				Unknown		No	No				Yes		UN	F	Yes	2	13A	1	1	.	1	Yes	31942	31942				31942			111	2102	20166	20019.2		20053
557	HIV program				Unknown		No	No				Yes		UN	F	Yes	2	13A	1	1	.	1	Yes	31942	31942		31942		31942		104	104	2102	20150	20020		20045
558	HIV program				Unknown		No	No			HIV rapid test, qualitative			UN	F	Yes	2	13A	1	1	.	1	Yes	31994	31999				31994		108	108	2102	20161	20022.4		20058
559	HIV program				Unknown		No	No			HIV rapid test, qualitative	Yes		UN	F	Yes	1	9A	0	0	.	1	Yes	31999	31999		31999		31985		88	88	2102	20103	20015.1		20016
560	HIV program	chronic otitis media	WHO stage II adult and peds								HIV rapid test, qualitative			UN	M	Yes	2		1	1	.	1	Yes	32012	32012						108	108	2102	20170	20019.4		20056
561	HIV program	asymptomatic	WHO stage I adult and peds		Unknown		No	No			HIV rapid test, qualitative			UN	M	Yes	2	5A	2	1	.	1	Yes	32083	32078				31466			120	2102	20165	20021.3		20058
562	HIV program	respiratory tract infections	WHO stage I adult and peds		Unknown		No	No			HIV rapid test, qualitative	Yes		UN	F	Yes	2	13A	2	1	.	1	Yes	32125	32120		32120		32120			115	2102	20162	20019.4		20051
563	HIV program	chronic diarhoea >1 month	WHO stage III adult and peds		Unknown		No	No			HIV rapid test, qualitative	Yes		UN	F	Yes	2	1A	2	1	.	0	Yes	27574	27574		27574		27555		114	114	2090	20160	20019.3		20049.5
564	HIV program	severe bacterial infection	WHO stage III adult and peds		Unknown		No	No			HIV rapid test, qualitative	Yes		UN	M	Yes	2	1A	1	1	.	0	Yes	28008	28008		28008		27979		104	109	2091	20155	20021.1		20050.6
565	HIV program	chronic diarhoea	WHO stage III adult and peds		Unknown		No	No			HIV rapid test, qualitative	Yes		UN	M	Yes	2	1A	1	1	.	0	Yes	28305	28333		28333		28305			110	2092	20165	20020.7		20056.3
566	HIV program	oral candidiasis	WHO stage III adult and peds		Unknown		No	No			HIV rapid test, qualitative	Yes		UN	M	Yes	2	1A	2	1	.	0	Yes	29138	29152		29152		29134		114	114	2094	20162	20022.5		20059
567	HIV program	chronic diarhoea	WHO stage III adult and peds		Unknown		No	No			HIV rapid test, qualitative	Yes		UN	F	Yes	2	1A	1	1	2	0	Yes	28857	28857	28853	28857		28707		107	107	2093	20152	20022.1	2352	20051
568	HIV program	assymptomatic	WHO stage I adult and peds		Unknown		Patient pregnant	Yes			HIV rapid test, qualitative	Yes		UN	F	Yes	2	5A	1	0	.	0	Yes	29201	29199		28961		28956		100	100	2094	20155.5	20022.8		20055.1
569	HIV program	asymptomatic	WHO stage I adult and peds		Unknown		No	No			HIV rapid test, qualitative	Yes		UN	M	Yes	2	1A	4	1	2	0	Yes	28683	29257	29229	29257				138	139	2093	20170	20019.1	2310	20055.3
570	HIV program	p.p.e	WHO stage II adult and peds		Unknown		No	No			HIV rapid test, qualitative			UN	M	Yes	1	2P	0	0	.	0	Yes	29110	29306		29306		29306		95	82	2094	20076	20015.2		20008.8
571	HIV program	leukoplakia	WHO stage III adult and peds		Unknown		No	No			HIV rapid test, qualitative	Yes		UN	M	Yes	2	1A	1	1	.	0	Yes	29397	29404		29399				104	104	2095	20175	20019.6		20060
572	HIV program				Unknown		No	No				Yes		UN	M	Yes	2	1A	1	1	2	0	Yes	29432	29446	29432	29446					104	2095	20158	20023.6	2340	20059
573	HIV program	oral candidiasis	WHO stage III adult and peds		Unknown		No	No			HIV rapid test, qualitative	Yes		UN	M	Yes	1	1A	1	1	.	0	Yes	29453	29453		29453		29446		106	106	2095	20178	20018.3		20058
574	HIV program	assymptomatic	WHO stage I adult and peds		Unknown		Patient pregnant	No			HIV rapid test, qualitative	Yes		UN	F	Yes	2	5A	1	1	.	0	Yes	29477	29375		29474		29375		108	108	2095	20155	20023.3		20056
575	HIV program	persistent fever	WHO stage III adult and peds		Unknown		No	No			HIV rapid test, qualitative	Yes	NN/50/13	UN	M	Yes	2	1A	3	1	.	0	Yes	29551	29551		28863		28859	29552		122	2095	20170	20021.5		20062.1
576	HIV program	asymptomatic	WHO stage I adult and peds		Unknown		No	No			HIV rapid test, qualitative	Yes		UN	M	Yes	2	5A	2	1	2	0	Yes	29663	29747		29747		29747		112	119	2095	20165	20025	2299	20068
577	HIV program	assymptomatic	WHO stage I adult and peds		Unknown		No	No			HIV rapid test, qualitative	Yes		UN	M	Yes	2	5A	3	1	1	0	Yes	29733	29761	29761	29761		29733		127	127	2096	20166	20021	2184	20058
578	HIV program	ptb	WHO stage III adult and peds		Currently in treatment		No	No			HIV rapid test, qualitative	Yes		UN	M	Yes	2	1A	2	1	.	0	Yes	29824	29824						118	118	2096	20167	20020.1		20056
579	HIV program	ptb	WHO stage III adult and peds		Treatment complete		No	No			HIV rapid test, qualitative	Yes		UN	F	Yes	2	1A	2	1	.	0	Yes	29985	30013		27456				112	112	2096	20158	20018.8		20047
580	HIV program				Unknown		Patient pregnant	No		2015-06-04 00:00:00	HIV rapid test, qualitative	Yes		UN	F	Yes	2	5A	1	1	.	0	Yes	30244	30244		30243		30243		108	108	2097	20165	20020.6		20056
581	HIV program				Unknown		No	No			HIV rapid test, qualitative	Yes		UN	M	Yes	1		0	0	.	0	Yes	29607	30314		30314		30314			82	2095	20081	20017.8		20011.7
582	HIV program	immune supression	WHO stage IV adult and peds		Unknown		No	No			HIV rapid test, qualitative	Yes		UN	M	Yes	2	5A	4	1	.	0	Yes	30314	30314		30313				147	146	2097	20166	20023.6		20065
583	HIV program	assymptomatic	WHO stage I adult and peds		Unknown		No	No			HIV rapid test, qualitative	Yes		UN	F	Yes	2	5A	1	1	1	0	Yes	29845	30314	30279	30314		30206		107	105	2096	20154	20020.2	2056	20048
584	HIV program	recurrent chronic diarhoea	WHO stage III adult and peds		Unknown		No	No			HIV rapid test, qualitative	Yes		UN	M	Yes	2	5A	2	1	.	0	Yes	30342	30342		30342		30342		116	116	2097	20178	20021.5		20068
585	HIV program	assymptomatic	WHO stage I adult and peds		Unknown		No	No			HIV rapid test, qualitative	Yes		UN	M	Yes	2	5A	2	1	1	0	Yes	30415	30415	30405	30415				117	117	2097	20174	20019.2	2105	20058
586	HIV program	assymptomatic	WHO stage I adult and peds		Unknown		Currently breastfeeding child	No			HIV rapid test, qualitative	Yes		UN	F	Yes	1	5A	1	1	.	0	Yes	30426	30426		30426		30423		107	105	2097	20158	20018		20045
587	HIV program	as	WHO stage I adult and peds		Unknown		No	No			HIV rapid test, qualitative	Yes		UN	F	Yes	2	5A	1	1	2	0	Yes	30363	30433		30433				106	106	2097	20155	20022.1	2220	20053
588	HIV program	assymptomatic	WHO stage I adult and peds				Patient pregnant				HIV rapid test, qualitative	Yes		UN	F	Yes	2	5A	2	1	.	0	Yes	30545	30545		30545		30544		114	113	2098	20158	20019.2		20048
589	HIV program	severe weight loss > 10%	WHO stage II adult and peds		Unknown		No	No			HIV rapid test, qualitative	Yes		UN	F	Yes	2	5A	2	1	.	0	Yes	30454	30454		30454		30449		112	112	2098	20165	20021.7		20059
590	HIV program	oral candida	WHO stage III adult and peds		Unknown		No	No			HIV rapid test, qualitative	Yes		UN	M	Yes	2	5A	3	1	.	0	Yes	30481	30481		30481		30481		124	123	2098	20150	20020.4		20046
591	HIV program				Unknown		No	No			HIV rapid test, qualitative	Yes		UN	F	Yes	2	5A	3	1	.	1	Yes	30733	30733		30733		30733		126	126	2098	20165	20019.1		20052
592	HIV program	asymptomatic	WHO stage I adult and peds		Unknown		No	No			HIV rapid test, qualitative	Yes		UN	M	Yes	2	5A	2	1	.	1	Yes	30807	30807		30807		30807		117	119	2098	20160	20023.8		20060.9
593	HIV program	asymptomatic	WHO stage I adult and peds		Unknown		Patient pregnant	No				Yes		UN	F	Yes	2	5A	1	1	.	1	Yes	30828	30828		30828		30706		102	102	2099	20150	20023.9		20053.8
594	HIV program	asymptomatic	WHO stage I adult and peds		Unknown		No	No			HIV rapid test, qualitative	Yes		UN	F	Yes	2	5A	1	1	.	1	Yes	30985	30985		30982		30982		110	109	2099	20149	20021.2		20047
595	HIV program	persistence fever	WHO stage III adult and peds		Unknown		No	No			HIV rapid test, qualitative	Yes		UN	F	Yes	2	5A	1	1	.	0	Yes	30543	30543		30543		30527		106	106	2098	20150	20018.9		20042.5
596	HIV program	asymptomatic	WHO stage I adult and peds		Unknown		No	No						UN	M	Yes	2	5A	1	1	2	0	Yes	30601	30601						103	109	2098	20160	20022.7	2363	20058
597	HIV program										HIV rapid test, qualitative	Yes		UN	F	Yes	2		2	1	.	1	Yes	31251	31251		31251		31251		120	119	2100	20161	20018.9		20049
598	HIV program	asymptomatic	WHO stage I adult and peds		Unknown		No	No			HIV rapid test, qualitative	Yes		UN	M	Yes	2	5A	3	1	.	1	Yes	31129	31129				31129		125	124	2099	20168	20022.3		20063
599	HIV program	asymptomatic	WHO stage I adult and peds		Unknown		No	No			HIV rapid test, qualitative	Yes		UN	M	Yes	2	5A	2	1	.	1	Yes	31227	31199		31199		31194		118	117	2100	20159	20022.9		20058
600	HIV program				Unknown		No	No			HIV rapid test, qualitative	Yes		UN	M	Yes	2		2	1	.	1	Yes	31213	31213		30233		30227		113	113	2100	20162	20022.9		20060
601	HIV program	asymptomatic	WHO stage I adult and peds		Unknown		No	No			HIV rapid test, qualitative	Yes		UN	M	Yes	2	5A	3	1	.	1	Yes	31014	31014		31014		31014		125	125	2099	20172	20020.6		20061
602	HIV program	asymptomatic	WHO stage I adult and peds								HIV rapid test, qualitative	Yes		UN	F	Yes	2	1A	3	1	.	1	Yes	31395	31395		28933				117	123	2100	20153	20019.7		20046
603	HIV program	assymptomatic	WHO stage I adult and peds								HIV rapid test, qualitative	Yes		UN	F	Yes	1	5A	3	1	.	1	Yes	31381	31381		31304		31304			124	2100	20145	20016.2		20034
604	HIV program	pcr	WHO stage I adult and peds		Unknown		No	No			HIV rapid test, qualitative	Yes		UN	F	Yes	1	2P	0	0	.	1	Yes	31253	31333		31333		31327		82	82	2100	20054.3	20015.9		20004.7
605	HIV program	assymptomatic	WHO stage I adult and peds		Unknown		No	No			HIV rapid test, qualitative	Yes		UN	F	Yes	3	5A	2	1	.	1	Yes	31339	31339		31339		31339		118	117	2100	20157	20026.4		20065
606	HIV program		WHO stage IV adult and peds		Unknown		No	No			HIV rapid test, qualitative	Yes		UN	M	Yes	2	5A	2	1	2	1	Yes	31381	31381		30325		30299		111	114	2100	20170	20019.3	2294	20055.9
607	HIV program	assymtomatic	WHO stage I adult and peds		Unknown		Patient pregnant	No			HIV rapid test, qualitative	Yes		UN	F	Yes	3	5A	1	1	.	1	Yes	31409	31409		31286		31286		105	105	2100	20162	20025.5		20067
608	HIV program	assymtomatic	WHO stage I adult and peds								HIV rapid test, qualitative	Yes		UN	M	Yes	2	5A	1	1	.	1	Yes	31502	31502		31502		31502		111	111	2100	20156	20022.9		20055.8
609	HIV program				Unknown		No	No			HIV rapid test, qualitative	Yes		UN	M	Yes	2	5A	2	1	.	1	Yes	31563	31563		31530		31568			112	2101	20152	20022		20050.8
610	HIV program	assymptomatic	WHO stage I adult and peds		Unknown		No				HIV rapid test, qualitative	Yes		UN	M	Yes	2	5A	3	1	.	1	Yes	31585	31585		31585		31585		131	122	2101	20165	20020.6		20056
611	HIV program	asymptomatic	WHO stage I adult and peds		Unknown						HIV rapid test, qualitative	Yes		UN	F	Yes	.	13A	1	1	.	1	Yes	31594	31594				31594		106	105	2101
612	HIV program	asymptomatic	WHO stage I adult and peds		Unknown		No	No			HIV rapid test, qualitative	Yes		UN	M	Yes	2	13A	1	1	.	1	Yes	31775	31775		31775		31775		108	108	2101	20169	20021		20060
613	HIV program	asymptomatic	WHO stage I adult and peds		Unknown		No	No			HIV rapid test, qualitative	Yes		UN	M	Yes	2	13A	2	1	.	1	Yes	31801	31801		31797		31797		110	120	2101	20170	20021.1		20061
614	HIV program										HIV rapid test, qualitative	Yes		UN	M	Yes	2	13A	3	1	.	1	Yes	31829	31829		31216				127	128	2101	20164	20024.2		20065
615	HIV program	asymptomatic	WHO stage I adult and peds		Unknown		Currently breastfeeding child	No			HIV rapid test, qualitative	Yes		UN	F	Yes	2	5A	1	1	.	1	Yes	31886	31886		31913		31886		109	109	2101	20161	20022.4		20058
616	HIV program	prolonged fever	WHO stage III adult and peds		Unknown		No	No			HIV rapid test, qualitative	Yes		UN	F	Yes	1	1A	0	0	.	0	Yes	27730	27750		27372					86	2090	20088	20015.5		20012
617	HIV program	moderate weight loss	WHO stage II adult and peds		Unknown		No	No			HIV rapid test, qualitative	Yes		UN	F	Yes	1	2A	0	0	3	0	Yes	27581	27584		27584		27581		90	90	2090	20141	20011.1	3075	20022
618	HIV program	severe bacterial infection	WHO stage III adult and peds		Unknown		No	No			HIV rapid test, qualitative	Yes		UN	M	Yes	2	1A	3	1	.	0	Yes	27615	27800				27769		125	123	2090	20164	20020.8		20055.9
619	HIV program	pregnant mother	WHO stage I adult and peds		Unknown		Patient pregnant	No			HIV rapid test, qualitative	Yes		UN	F	Yes	2	5A	1	1	.	0	Yes	28666	28980		28980				109	108	2093	20162	20021		20055
620	HIV program													UN	F	Yes	2		3	1	.	0	Yes	27875	27877				27875			127	2090	20155	20021.3		20051.1
621	HIV program	asymptomatic	WHO stage I adult and peds		Unknown		No	No			HIV rapid test, qualitative	Yes		UN	F	Yes	4	1A	2	1	2	0	Yes	28129	28141		28141		28126			120	2091	20055.1	20536.9	2250	20163
622	HIV program	active pulmonary tb	WHO stage III adult and peds		Currently in treatment		No	No			HIV rapid test, qualitative	Yes		UN	F	Yes	2	1A	3	1	.	0	Yes	27233	27233		26805					122	2089	20145	20021.9		20046
623	HIV program	asymptomatic	WHO stage I adult and peds		Unknown		Patient pregnant	No			HIV rapid test, qualitative	Yes		UN	F	Yes	2	5A	1	1	.	0	Yes	29372	29372		29372		29365		103	103	2095	20147	20022.4		20048.4
624	HIV program	asymptomatic	WHO stage I adult and peds		Unknown		Currently breastfeeding child	No			HIV rapid test, qualitative	Yes		UN	F	Yes	2	5A	1	1	.	0	Yes	29372	29372		29372		29372		110	109	2095	20161	20020.4		20053
625	HIV program	asymptomatic	WHO stage I adult and peds		Unknown		No	No			HIV rapid test, qualitative	Yes		UN	F	Yes	1	5A	2	1	.	0	Yes	29498	29494		29493		29493		115	115	2095	20157	20017		20042
626	HIV program	asymptomatic	WHO stage I adult and peds		Unknown		No	No			HIV rapid test, qualitative	Yes		UN	M	Yes	2	1A	4	1	1	0	Yes	27812	27812		27812		27759			146	2090	20161	20020.9	2170	20054.3
627	HIV program	assymptomatic	WHO stage I adult and peds		Unknown		No	No			HIV rapid test, qualitative	Yes		UN	M	Yes	2	5A	2	1	2	0	Yes	29316	29540	29512	29540		29304		112	112	2094	20173	20021.8	2302	20065.3
628	HIV program	asymptomatic	WHO stage I adult and peds		Unknown		No	No			HIV rapid test, qualitative	Yes		UN	F	Yes	2	1A	1	1	2	0	Yes	28836	28836	28827	28836		28497			102	2093	20155	20020.4	2244	20049.1
629	HIV program	asymptomatic	WHO stage I adult and peds		Unknown		Patient pregnant	No			HIV rapid test, qualitative	Yes		UN	F	Yes	3	5A	2	1	.	0	Yes	29556	29556		29556		29556		115	115	2095	20144	20026		20054
630	HIV program	asymptomatic	WHO stage I adult and peds		Unknown		No	No			HIV rapid test, qualitative	Yes		UN	M	Yes	2	5A	3	1	2	0	Yes	29764	29778	29764	29764		29703		124	123	2096	20172	20019.9	2320	20059
631	HIV program	thrombocytopenia	WHO stage III adult and peds		Unknown		No	No			HIV rapid test, qualitative	Yes		UN	F	Yes	1	5A	2	1	1	0	Yes	29744	29744	29744	29744		29744		120	120	2096	20150	20018.2	2166	20041
632	HIV program	asymptomatic	WHO stage I adult and peds		Unknown		Patient pregnant	No			HIV rapid test, qualitative	Yes		UN	F	Yes	2	5A	1	1	.	0	Yes	29484	29801		29801		29801		107	104	2095	20151	20021.9		20050
633	HIV program	severe malnutrition	WHO stage IV adult and peds		Unknown		No				HIV rapid test, qualitative	Yes		UN	F	Yes	1	2P	0	0	.	0	Yes	29753	29753		29753		29753			84	2096	20075	20011.2		20006.3
634	HIV program	u/5	WHO stage II adult and peds		Unknown		No	No			HIV rapid test, qualitative			UN	F	Yes	1	2P	0	0	.	0	Yes	29666	30016						85	85	2095	20095	20017.7		20016
635	HIV program	assymptomatic	WHO stage I adult and peds		Unknown		Patient pregnant				HIV rapid test, qualitative	Yes		UN	F	Yes	2	5A	1	1	2	0	Yes	29754	29754	29781	29753				106	106	2096	20150	20023.9	2449	20053.7
636	HIV program	assymptomatic	WHO stage I adult and peds		Unknown		Patient pregnant	No			HIV rapid test, qualitative	Yes		UN	F	Yes	2	5A	2	1	.	0	Yes	30172	30172		30172		30172			115	2097	20162	20022.5		20059
637	HIV program	assymptomatic	WHO stage I adult and peds		Unknown		No	No			HIV rapid test, qualitative	Yes		UN	M	Yes	2	5A	0	0	2	0	Yes	28430	30177	30170					95	89	2092	20131	20020.4	2453	20035
638	HIV program	assymptomatic	WHO stage I adult and peds		Unknown		No	No			HIV rapid test, qualitative	Yes		UN	M	Yes	2	5A	2	1	2	0	Yes	29988	30184		30184		29988		113	113	2096	20181	20019.8	2484	20065
639	HIV program	asymptomatic	WHO stage I adult and peds				No	No			HIV rapid test, qualitative	Yes		UN	F	Yes	2	1A	2	1	2	0	Yes	28192	29389	29354	29389		29389		115	112	2091	20168	20020.9	2321	20059
640	HIV program	asymptomatic	WHO stage I adult and peds		Unknown		No	No			HIV rapid test, qualitative	Yes		UN	M	Yes	2	5A	3	1	2	0	Yes	29316	30366				29302		124	124	2094	20166	20024.2	2398	20066.6
641	HIV program	assymptomatic	WHO stage I adult and peds								HIV rapid test, qualitative	Yes		UN	F	Yes	2	5A	1	1	.	0	Yes	29638	30394		30366		29603		104	104	2095	20157	20023.9		20058.9
642	HIV program	asymptomatic	WHO stage I adult and peds		Unknown		No	No			HIV rapid test, qualitative			UN	M	Yes	2	5A	2	1	2	0	Yes	30212	30380	30380	30380		30171		112	112	2097	20166	20018.7	2377	20051.6
643	HIV program										HIV rapid test, qualitative	Yes		UN	F	Yes	2	5A	1	1	.	0	Yes	30506	30506		30506				103	102	2098	20155	20021.2		20051
644	HIV program	asymptomatic	WHO stage I adult and peds		Unknown		No	No			HIV rapid test, qualitative	Yes		UN	F	Yes	2	5A	2	1	.	0	Yes	30583	30583		30583		30583		116	115	2098	20150	20021.8		20049
645	HIV program	assymptomatic	WHO stage I adult and peds		Unknown		No				HIV rapid test, qualitative	Yes		UN	M	Yes	1	1A	2	1	1	0	Yes	28990	29002		28997		28990		116	116	2093	20179	20015.9	2157	20050.9
646	HIV program	severe oral candidiasis	WHO stage III adult and peds		Unknown		No	No			HIV rapid test, qualitative	Yes		UN	M	Yes	1	5A	2	1	.	0	Yes	30590	30590		30590		30590		119	119	2098	20162	20016.8		20044.2
647	HIV program	asymptomatic	WHO stage I adult and peds		Unknown		No	No			HIV rapid test, qualitative	Yes		UN	F	Yes	1	2P	0	0	.	1	Yes	30674	30674		30674				83	83	2098	20070.3	20015.8		20007.8
648	HIV program	asymptomatic	WHO stage I adult and peds								HIV rapid test, qualitative	Yes		UN	F	Yes	3	5A	1	1	.	1	Yes	30656	30656		30656		30649		109	110	2098	20157	20028.5		20070.2
649	HIV program	severe weight loss >10%	WHO stage II adult and peds		Unknown		No	No			HIV rapid test, qualitative	Yes		UN	F	Yes	1	5A	1	1	.	1	Yes	30702	30702				30542		104	105	2098	20163	20012.4		20033
650	HIV program	assymptomatic	WHO stage I adult and peds		Unknown		No	No			HIV rapid test, qualitative	Yes		UN	M	Yes	1	1A	2	1	2	0	Yes	28386	28926		28926		28325			114	2092	20168	20016	2346	20045.1
651	HIV program	asymptomatic	WHO stage I adult and peds		Unknown		No	No			HIV rapid test, qualitative	Yes		UN	F	Yes	2	5A	3	1	.	1	Yes	30772	30772		30758		30758		123	123	2098	20150	20020.4		20046
652	HIV program	herpes zoster	WHO stage II adult and peds		Unknown		No	No			HIV rapid test, qualitative	Yes		UN	M	Yes	1	2A	0	0	.	1	Yes	30794	30794		29333		30794		96	96	2098	20135	20015.9		20029
653	HIV program	asymptomatic	WHO stage I adult and peds		Unknown		No	No			HIV rapid test, qualitative	Yes		UN	F	Yes	2	5A	2	1	.	1	Yes	30842	30842		30612		30577		115	113	2099	20155	20022.1		20053
654	HIV program	assymptomatic	WHO stage I adult and peds		Unknown		No	No			HIV rapid test, qualitative	Yes		UN	F	Yes	2	1A	1	1	2	0	Yes	27736	27736		27736		27185		106	106	2090	20150	20019	2229	20042.7
655	HIV program	severe bacterial infection	WHO stage III adult and peds		Unknown		No	No			HIV rapid test, qualitative			UN	F	Yes	1	1A	2	1	2	0	Yes	29410	29410		29410		29410		117	117	2095	20170	20018.3	2395	20053
656	HIV program	asymptomatic	WHO stage I adult and peds		Unknown		No	No			HIV rapid test, qualitative	Yes		UN	M	Yes	2	5A	3	1	.	1	Yes	30884	30884		30884		30884		122	122	2099	20177	20020.1		20063
657	HIV program	chronic diarhea	WHO stage III adult and peds		Unknown		No	No			HIV rapid test, qualitative	Yes		UN	M	Yes	2	5A	2	1	.	1	Yes	30900	30926		30900		30900		120	121	2099	20155	20023.3		20056
658	HIV program	asymptomatic	WHO stage I adult and peds		Unknown		No	No			HIV rapid test, qualitative	Yes		UN	M	Yes	1	5A	2	1	.	1	Yes	30929	30929		30905		30905		115	115	2099	20165	20018		20049.1
659	HIV program	asymptomatic	WHO stage I adult and peds		Unknown		No	No			HIV rapid test, qualitative	Yes		UN	M	Yes	1	5A	1	1	.	1	Yes	30998	30998		30998		30998		110	110	2099	20160	20018.4		20047
660	HIV program	asymptomatic	WHO stage I adult and peds								HIV rapid test, qualitative	Yes		UN	F	Yes	2	5A	1	1	.	1	Yes	31150	31150		31150		31133		109	107	2099	20155	20023.7		20057
661	HIV program	assymptomatic	WHO stage I adult and peds		Unknown		No	No			HIV rapid test, qualitative	Yes		UN	M	Yes	1	5A	2	1	.	1	Yes	31171	31171		31171				120	120	2099	20152	20014.7		20034
662	HIV program	asymptomatic	WHO stage I adult and peds		Unknown		No	No			HIV rapid test, qualitative	Yes		UN	F	Yes	2	5A	2	1	.	1	Yes	31056	31056				31056		112	112	2099	20168	20019.1		20054
663	HIV program	asymptomatic	WHO stage I adult and peds		Unknown		No	No			HIV rapid test, qualitative	No		UN	F	Yes	2	5A	1	0	.	1	Yes	31244	31244		31244		31244		100	100	2100	20157	20019.1		20047
664	HIV program	assymptomatic	WHO stage I adult and peds		Unknown		Currently breastfeeding child	No				Yes		UN	F	Yes	1	5A	1	1	.	1	Yes	31290	31290		31267		31267		102	102	2100	20156	20018.5		20045
665	HIV program	assymptomatic	WHO stage I adult and peds		Treatment complete		Patient pregnant	Yes			HIV rapid test, qualitative	Yes		UN	F	Yes	2	5A	1	0	.	1	Yes	31346	31346		31298		31298		100	99	2100	20152	20022.9		20053
666	HIV program	asymptomatic	WHO stage I adult and peds		Unknown		No	No				Yes		UN	M	Yes	2	5A	2	1	.	1	Yes	31354	31354		31354		31354		116	114	2100	20160	20022.3		20057
667	HIV program	asymptomatic	WHO stage I adult and peds		Unknown		No	No			HIV rapid test, qualitative	Yes		UN	M	Yes	2	5A	2	1	2	0	Yes	29753	29865		29865				114	114	2096	20175	20018.9	2385	20058
668	HIV program		WHO stage III adult and peds		Unknown			No			HIV rapid test, qualitative	Yes		UN	F	Yes	2	5A	1	1	.	1	Yes	30668	30668		28346		28346			111	2098	20156	20021.8		20053.1
669	HIV program	assymtomatic	WHO stage I adult and peds		Unknown		No	No			HIV rapid test, qualitative	Yes		UN	M	Yes	1	5A	2	1	.	1	Yes	31619	31612		31578		31578		112	112	2101	20176.8	20016.6		20052
670	HIV program	asymptomatic	WHO stage I adult and peds		Unknown		No	No			HIV rapid test, qualitative	Yes		UN	F	Yes	2	5A	1	1	.	1	Yes	31551	31551		31551		31536		102	102	2101	20160	20020.3		20052
671	HIV program	assymtomatic	WHO stage I adult and peds		Unknown		No				HIV rapid test, qualitative	Yes		UN	F	Yes	1	2P	0	0	.	1	Yes	31467	31467		31467				88	88	2100	20101	20015.7		20016
672	HIV program													UN	M	Yes	2	13A	2	1	.	1	Yes	31564	31564							113	2101	20163	20020.3		20054
673	HIV program	asymptomatic	WHO stage I adult and peds		Unknown		No	No			HIV rapid test, qualitative	Yes		UN	F	Yes	2	5A	1	1	2	0	Yes	30363	30363		30363		30361		103	102	2097	20155	20022.7	2439	20054.5
674	HIV program	assymtomatic	WHO stage I adult and peds									Yes		UN	F	Yes	1	13A	3	1	.	1	Yes	31592	31640		31592		31592		126	125	2101	20159	20016.6		20042
675	HIV program	wt los >10%	WHO stage II adult and peds								HIV rapid test, qualitative	Yes		UN	M	Yes	2	5A	4	1	.	0	Yes	29800	29800		29787		29782		134	134	2096	20161	20019.3		20050
676	HIV program				Unknown		Patient pregnant	No			HIV rapid test, qualitative	Yes		UN	F	Yes	2	5A	2	1	.	1	Yes	31678	31678		31678		31678		117	117	2101	20150	20022.2		20050
677	HIV program	assymtpomatic	WHO stage I adult and peds		Unknown		No				HIV rapid test, qualitative	Yes		UN	F	Yes	2	5A	1	1	.	1	Yes	31776	31776		31745		31745		108	108	2101	20155	20021.2		20051
678	HIV program	who stage 4	WHO stage II adult and peds		Unknown		No	No			HIV rapid test, qualitative	Yes		UN	F	Yes	1	2P	1	0	.	1	Yes	31878	31878						89	97	2101	20132	20011.5		20020
679	HIV program				Unknown		No	No			HIV rapid test, qualitative	Yes		UN	F	Yes	1	2P	0	0	.	1	Yes	31920	31920						85	93	2102	20155	20011.2		20027
680	HIV program				Unknown		No	No			HIV rapid test, qualitative	Yes		UN	F	Yes	2	5A	1	1	.	1	Yes	31985	31985		31915		31915		98	107	2102	20155	20020		20048
681	HIV program				Unknown		No	No			HIV rapid test, qualitative	Yes		UN	M	Yes	2		3	1	.	1	Yes	32088	32088		32061		32061		121	122	2102	20178	20018.9		20060
682	HIV program	assymtomatic	WHO stage I adult and peds								HIV rapid test, qualitative	Yes		UN	F	Yes	2	13A	1	0	.	1	Yes	32140	32140		32140		32140		109	101	2102	20160	20023		20059
683	HIV program	asymptomatic	WHO stage I adult and peds		Unknown		No	No				Yes		UN	F	Yes	1	2P	0	0	.	0	Yes	27996	27996		27906				82	82	2091	20056	20014.3		20004.5
684	HIV program	asymptomatic	WHO stage I adult and peds		Unknown		No	No			HIV rapid test, qualitative	Yes		UN	M	Yes	1	2A	1	0	2	0	Yes	28815	28910	28812	28899					98	2093	20142	20017.1	2288	20034.4
685	HIV program	assymptomatic	WHO stage I adult and peds		Unknown		No	No			HIV rapid test, qualitative	Yes		UN	F	Yes	2	1A	2	1	3	0	Yes	27909	27910	27956	28091		26074		114	114	2091	20155	20024	3034	20057.7
686	HIV program	active pulmonary tb	WHO stage III adult and peds		Treatment complete		No	No			HIV rapid test, qualitative	Yes		UN	F	Yes	2	1A	2	1	.	0	Yes	27910	27933		27933		27354			112	2091	20154	20024.6		20058.3
687	HIV program	severe bacterial infection	WHO stage III adult and peds		Unknown		No	No			HIV rapid test, qualitative	Yes		UN	F	Yes	2	1A	1	1	.	0	Yes	27939	27980		29298		27728		105	104	2091	20147	20021.9		20047.3
688	HIV program	asymptomatic	WHO stage I adult and peds		Unknown		No	No			HIV rapid test, qualitative	Yes		UN	F	Yes	2	1A	4	1	1	0	Yes	27616	27952		27952		27952		140	139	2090	20155	20021.1	2146	20050.8
689	HIV program	asymptomatic	WHO stage I adult and peds		Unknown			No				Yes		UN	M	Yes	1	1A	0	0	.	0	Yes	27954	27954						83	82	2091	20070	20016.5		20008.1
690	HIV program	asymptomatic	WHO stage I adult and peds		Unknown		No	No			HIV DNA polymerase chain reaction	Yes		UN	M	Yes	1	2P	0	0	.	0	Yes	28007	28007				27980		82	82	2091	20067	20016		20007.2
691	HIV program	asymptomatic	WHO stage I adult and peds		Unknown		No	No			HIV rapid test, qualitative	Yes		UN	M	Yes	2	1A	1	1	1	0	Yes	28017	28029		28042				112	111	2091	20158	20019.2	2103	20047.9
692	HIV program	asymptomatic	WHO stage I adult and peds		Unknown		No	No		2012-06-18 00:00:00	HIV rapid test, qualitative	Yes		UN	F	Yes	2	1A	2	1	2	0	Yes	27961	28038		28768		27950		123	119	2091	20164	20022.4	2202	20060.2
693	HIV program	wt loss 10%	WHO stage II adult and peds		Unknown		No	Yes		2010-06-24 00:00:00	HIV rapid test, qualitative	Yes		UN	F	Yes	1	1A	1	1	.	0	Yes	27499	28038				28038		111	108	2089	20156	20018.5		20045
694	HIV program	asymptomatic	WHO stage I adult and peds		Unknown		No	No			HIV rapid test, qualitative	Yes		UN	F	Yes	2	1A	1	1	1	0	Yes	27468	28052						116	108	2089	20166	20022.6	2171	20062.4
695	HIV program	asymptomatic	WHO stage I adult and peds		Unknown		No	No			HIV rapid test, qualitative	Yes		UN	F	Yes	2	1A	1	1	1	0	Yes	27555	28057				27555		106	106	2090	20156	20022.1	2191	20053.9
696	HIV program	seboric dermatitis	WHO stage II adult and peds		Unknown		No	No			HIV rapid test, qualitative	Yes		UN	M	Yes	3	1A	2	1	1	0	Yes	28073	28074		28068		28068		118	114	2091	20167	20025.1	2019	20070
697	HIV program	asymptomatic	WHO stage I adult and peds		Unknown		No	No			HIV rapid test, qualitative	Yes		UN	F	Yes	2	1A	2	1	1	0	Yes	28101	27696				27647		115	117	2091	20156	20018.9	2161	20045.9
698	HIV program	current pulmonary tuberculosis	WHO stage III adult and peds		Currently in treatment		No	No			HIV rapid test, qualitative	Yes		UN	M	Yes	2	1A	2	1	.	0	Yes	28115	28115		28115		28113		109	118	2091	20170	20019.6		20056.5
699	HIV program	bacteria pna	WHO stage III adult and peds		Unknown		No	No			HIV rapid test, qualitative	Yes		UN	F	Yes	2	1A	3	1	.	0	Yes	28120	28120		28120		28086			126	2091	20159.8	20018.7		20047.8
700	HIV program	bacterial pneumonia	WHO stage III adult and peds		Unknown		No	No			HIV rapid test, qualitative	Yes		UN	F	Yes	2	1A	2	1	.	0	Yes	28122	28122		28122				117	117	2091	20156	20019.5		20047.5
701	HIV program													UN	M	Yes	1		3	1	.	0	Yes	28211	28218				28211			124	2091	20157	20018.1		20044.6
702	HIV program										HIV rapid test, qualitative			UN	M	Yes	1		1	0	.	0	Yes	27224	27139				27120			101	2089	20161	20016.2		20042
703	HIV program	severe wt loss	WHO stage II adult and peds		Unknown		No	No			HIV rapid test, qualitative	Yes		UN	M	Yes	2	1A	4	1	.	0	Yes	28267	28267		28267		28252		137	134	2092	20172	20019.5		20057.7
704	HIV program	untintentional wt loss	WHO stage II adult and peds		Unknown		No	No			HIV rapid test, qualitative	Yes		UN	F	Yes	1	1A	1	1	.	0	Yes	26993	26884		26884				112	102	2088	20148	20017.3		20038
705	HIV program		WHO stage IV adult and peds		Unknown		No	No			HIV rapid test, qualitative	Yes		UN	M	Yes	2	1A	1	1	.	0	Yes	28269	28304				28297		110	110	2092	20170	20018.5		20053.6
706	HIV program	asymptomatic	WHO stage I adult and peds		Unknown		No	No			HIV rapid test, qualitative	Yes		UN	M	Yes	1	1A	2	1	1	0	Yes	27923	28316		28316		27923		115	114	2091	20172	20017.5	2085	20051.7
707	HIV program	asymptomatic	WHO stage I adult and peds		Unknown		No	No			HIV rapid test, qualitative	Yes		UN	M	Yes	2	1A	3	1	1	0	Yes	28358	28358				28263		131	130	2092	20158	20020.9	2033	20052.1
708	HIV program	severe bacterial infection	WHO stage III adult and peds		Unknown		No	No			HIV rapid test, qualitative	Yes		UN	M	Yes	2	1A	1	1	.	0	Yes	28351	28358		28358		28336		111	109	2092	20175	20022.6		20069.2
709	HIV program	asymptomatic	WHO stage I adult and peds		Unknown		No	No			HIV rapid test, qualitative	Yes		UN	F	Yes	1	1A	1	1	1	0	Yes	28372	28379		28379		28053		107	106	2092	20148	20018.4	2195	20040.2
710	HIV program	asymptomatic	WHO stage I adult and peds		Unknown		Patient pregnant	No			HIV rapid test, qualitative	Yes		UN	F	Yes	3		2	1	2	0	Yes	28379	28379				28379		118	115	2092	20166	20025.3	2305	20069.6
711	HIV program	assymptomatic	WHO stage I adult and peds		Unknown		No	No			HIV rapid test, qualitative	Yes		UN	M	Yes	3	1A	2	1	2	0	Yes	28394	28394		28394				117	117	2092	20160	20025	2214	20064
712	HIV program	assymptomatic	WHO stage I adult and peds		Unknown		No	No			HIV rapid test, qualitative	Yes		UN	M	Yes	2	1A	2	1	1	0	Yes	27821	28463		28462		27821		121	119	2090	20155	20019.1	2054	20046
713	HIV program	moderat wt loss	WHO stage II adult and peds		Unknown		No	No			HIV rapid test, qualitative	Yes		UN	F	Yes	3	1A	3	1	2	0	Yes	27975	28463		28461		27876		127	123	2091	20160	20027.9	2211	20071.4
714	HIV program	assymptomatic	WHO stage I adult and peds		Unknown		No	No			HIV rapid test, qualitative	Yes		UN	M	Yes	1	1A	1	1	1	0	Yes	28519	28528		28528		28506		109	108	2092	20164	20017.8	2116	20047.8
715	HIV program	assymptomatic	WHO stage I adult and peds		Unknown		No	No			HIV DNA polymerase chain reaction	Yes		UN	F	Yes	1	2P	0	0	.	0	Yes	28598	28598		29232		28570		82	83	2092	20121	20005.5		20008
716	HIV program	asymptomatic	WHO stage I adult and peds		Unknown		No	No			HIV rapid test, qualitative	Yes		UN	M	Yes	1	1A	3	1	1	0	Yes	28668	28668		28660		28659		122	122	2093	20157	20017	2191	20042
717	HIV program	assymptomatic	WHO stage I adult and peds		Unknown		No	No			HIV rapid test, qualitative	Yes		UN	F	Yes	2	1A	4	1	2	0	Yes	28654	28674	28644	28674					148	2093	20148	20021.9	2245	20048
718	HIV program	severe bacterial infection	WHO stage III adult and peds		Unknown		No	No			HIV DNA polymerase chain reaction			UN	F	Yes	2	1A	2	1	.	0	Yes	27506	28792							120	2089	20153	20019.7		20046
719	HIV program	assymptomatic	WHO stage I adult and peds		Unknown			No			HIV rapid test, qualitative	Yes		UN	M	Yes	1	1A	4	1	1	0	Yes	28794	28794	28788	28794		28697		143	135	2093	20172	20016.8	2092	20049.6
720	HIV program	oral candidiasis	WHO stage III adult and peds		Unknown		No	No			HIV rapid test, qualitative	Yes		UN	F	Yes	3	1A	2	1	2	0	Yes	28720	28720	28480	28485		28263		113	114	2093	20164	20027.1	2375	20073
721	HIV program	chronic diarhoea	WHO stage III adult and peds		Unknown		No	No			HIV rapid test, qualitative			UN	M	Yes	2	1A	2	1	1	0	Yes	28757	28834				28753			121	2093	20169	20021.7	2181	20062
722	HIV program	assymptomatic	WHO stage I adult and peds		Unknown		No	No			HIV rapid test, qualitative	Yes		UN	F	Yes	3	1A	3	1	2	0	Yes	27541	28857	28849	28857		27368		126	122	2090	20148	20027.6	2320	20060.4
723	HIV program	assymptomatic	WHO stage I adult and peds		Unknown			No			HIV rapid test, qualitative			UN	M	Yes	2	1A	4	1	2	0	Yes	28234	28871	28843			28233		135	133	2091	20176	20021	2305	20065.1
724	HIV program	asymptomatic	WHO stage I adult and peds		Unknown		Currently breastfeeding child	No			HIV rapid test, qualitative	Yes		UN	F	Yes	2	5A	1	1	.	0	Yes	28375	28899		28898				112	111	2092	20156	20022.6		20055
725	HIV program	assymptomatic	WHO stage I adult and peds		Unknown		No	No			HIV rapid test, qualitative	Yes		UN	F	Yes	1	1A	2	1	1	0	Yes	29009	29009	28990	29009		28990		120	120	2094	20159	20016.7	2124	20042.3
726	HIV program	assymptomatic	WHO stage I adult and peds		Unknown		No	No			HIV rapid test, qualitative	Yes		UN	M	Yes	2	1A	3	1	2	0	Yes	29016	29016	26772						124	2094	20165	20025	2263	20068
727	HIV program	pregnant mother	WHO stage I adult and peds		Unknown		Patient pregnant	No			HIV rapid test, qualitative	Yes		UN	F	Yes	2	5A	1	1	.	0	Yes	29023	29023		29023		28968			107	2094	20146	20023.5		20050
728	HIV program	asymptomatic	WHO stage I adult and peds											UN	M	Yes	2	1A	1	1	2	0	Yes	29030	29039						112	111	2094	20173	20019.7	2307	20059
729	HIV program				Unknown		No	No						UN	M	Yes	3	1A	1	1	.	0	Yes	29058	29067							110	2094	20175	20026.8		20082
730	HIV program	assymptomatic	WHO stage I adult and peds		Unknown		No	No			HIV rapid test, qualitative	Yes		UN	M	Yes	3	1A	1	1	2	0	Yes	29058	29067	29059	29064		29058			111	2094	20175	20025.4	2291	20077.8
731	HIV program	diarreah > 1 month	WHO stage III adult and peds		Unknown		No	No			HIV rapid test, qualitative	Yes		UN	M	Yes	1	1A	2	1	1	0	Yes	29081	29081		29081		29079		118	117	2094	20157	20015.8	2184	20038.9
732	HIV program	lactating mother	WHO stage I adult and peds		Unknown		Currently breastfeeding child	No			HIV rapid test, qualitative	Yes		UN	F	Yes	1	5A	1	1	.	0	Yes	29086	29086		29086		29086			110	2094	20165	20018		20049
733	HIV program	pregnant mother	WHO stage I adult and peds		Unknown		Patient pregnant	No			HIV rapid test, qualitative	Yes		UN	F	Yes	3	5A	1	1	.	0	Yes	29115	29115		29115		29115		110	110	2094	20157	20026.9		20066.3
734	HIV program		WHO stage I adult and peds		Unknown		No	No						UN	F	Yes	2	1A	1	1	1	0	Yes	28717	29116							105	2093	20157	20020.3	2139	20050
735	HIV program		WHO stage I adult and peds		Unknown		Currently breastfeeding child	No						UN	F	Yes	2	5A	1	0	.	0	Yes	29121	29121							100	2094	20153	20019.2		20045
736	HIV program	ptb	WHO stage III adult and peds		Treatment complete		No	No						UN	M	Yes	2	5A	2	1	.	0	Yes	29130	29130							113	2094	20158	20020.8		20052
737	HIV program	tb lymphadeopathy	WHO stage III adult and peds		Unknown		No				HIV rapid test, qualitative			UN	F	Yes	1	1P	0	0	.	0	Yes	29129	27456						85	90	2094	20090	20014.3		20011.6
738	HIV program	asymptomatic	WHO stage I adult and peds		Unknown		No				HIV rapid test, qualitative	Yes		UN	F	Yes	1	2P	0	0	2	0	Yes	28164	29207		29207				87	84	2091	20110	20014	2489	20017
739	HIV program	weight loss >10%	WHO stage II adult and peds		Unknown		No	No			HIV rapid test, qualitative	Yes		UN	M	Yes	1	1A	3	1	.	0	Yes	29030	29212		29212		29029		125	124	2094	20175	20017		20052
740	HIV program	assymptomatic	WHO stage I adult and peds		Unknown		No	No			HIV rapid test, qualitative	Yes		UN	M	Yes	2	1A	2	1	2	0	Yes	29213	29213	29186			29156		114	112	2094	20162	20019.4	2331	20051
741	HIV program	unintentional weight loss >10% body weight	WHO stage II adult and peds		Unknown		No	No			HIV rapid test, qualitative	Yes		UN	F	Yes	2	1A	2	1	2	0	Yes	27927	29214	29205	29212		29019		122	119	2091	20152	20023.8	2228	20055
742	HIV program	dermatitis	WHO stage II adult and peds		Unknown		No	No			HIV rapid test, qualitative	Yes		UN	M	Yes	2	1A	2	1	2	0	Yes	29239	29239		29239		27080		116	116	2094	20178	20023.7	2247	20075
743	HIV program	ks	WHO stage IV adult and peds		Unknown		No	No			HIV rapid test, qualitative	Yes		UN	M	Yes	2	1A	4	1	.	0	Yes	29282	29282		29130		29116		133	133	2094	20170	20022.8		20066
744	HIV program	assymptomatic	WHO stage I adult and peds		Unknown	59	Patient pregnant	No			HIV rapid test, qualitative	Yes		UN	F	Yes	3	1A	2	1	3	0	Yes	29261	28942	28792	28785		28785			112	2094	20156	20029.8	2957	20072.5
745	HIV program	assymptomatic	WHO stage I adult and peds		Unknown		No	No			HIV rapid test, qualitative	Yes		UN	M	Yes	3	1A	2	1	2	0	Yes	29226	29277	29221	29221		29571			117	2094	20162	20025.1	2239	20066
746	HIV program	assymptomatic	WHO stage I adult and peds		Unknown		Patient pregnant	No			HIV rapid test, qualitative	Yes		UN	F	Yes	2	5A	1	0	.	0	Yes	29305	29304		29304		29304		100	100	2094	20165	20022.3		20060.6
747	HIV program	asymptomatic	WHO stage I adult and peds		Unknown		Patient pregnant	No			HIV DNA polymerase chain reaction			UN	F	Yes	3	5A	1	1	.	0	Yes	28983	29347				29128		106	107	2093	20155	20027.5		20066
748	HIV program	cd4	WHO stage II adult and peds				No	No			HIV rapid test, qualitative			UN	M	Yes	2	1A	2	1	1	0	Yes	29347	29099		29099		29099		114	114	2094	20177	20019.2	2100	20060
749	HIV program	asymptomatic	WHO stage I adult and peds		Unknown		No	No			HIV rapid test, qualitative	Yes		UN	M	Yes	2	1A	2	1	2	0	Yes	29249	29422	29396	29417		29249		115	115	2094	20162	20024	2328	20063
750	HIV program	asymptomatic	WHO stage I adult and peds		Unknown			No			HIV rapid test, qualitative	Yes		UN	M	Yes	2	1A	3	1	2	0	Yes	28925	29429	29414	29429		28891		124	122	2093	20175	20020.9	2252	20064
751	HIV program	ptb	WHO stage III adult and peds		Treatment complete		No	No						UN	M	Yes	3	1A	2	1	.	0	Yes	29445	29445				28263			113	2095	20169	20025.4		20072.5
752	HIV program	assymptomatic	WHO stage I adult and peds		Unknown		No	No				Yes		UN	M	Yes	2	1A	3	1	2	0	Yes	29086	29457	29450	29457				126	125	2094	20168	20020.6	2239	20058
753	HIV program	assymptomatic	WHO stage I adult and peds		Unknown		No	No			HIV rapid test, qualitative	Yes		UN	M	Yes	2	2P	0	0	.	0	Yes	29501	29501		29499		31579		83	83	2095	20071	20021.8		20011
754	HIV program	oral thrush	WHO stage III adult and peds		Unknown		No	No			HIV rapid test, qualitative	Yes		UN	F	Yes	2	1A	3	1	.	0	Yes	28407	29506		29506		28401		136	124	2092	20150	20022.2		20050
755	HIV program	seboric dermatitis	WHO stage II adult and peds		Unknown		No	No			HIV rapid test, qualitative			UN	M	Yes	2	5A	2	1	2	0	Yes	29443	29555	29555	29555		29382		114	114	2095	20173	20021.4	2305	20064
756	HIV program	assymptomatic	WHO stage I adult and peds		Unknown		No	No			HIV rapid test, qualitative	Yes		UN	M	Yes	2	5A	2	1	2	0	Yes	29429	29569		29569				117	116	2095	20170	20020.4	2332	20059
757	HIV program	assymptomatic	WHO stage I adult and peds		Unknown		Patient pregnant	No			HIV rapid test, qualitative	Yes		UN	F	Yes	4	5A	1	1	.	0	Yes	29599	29599		29596		29587			103	2095	20165	20036		20098
758	HIV program	assymtomatic	WHO stage I adult and peds		Unknown		No	No			HIV rapid test, qualitative			UN	M	Yes	2	5A	2	1	2	0	Yes	29599	29599	29591	29596		29584		114	114	2095	20180	20023.5	2228	20076
759	HIV program	asymptomatics	WHO stage I adult and peds		Unknown		Patient pregnant	No			HIV rapid test, qualitative	Yes		UN	F	Yes	3	5A	2	1	.	0	Yes	29602	29602		29602		29566		112	113	2095	20160	20029.3		20075
760	HIV program	asymptomatics	WHO stage I adult and peds		Unknown		No	No			HIV rapid test, qualitative	Yes		UN	M	Yes	2	5A	1	1	1	0	Yes	29576	29604	29604			29576		109	109	2095	20165	20020.2	2097	20055
761	HIV program	moderate wt loss >10%	WHO stage II adult and peds		Unknown		No	No			HIV rapid test, qualitative	Yes		UN	M	Yes	2	5A	3	1	1	0	Yes	29620	29625	29620	29620		29620		123	126	2095	20177	20019.2	2102	20060
762	HIV program	asymptomatic	WHO stage I adult and peds		Unknown		Patient pregnant	No			HIV rapid test, qualitative	Yes		UN	F	Yes	2	5A	1	0	.	0	Yes	29647	29647		29647		29647		101	101	2095	20165	20020.2		20055
763	HIV program	who stage 4	WHO stage II adult and peds		Currently in treatment		No	Yes			HIV rapid test, qualitative	Yes		UN	M	Yes	1	5A	2	1	.	0	Yes	29676	29676		29676				113	113	2095	20166	20015.9		20043.7
764	HIV program	assymptomatic	WHO stage I adult and peds		Unknown		No	No			HIV rapid test, qualitative	Yes		UN	F	Yes	2	5A	2	1	2	0	Yes	27946	29711		29711				122	117	2091	20168	20019.1	2247	20054
765	HIV program	severe weight loss	WHO stage II adult and peds		Unknown		No	No			HIV rapid test, qualitative	Yes		UN	M	Yes	1	5A	1	1	.	0	Yes	29618	29711		29711		29618		113	109	2095	20162	20013.3		20035
766	HIV program	assymtomatic	WHO stage I adult and peds		Unknown		No	No			HIV rapid test, qualitative	Yes		UN	F	Yes	2	5A	1	1	2	0	Yes	29627	29744	29739	29744		29627		111	111	2095	20165	20020.6	2312	20056
767	HIV program	assymptomatic	WHO stage I adult and peds		Unknown		No	No			HIV rapid test, qualitative	Yes		UN	F	Yes	2	5A	1	1	1	0	Yes	29751	29751	29750	29751		29747		107	106	2096	20157	20020.3	2084	20050
768	HIV program	hiv induced neuropathy	WHO stage III adult and peds		Unknown		No	No			HIV rapid test, qualitative	Yes		UN	F	Yes	3	5A	4	1	1	0	Yes	29786	29786		29786				134	134	2096	20171	20025.3	2152	20074
769	HIV program	assymptomatic	WHO stage I adult and peds		Unknown		Patient pregnant	No			HIV rapid test, qualitative	Yes		UN	F	Yes	4	5A	1	1	.	0	Yes	29708	29702		29702		29702		102	102	2095	20143	20200		20409
770	HIV program	persistent fever	WHO stage III adult and peds		Unknown			No			HIV rapid test, qualitative			UN	F	Yes	1	1A	1	1	.	0	Yes	27415	27415				27412		105	105	2089	20149.1	20017.2		20038.2
771	HIV program	asymptomatic	WHO stage I adult and peds		Unknown		Patient pregnant	No			HIV rapid test, qualitative	Yes		UN	F	Yes	2	5A	1	1	.	0	Yes	29898	29898		29611		29611		109	108	2096	20155	20024.1		20058
772	HIV program	asymptomatic	WHO stage I adult and peds		Unknown		No	No			HIV rapid test, qualitative	Yes		UN	M	Yes	2	5A	2	1	2	0	Yes	29653	29893		29893				118	118	2095	20179	20021.5	2281	20069
773	HIV program	assymptomatic	WHO stage I adult and peds		Unknown		No	No			HIV rapid test, qualitative	Yes		UN	M	Yes	2	5A	1	1	2	0	Yes	29739	29905	29905	29905		29739			110	2096	20167	20020.8	2391	20058
774	HIV program	ptb	WHO stage III adult and peds		Treatment complete		No	No			HIV rapid test, qualitative	Yes		UN	F	Yes	1	1A	0	0	.	0	Yes	27427	27427		27427		27427		87	87	2089	20102	20017.1		20017.8
775	HIV program	assymptomatic	WHO stage I adult and peds		Unknown		Patient pregnant	No			HIV rapid test, qualitative	Yes		UN	F	Yes	3	5A	1	1	.	0	Yes	29927	29927		29927		29927		106	106	2096	20160	20025.8		20066
776	HIV program	assymptomatic/pregnant	WHO stage I adult and peds		Unknown		Patient pregnant	No			HIV rapid test, qualitative	Yes		UN	F	Yes	2	5A	2	1	.	0	Yes	29927	29927		29927		29927		113	113	2096	20155	20021.6		20052
777	HIV program	assymptomatic	WHO stage I adult and peds		Unknown		Patient pregnant	No			HIV rapid test, qualitative	Yes		UN	F	Yes	2	5A	1	1	.	0	Yes	29934	29934		29934		29933		103	103	2096	20155	20018.7		20045
778	HIV program	chronic bone and joint	WHO stage III adult and peds		Unknown		No	No			HIV rapid test, qualitative	Yes		UN	F	Yes	2	5A	1	1	.	0	Yes	28017	29949		29949				114	109	2091	20160	20023		20059
779	HIV program	asymptomatic	WHO stage I adult and peds		Unknown		No	No			HIV rapid test, qualitative	Yes		UN	M	Yes	2	1A	2	1	1	0	Yes	29374	29402	29402	29402		29374		127	116	2095	20175	20019.1	2180	20058.6
780	HIV program	ptb	WHO stage III adult and peds		Currently in treatment		No	No			HIV rapid test, qualitative	Yes		UN	M	Yes	3	5A	4	1	.	0	Yes	29136	29136		28927		28890			144	2094	20170	20025.3		20073
781	HIV program	tinea carpolis	WHO stage II adult and peds		Unknown		No	No			HIV rapid test, qualitative	Yes		UN	M	Yes	1	5A	3	1	2	0	Yes	30005	30005	30005	30005		30002		123	122	2096	20157	20016.6	2216	20041
782	HIV program	severe bacterial infection	WHO stage III adult and peds		Unknown		No	No			HIV rapid test, qualitative	Yes		UN	F	Yes	2	1A	3	1	.	0	Yes	27436	26958						130	129	2089	20157	20019.1		20047
783	HIV program	dermatitis	WHO stage II adult and peds		Unknown		No	No			HIV rapid test, qualitative	Yes		UN	M	Yes	2	5A	2	1	2	0	Yes	27765	30019	30019	30019		29590			115	2090	20174	20020.8	2454	20063
784	HIV program	asymptomatic	WHO stage I adult and peds		Unknown		No	No			HIV rapid test, qualitative	Yes		UN	F	Yes	2	5A	2	1	2	0	Yes	30045	30045	30045	30045		30045		120	120	2096	20151	20019.7	2258	20045
785	HIV program	assymptomatic	WHO stage I adult and peds		Unknown		No	No			HIV rapid test, qualitative	Yes		UN	F	Yes	1	1A	4	1	2	0	Yes	28996	29038	29025	29038				133	133	2094	20166	20018.4	2223	20050.8
786	HIV program										HIV rapid test, qualitative	Yes		UN	F	Yes	2	5A	4	1	2	0	Yes	29957	29962	29962	29962				147	147	2096	20144	20023.6	2452	20049
787	HIV program	chronic respiratory tract infection	WHO stage IV adult and peds		Unknown	19	No	No						UN	M	Yes	1	1P	0	0	3	0	Yes	30087	30087	27373						91	2096	20120	20016	3253	20023
788	HIV program	asymptomatic	WHO stage I adult and peds		Unknown		No	No			HIV rapid test, qualitative	Yes		UN	M	Yes	2	5A	1	1	2	0	Yes	29289	30138		30138		29289		109	109	2094	20167	20021.5	2409	20060
789	HIV program	asymptomatic	WHO stage I adult and peds		Unknown		Currently breastfeeding child	No			HIV rapid test, qualitative	Yes		UN	F	Yes	2	5A	1	1	.	0	Yes	30178	30178		29436				102	103	2097	20160	20021.5		20055
790	HIV program	pna	WHO stage III adult and peds		Unknown		No	No			HIV rapid test, qualitative	Yes		UN	M	Yes	2	5A	1	1	2	0	Yes	30178	30178	30174			30177		105	104	2097	20173	20020	2225	20060
791	HIV program	tb last 2 years	WHO stage III adult and peds		Treatment complete		No	No			HIV rapid test, qualitative	Yes		UN	F	Yes	2	5A	1	1	.	0	Yes	30181	30181		30180		30180			104	2097	20167	20021.5		20060
792	HIV program	asymptomatic	WHO stage I adult and peds		Unknown		No	No			HIV rapid test, qualitative	Yes		UN	F	Yes	2	5A	2	1	2	0	Yes	30129	30185		30185		30002		114	113	2097	20157	20022.3	2463	20055
793	HIV program	universal eligibility	WHO stage I adult and peds		Unknown		No	No			HIV rapid test, qualitative	Yes		UN	F	Yes	2	5A	1	0	.	0	Yes	30185	30185				30180		100	101	2097	20158	20020		20050
794	HIV program	assymptomic	WHO stage I adult and peds		Unknown		No	No			HIV rapid test, qualitative	No		UN	M	Yes	2	5A	2	1	2	0	Yes	30185	30185	30185	30185		30185		112	113	2097	20169	20021	2382	20060
795	HIV program	asymptomatic	WHO stage I adult and peds		Unknown		No	No			HIV rapid test, qualitative	Yes		UN	M	Yes	2	5A	1	1	1	0	Yes	29919	30188	30187	30187		29915		113	111	2096	20179	20018.7	2060	20060
796	HIV program	assymptomatic	WHO stage I adult and peds								HIV rapid test, qualitative	Yes		UN	M	Yes	2	5A	2	1	1	0	Yes	30194	30194	30194	30194		30194		121	120	2097	20163	20021.8	2119	20058
797	HIV program	asymptomatic	WHO stage I adult and peds		Unknown		No	No			HIV rapid test, qualitative	Yes		UN	F	Yes	2	5A	2	1	2	0	Yes	30213	30213		30213		30212		108	113	2097	20158	20020.4	2237	20051
798	HIV program	assymptomatic	WHO stage I adult and peds		Unknown		Patient pregnant	No			HIV rapid test, qualitative	Yes		UN	F	Yes	2	5A	1	1	.	0	Yes	30254	30254		30254		30254		103	102	2097	20159	20023.7		20060
799	HIV program		WHO stage I adult and peds		Unknown		Patient pregnant	No			HIV rapid test, qualitative	Yes		UN	F	Yes	4	5A	2	1	.	0	Yes	30263	30263		30263		30263		115	115	2097	20155	20034.6		20083.1
800	HIV program	assymptomatic	WHO stage I adult and peds		Unknown		No	No			HIV rapid test, qualitative	Yes		UN	M	Yes	2	5A	1	1	2	0	Yes	29940	30311	30283	30311		29940		110	111	2096	20168	20021.3	2415	20060.2
801	HIV program	moderate weight loss <10%	WHO stage II adult and peds		Unknown		No	No			HIV rapid test, qualitative	Yes		UN	F	Yes	2	5A	2	1	1	0	Yes	30304	30317	30304	30317				121	121	2097	20156	20018.8	2197	20045.8
802	HIV program	asymptomatic	WHO stage I adult and peds		Unknown		Patient pregnant	No			HIV rapid test, qualitative	Yes		UN	F	Yes	2	5A	1	1	.	0	Yes	30220	30325		30325		30198		108	109	2097	20158	20022.6		20056.5
803	HIV program			Yes	Unknown						HIV rapid test, qualitative			UN	M	Yes	2	2P	0	0	.	0	Yes	30332	30332						83	83	2097	20079	20020.3		20012.7
804	HIV program	asymptomatic	WHO stage I adult and peds		Unknown		No	No			HIV rapid test, qualitative	Yes		UN	M	Yes	2	5A	3	1	2	0	Yes	30317	30339	30317			30200		127	127	2097	20166	20020.6	2308	20056.7
805	HIV program	severe pneumonia	WHO stage III adult and peds				No	No			HIV rapid test, qualitative	Yes		UN	M	Yes	2	5A	2	1	.	0	Yes	29948	29948		29948		29948		115	115	2096	20160	20018.8		20048
806	HIV program	oral candidiasis	WHO stage III adult and peds		Unknown		No	No			HIV rapid test, qualitative	Yes		UN	M	Yes	2	5A	3	1	.	0	Yes	30353	30353		30352				127	128	2097	20147	20022.4		20048.3
807	HIV program		WHO stage III adult and peds		Unknown		No	No			HIV rapid test, qualitative	Yes		UN	F	Yes	1	5A	2	1	.	0	Yes	30355	30355		30355		30355		113	114	2097	20151	20017.9		20040.8
808	HIV program		WHO stage II adult and peds		Unknown		No	No			HIV rapid test, qualitative			UN	M	Yes	2	3A	4	1	1	0	Yes	30360	30360				27239		139	146	2097	20172	20021	2152	20062
809	HIV program		WHO stage III adult and peds		Unknown		No	No			HIV rapid test, qualitative	Yes		UN	F	Yes	2	5A	3	1	.	0	Yes	30369	30369		30369		30368		127	127	2097	20154	20020		20047.5
810	HIV program	skin	WHO stage II adult and peds		Unknown		No	No			HIV rapid test, qualitative	Yes		UN	F	Yes	2	5A	2	1	2	0	Yes	30311	30395	30395	30395				115	115	2097	20151	20021.2	2310	20048.3
811	HIV program	assymptomatic	WHO stage I adult and peds		Unknown		No	No			HIV rapid test, qualitative	Yes		UN	M	Yes	2	5A	2	1	2	0	Yes	30402	30402	30402	30402		30402		116	116	2097	20162	20021.3	2234	20056
812	HIV program	asymptomatic	WHO stage I adult and peds		Unknown		No	No			HIV rapid test, qualitative	Yes		UN	M	Yes	2	5A	3	1	2	0	Yes	30403	30403		30403				131	131	2097	20161	20024.3	2203	20063
813	HIV program		WHO stage I adult and peds				No	No			HIV rapid test, qualitative			UN	M	Yes	2	5A	1	1	2	0	Yes	30164	30416	30415			30143			111	2097	20174	20021.1	2234	20063.9
814	HIV program	moderate unexpected wasting/manultrition	WHO stage III adult and peds		Unknown		No				HIV rapid test, qualitative	Yes		UN	M	Yes	1	2P	0	0	3	0	Yes	30437	30436	30436	30436				89	89	2097	20083	20016	2795	20011
815	HIV program	asymptomatic	WHO stage I adult and peds		Unknown		No	No			HIV rapid test, qualitative	Yes		UN	F	Yes	2	5A	1	1	2	0	Yes	30437	30437	30436	30437				104	104	2097	20160	20018.9	2412	20048.5
816	HIV program	asymptomatic	WHO stage I adult and peds		Unknown			No			HIV rapid test, qualitative	Yes		UN	M	Yes	1	5A	1	1	1	0	Yes	30451	30451		30451				104	103	2097	20174	20017.9	2153	20054.3
817	HIV program										HIV rapid test, qualitative	Yes		UN	M	Yes	1	2P	0	0	.	0	Yes	30444	30488		30488		30488			82	2097	20061	20017.2		20006.4
818	HIV program	assymptomatic	WHO stage I adult and peds		Unknown		No	No			HIV rapid test, qualitative	Yes		UN	F	Yes	1	5A	1	1	2	0	Yes	30391	30391		30391		30377			110	2097	20167	20017.1	2237	20047.7
819	HIV program	ks	WHO stage IV adult and peds		Unknown		No	No				Yes		UN	F	Yes	1	5A	1	1	.	0	Yes	29733	29733		29648				105	105	2096	20163	20016.2		20043
820	HIV program										HIV rapid test, qualitative	Yes		UN	F	Yes	1	2A	0	0	2	0	Yes	29535	30527				30527		93	89	2095	20135	20016.7	2420	20030.5
821	HIV program	assymptomatic	WHO stage I adult and peds								HIV rapid test, qualitative	Yes		UN	M	Yes	2	5A	2	1	2	0	Yes	30536	30536	30535	30558		30535		109	118	2098	20162	20022	2288	20057.7
822	HIV program	asymptomatic	WHO stage I adult and peds								HIV rapid test, qualitative	No		UN	F	Yes	1	5A	1	0	2	0	Yes	30542	30542	30542			30542		98	98	2098	20162	20018.3	2474	20048
823	HIV program	asymptomatic	WHO stage I adult and peds		Unknown						HIV DNA polymerase chain reaction	Yes		UN	M	Yes	1	2P	0	0	.	0	Yes	28908	29229		29047		29187		84	83	2093	20080	20016.9		20010.8
824	HIV program	asymptomatic	WHO stage I adult and peds		Unknown		Patient pregnant	No				Yes		UN	F	Yes	2	5A	1	1	.	1	Yes	30682	30682		30676				102	102	2098	20157	20024.5		20060.3
825	HIV program	oral candidiasis	WHO stage III adult and peds		Unknown		No	No			HIV rapid test, qualitative	Yes		UN	M	Yes	1	5A	1	1	.	0	Yes	28834	30586		30586		29586			110	2093	20174	20016.2		20049
826	HIV program	severe bacterial infection	WHO stage III adult and peds		Unknown		No	No			HIV rapid test, qualitative	Yes		UN	M	Yes	1	1A	3	1	.	0	Yes	27457	27457		27457		27457			125	2089	20158	20016.2		20040.4
827	HIV program	asymptomatic	WHO stage I adult and peds		Unknown		No	No			HIV rapid test, qualitative	Yes		UN	F	Yes	2	5A	2	1	1	1	Yes	30611	30558	30530	30558		30530		113	112	2098	20156	20018.9	2159	20046
828	HIV program	asymptomatic	WHO stage I adult and peds		Unknown		No	No			HIV rapid test, qualitative	Yes		UN	M	Yes	2	5A	3	1	1	1	Yes	30634	30633	30633	30633		30622		122	126	2098	20165	20018.5	2103	20050.5
829	HIV program				Unknown		No	No			HIV rapid test, qualitative	Yes		UN	F	Yes	2	5A	1	1	.	1	Yes	30657	30657		30657		30657		105	105	2098	20168	20020		20056.5
830	HIV program	asymptomatic	WHO stage I adult and peds		Unknown		No	No			HIV rapid test, qualitative	Yes		UN	F	Yes	2	5A	1	1	2	1	Yes	30705	30705		30439				104	102	2098	20156	20019.3	2350	20047
831	HIV program				Unknown		No					Yes		UN	F	Yes	1	2P	0	0	.	1	Yes	30705	30705						83	83	2098	20071	20014.5		20007.3
832	HIV program	ptb	WHO stage III adult and peds		Unknown		No	No			HIV rapid test, qualitative	Yes		UN	M	Yes	2	1A	4	1	.	1	Yes	30710	30710						121	132	2098	20170	20021.1		20061
833	HIV program				Unknown		No	No			HIV rapid test, qualitative	Yes		UN	M	Yes	2	5A	3	1	.	1	Yes	30710	30710		30710		30710			124	2098	20171	20020.9		20061.2
834	HIV program	asymptomatic	WHO stage I adult and peds		Unknown			No			HIV rapid test, qualitative	Yes		UN	M	Yes	2	5A	0	0	.	0	Yes	27664	30710		30710		30710		95	87	2090	20153	20019.9		20046.6
835	HIV program	asymptomatic	WHO stage I adult and peds		Unknown			No			HIV rapid test, qualitative	Yes		UN	M	Yes	2	5A	2	1	.	1	Yes	30612	30712		30712		30612		113	112	2098	20159	20022.5		20056.8
836	HIV program	asymptomatic	WHO stage I adult and peds		Unknown		No	No			HIV rapid test, qualitative	Yes		UN	M	Yes	2	5A	3	1	.	1	Yes	30716	30716		30716		30716		128	128	2098	20166	20021.8		20060.1
837	HIV program	asymptomatic	WHO stage I adult and peds								HIV rapid test, qualitative	Yes		UN	M	Yes	2	5A	1	1	.	1	Yes	30724	30724				30724		110	110	2098	20156	20020.5		20049.8
838	HIV program	asymptomatic	WHO stage I adult and peds		Unknown		No	No			HIV rapid test, qualitative	Yes		UN	M	Yes	2	5A	3	1	.	0	Yes	30594	30685		30685		30685			128	2098	20162	20021.3		20056
839	HIV program	asymptomatic	WHO stage I adult and peds		Unknown		Patient pregnant	Yes			HIV rapid test, qualitative	Yes		UN	F	Yes	2	5A	2	1	.	1	Yes	30727	30727		30727		30727			113	2098	20163	20018.7		20049.6
840	HIV program				Unknown		No	No			HIV rapid test, qualitative	Yes		UN	M	Yes	3		4	1	.	1	Yes	30737	30737		30737				144	144	2098	20157	20029.6		20073
841	HIV program	ptb	WHO stage III adult and peds		Treatment complete		No	No			HIV rapid test, qualitative	Yes		UN	M	Yes	2	5A	2	1	.	1	Yes	30754	30754		30754				121	121	2098	20175	20020		20061.4
842	HIV program	fevers > 1/12	WHO stage III adult and peds		Unknown		No	No			HIV rapid test, qualitative	Yes		UN	M	Yes	1	5A	2	1	.	0	Yes	28213	29887		29886		29965		126	121	2091	20170	20018		20052
843	HIV program	severe bacterial infections	WHO stage III adult and peds		Unknown		No	No			HIV rapid test, qualitative	Yes		UN	M	Yes	2	1A	3	1	.	1	Yes	30782	30782		28582				119	125	2098	20165	20020.2		20055.1
844	HIV program				Unknown		No	No			HIV rapid test, qualitative	Yes		UN	F	Yes	2	5A	1	1	.	0	Yes	28318	30808						113	109	2092	20155	20019.9		20047.8
845	HIV program	asymptomatic	WHO stage I adult and peds		Unknown		Patient pregnant	No			HIV rapid test, qualitative	Yes		UN	F	Yes	3	5A	1	1	.	1	Yes	30824	30824		30676				110	110	2099	20162	20026.3		20069
846	HIV program	severe bacteria infection	WHO stage III adult and peds		Unknown			No			HIV rapid test, qualitative	Yes		UN	M	Yes	2	5A	1	1	.	1	Yes	30836	30836		30836		30833		105	105	2099	20156	20022		20053.6
847	HIV program	asymptomatic	WHO stage I adult and peds		Unknown		No	No			HIV rapid test, qualitative	Yes		UN	F	Yes	3	5A	1	0	.	1	Yes	30852	30852		30852				101	101	2099	20150	20025.8		20058
848	HIV program	10% weight loss	WHO stage II adult and peds		Unknown		No	No			HIV rapid test, qualitative	Yes		UN	F	Yes	2	5A	1	1	.	0	Yes	28148	30468		30468				109	105	2091	20162	20018.7		20049
849	HIV program	asymptomatic	WHO stage I adult and peds		Unknown			No			HIV rapid test, qualitative	Yes		UN	M	Yes	2		2	1	.	1	Yes	30878	30878		30878		30866		122	121	2099	20163	20023.2		20061.6
850	HIV program	asymptomatic	WHO stage I adult and peds		Unknown		Patient pregnant	No			HIV rapid test, qualitative	Yes		UN	F	Yes	2	5A	1	1	.	1	Yes	30892	30892		30892		30892		110	110	2099	20154	20020.2		20047.8
851	HIV program				Unknown			No			HIV rapid test, qualitative	Yes		UN	M	Yes	1	2P	0	0	.	1	Yes	30755	30878		30878		30878		83	82	2098	20084	20010.8		20007.6
852	HIV program	asymptomatic	WHO stage I adult and peds								HIV rapid test, qualitative	Yes		UN	M	Yes	2	5A	2	1	.	1	Yes	30894	30894		30894		30894		115	115	2099	20170	20021.5		20062.2
853	HIV program				Unknown		No	No			HIV rapid test, qualitative	Yes		UN	F	Yes	2	5A	1	1	.	1	Yes	30927	30927		30927		30927		105	105	2099	20155	20020.7		20049.7
854	HIV program	asymptomatic	WHO stage I adult and peds		Unknown		Currently breastfeeding child	No			HIV rapid test, qualitative	Yes		UN	F	Yes	2	5A	1	1	.	1	Yes	30936	30934		30934		30934		104	103	2099	20154	20023.6		20056
855	HIV program	assymtomacit	WHO stage I adult and peds		Unknown		No	No			HIV rapid test, qualitative	Yes		UN	M	Yes	2	5A	2	1	.	1	Yes	30955	30955		30955		30955		120	120	2099	20168	20019.5		20055
856	HIV program	asymptomatic	WHO stage I adult and peds		Unknown		No	No			HIV rapid test, qualitative	Yes		UN	M	Yes	3	5A	2	1	.	1	Yes	30958	30958		30958		30958		121	121	2099	20154	20027.4		20065
857	HIV program	asymptomatic	WHO stage I adult and peds		Unknown		No	No			HIV rapid test, qualitative	Yes		UN	F	Yes	2	5A	2	1	.	1	Yes	30958	30958		30958				117	117	2099	20153	20022.2		20052
858	HIV program										HIV rapid test, qualitative	Yes		UN	F	Yes	2	5A	2	1	.	1	Yes	30964	30964							115	2099	20162	20021		20055
859	HIV program	asymptomatic	WHO stage I adult and peds		Unknown		No	No			HIV rapid test, qualitative	Yes		UN	F	Yes	2	5A	1	1	.	1	Yes	30968	30968		30968		30968		107	107	2099	20144	20023.6		20049
860	HIV program				Unknown		No	No			HIV rapid test, qualitative	Yes		UN	M	Yes	1	5A	4	1	.	1	Yes	30976	30976		30976		30976		144	144	2099	20169	20018.2		20052
861	HIV program	severe bacterial infection	WHO stage III adult and peds		Unknown		No	No			HIV rapid test, qualitative	Yes		UN	F	Yes	2	1A	1	1	.	0	Yes	27485	27617		27318		27312			107	2089	20150	20024.3		20054.6
862	HIV program	diarrhoea	WHO stage III adult and peds		Unknown		No	No				Yes		UN	M	Yes	2	5A	3	1	.	1	Yes	31032	31032		30094		30094		129	131	2099	20162	20021.7		20057
863	HIV program	chronic diarrhoea	WHO stage III adult and peds								HIV rapid test, qualitative	Yes		UN	M	Yes	2	5A	3	1	.	1	Yes	31017	31017		31017		31017		122	122	2099	20160	20022.7		20058
864	HIV program	asymptomatic	WHO stage I adult and peds		Unknown		No	No			HIV rapid test, qualitative	Yes		UN	M	Yes	2	5A	3	1	.	1	Yes	31018	31018		31018		31018		129	129	2099	20160	20021.1		20054
865	HIV program	asymptomatic	WHO stage I adult and peds		Unknown		No	No			HIV rapid test, qualitative	Yes		UN	M	Yes	2	5A	2	1	.	1	Yes	31048	31048		30908		30907		117	118	2099	20172	20020.3		20060
866	HIV program	asymptomatic	WHO stage I adult and peds		Unknown			No			HIV rapid test, qualitative	Yes		UN	M	Yes	3	5A	2	1	.	1	Yes	31055	31055		31055		31055		116	115	2099	20156	20025.5		20062
867	HIV program	asymptomatic	WHO stage I adult and peds		Unknown		No	No			HIV rapid test, qualitative	Yes		UN	F	Yes	2	5A	2	1	.	1	Yes	31056	31056				31056		112	112	2099	20168	20019.1		20054
868	HIV program	asymptomatic	WHO stage I adult and peds								HIV rapid test, qualitative	Yes		UN	F	Yes	2	5A	1	1	.	1	Yes	31067	31067						105	104	2099	20161	20018.9		20049
869	HIV program	asymptomatic	WHO stage I adult and peds		Unknown		Patient pregnant	No			HIV rapid test, qualitative	Yes		UN	F	Yes	2	5A	2	1	.	1	Yes	31076	31076		31076		31071		114	114	2099	20163	20021.8		20058
870	HIV program	asymptomatic	WHO stage I adult and peds		Unknown		Patient pregnant	No			HIV rapid test, qualitative	Yes		UN	F	Yes	2	5A	1	1	.	1	Yes	31080	31080		31080		31080		103	102	2099	20150	20023.1		20052
871	HIV program	asymptomatic	WHO stage I adult and peds		Unknown		No	No			HIV rapid test, qualitative	Yes		UN	M	Yes	2	5A	1	1	.	1	Yes	31081	31081		31081		31081		107	107	2099	20160.5	20020.6		20053
872	HIV program	asymptomatic	WHO stage I adult and peds								HIV rapid test, qualitative	Yes		UN	M	Yes	2	5A	2	1	.	1	Yes	31088	31088		31088		31088		115	115	2099	20181	20018.9		20062
873	HIV program	assymptomatic	WHO stage I adult and peds		Unknown		No	No				Yes		UN	F	Yes	1		1	1	.	1	Yes	31103	31103		31103				107	108	2099	20165	20017.4		20047.5
874	HIV program										HIV rapid test, qualitative	Yes		UN	M	Yes	2		3	1	.	1	Yes	31115	31115		31115		31115		123	123	2099	20175	20024.5		20075
875	HIV program	assymptomatic	WHO stage I adult and peds		Currently in treatment		No	No			HIV rapid test, qualitative	Yes		UN	M	Yes	2	5A	1	1	.	1	Yes	31116	31116		31116		31116		107	107	2099	20159	20019.8		20050
876	HIV program	chronic diarrhoea	WHO stage III adult and peds		Unknown		No	No			HIV rapid test, qualitative	Yes		UN	M	Yes	2	1A	3	1	.	1	Yes	31118	31118						119	127	2099	20153	20019.4		20045.4
877	HIV program	asymptomatic	WHO stage I adult and peds								HIV rapid test, qualitative	Yes		UN	M	Yes	4	5A	4	1	.	1	Yes	31119	31119		31093		31115		143	143	2099	20162	20037.7		20099
878	HIV program						No	No				Yes		UN	F	Yes	2		1	1	.	1	Yes	31130	31130				30945		111	111	2099	20164	20018.6		20050
879	HIV program		WHO stage IV adult and peds		Unknown		No	No			HIV rapid test, qualitative			UN	F	Yes	2		2	1	1	1	Yes	31144	31144						128	116	2099	20157	20023.1	2159	20057
880	HIV program	asymptomatic	WHO stage I adult and peds				Currently breastfeeding child	No			HIV rapid test, qualitative	Yes		UN	F	Yes	2	5A	1	1	.	1	Yes	31160	31160				31143		99	109	2099	20152	20021.2		20049
881	HIV program	assymptomatic	WHO stage I adult and peds		Unknown		No	No			HIV rapid test, qualitative	Yes		UN	M	Yes	2	5A	2	1	.	1	Yes	31270	31270		31270		31270		119	119	2100	20161	20020.8		20054
882	HIV program	asymptomatic	WHO stage I adult and peds											UN	M	Yes	2		2	1	.	1	Yes	31193	31193							115	2100	20180	20022.8		20074
883	HIV program		WHO stage I adult and peds		Unknown		No	No			HIV rapid test, qualitative	Yes		UN	F	Yes	1	2P	0	0	.	1	Yes	31203	31203		31203		31203		84	83	2100	20086	20015.8		20011.7
884	HIV program	asymptomatic	WHO stage I adult and peds								HIV rapid test, qualitative	Yes		UN	M	Yes	2	5A	2	1	.	1	Yes	31207	31207				31207			118	2100	20168	20022.7		20064
885	HIV program	assymptomatic	WHO stage I adult and peds		Unknown		Currently breastfeeding child	No						UN	F	Yes	2	5A	1	1	.	1	Yes	31251	29397				29395		102	108	2100	20160	20021.8		20055.9
886	HIV program	assymptomatic	WHO stage I adult and peds		Unknown		No	No			HIV rapid test, qualitative	Yes		UN	M	Yes	2		2	1	.	1	Yes	31364	31364		31364		31364		121	121	2100	20168	20021.3		20060
887	HIV program										HIV rapid test, qualitative	Yes		UN	F	Yes	2		3	1	.	1	Yes	31328	31328				31328		129	129	2100	20146	20024.4		20052
888	HIV program	ptb	WHO stage III adult and peds		Unknown		No	No			HIV rapid test, qualitative	Yes		UN	M	Yes	2	5A	1	1	.	0	Yes	27499	27499				26428		111	111	2089	20170	20021.6		20062.4
889	HIV program										HIV rapid test, qualitative	Yes		UN	M	Yes	2	5A	1	1	.	1	Yes	31251	31251		31251		31251			104	2100	20169	20020.7		20059
890	HIV program	assymptomatic	WHO stage I adult and peds		Unknown		No	No			HIV rapid test, qualitative	Yes		UN	M	Yes	3	5A	3	1	.	1	Yes	31300	31300		30053			30053	120	124	2100	20166	20025		20069
891	HIV program	assymptomatic	WHO stage I adult and peds		Unknown		No	No			HIV rapid test, qualitative	Yes		UN	M	Yes	1	5A	4	1	.	1	Yes	31300	31300		31300		31300		132	132	2100	20173	20016		20048
892	HIV program										HIV rapid test, qualitative	Yes		UN	F	Yes	1	5A	3	1	.	1	Yes	31312	31312		30817		30817		126	126	2100	20162	20017.1		20045
893	HIV program				Unknown		No	No			HIV rapid test, qualitative	Yes		UN	M	Yes	2	5A	2	1	.	1	Yes	31424	31424		31424		31424		115	115	2100	20164	20019		20051
894	HIV program				Unknown		No	No			HIV rapid test, qualitative	Yes		UN	F	Yes	1	2P	0	0	.	1	Yes	31319	31319		31294		31252			82	2100	20058	20018.4		20006.2
895	HIV program										HIV rapid test, qualitative	Yes		UN	M	Yes	2	5A	1	1	.	1	Yes	31328	31328						107	106	2100	20173	20018.7		20056
896	HIV program	asymptomatic	WHO stage I adult and peds								HIV rapid test, qualitative			UN	M	Yes	2	5A	2	1	.	1	Yes	31333	31333				31333		116	115	2100	20171	20019.8		20058
897	HIV program	pneumonia	WHO stage III adult and peds								HIV rapid test, qualitative	Yes		UN	F	Yes	2	5A	2	1	.	1	Yes	31507	31507		31507		31507		112	112	2100	20169	20024.5		20070
898	HIV program	asymptomatic	WHO stage I adult and peds		Unknown		No	No			HIV rapid test, qualitative	Yes		UN	M	Yes	1	5A	3	1	.	1	Yes	31361	31361		31281		30916		126	126	2100	20165	20016.2		20044
899	HIV program				Unknown		No	No			HIV rapid test, qualitative	Yes		UN	M	Yes	2	5A	3	1	.	1	Yes	31363	31363		31193		31193		122	123	2100	20165	20020.9		20056.8
900	HIV program										HIV rapid test, qualitative			UN	F	Yes	.	5A	3	1	.	1	Yes	31377	31377				28993			129	2100
901	HIV program	asymptomatic	WHO stage I adult and peds		Unknown		No	No			HIV rapid test, qualitative	Yes		UN	M	Yes	2	5A	1	1	.	1	Yes	31396	31396		31214		31214		111	111	2100	20160	20019.9		20051
902	HIV program	asymptomatic	WHO stage I adult and peds								HIV rapid test, qualitative	Yes		UN	M	Yes	2		2	1	.	1	Yes	31397	31397		31397		31397		114	115	2100	20170	20022.1		20064
903	HIV program	asymptomatic	WHO stage I adult and peds				Currently breastfeeding child					Yes		UN	F	Yes	2	5A	2	1	.	1	Yes	31417	31417						109	112	2100	20160	20021.9		20056
904	HIV program	asymptomatic	WHO stage I adult and peds								HIV rapid test, qualitative	Yes		UN	F	Yes	2	5A	2	1	.	1	Yes	31417	31417		31417		31417		118	117	2100	20167	20024.4		20068
905	HIV program				Unknown		No	No			HIV rapid test, qualitative	Yes		UN	M	Yes	2	5A	2	1	.	1	Yes	31424	31424				31420		114	112	2100	20168	20018.8		20053
906	HIV program	oral	WHO stage III adult and peds								HIV rapid test, qualitative	Yes		UN	F	Yes	1	5A	1	1	.	1	Yes	31423	31423		31423		31423			107	2100	20149	20017.1		20038
907	HIV program	anaemia	WHO stage III adult and peds		Treatment complete		No	No			HIV rapid test, qualitative	Yes		UN	F	Yes	2	1A	1	1	1	0	Yes	29332	29332		29332		29318		103	103	2094	20149	20022.6	2118	20050.2
908	HIV program	cryptococcosis	WHO stage IV adult and peds		Unknown		No	No			HIV rapid test, qualitative	Yes		UN	M	Yes	1	1A	2	1	.	0	Yes	27504	27504		27504				119	119	2089	20178	20015.8		20050
909	HIV program	asymptomatic	WHO stage I adult and peds		Unknown		No	No				Yes		UN	M	Yes	2	5A	1	1	.	1	Yes	31444	31444		31444		31444		109	109	2100	20163	20023		20061
910	HIV program	assymtomatic	WHO stage I adult and peds		Unknown		No	No			HIV rapid test, qualitative	Yes		UN	F	Yes	1	5A	1	1	.	1	Yes	31447	31447		31447		31447		103	103	2100	20163	20017.3		20046
911	HIV program	asymptomatic	WHO stage I adult and peds		Unknown		No	No						UN	M	Yes	2	5A	4	1	.	1	Yes	31447	31447							134	2100	20177	20020.7		20065
912	HIV program	asymptomatic	WHO stage I adult and peds		Unknown		Patient pregnant	No				Yes		UN	F	Yes	2	5A	1	0	.	1	Yes	31451	31451				31451			97	2100	20155	20020.8		20050
913	HIV program	asymptomatic	WHO stage I adult and peds		Unknown		No	No			HIV rapid test, qualitative	Yes		UN	M	Yes	2	5A	1	1	.	1	Yes	31454	31454				31454		111	109	2100	20159	20020.2		20051
914	HIV program	asymptomatic	WHO stage I adult and peds		Unknown		No	No	`		HIV rapid test, qualitative	Yes		UN	F	Yes	3	5A	2	1	.	1	Yes	31454	31454				31454		112	112	2100	20153	20029.9		20070
915	HIV program	asymptomatic	WHO stage I adult and peds		Unknown		No	No			HIV rapid test, qualitative	Yes		UN	F	Yes	2	5A	1	1	.	1	Yes	31459	31459						106	109	2100	20153	20021.4		20050
916	HIV program	asymptomatic	WHO stage I adult and peds		Unknown		No	No			HIV rapid test, qualitative	Yes		UN	M	Yes	2	5A	1	1	.	1	Yes	31459	31459		31459		31459		110	110	2100	20171	20021.9		20064
917	HIV program	asymptomatic	WHO stage I adult and peds								HIV rapid test, qualitative	Yes		UN	M	Yes	2	5A	1	1	.	1	Yes	31467	31467				31467		102	102	2100	20151	20019.3		20044
918	HIV program	pneumonia	WHO stage III adult and peds		Unknown			No			HIV rapid test, qualitative	Yes		UN	M	Yes	2	6A	1	1	.	0	Yes	30121	31469		31469		31469		113	109	2097	20173	20019.7		20059
919	HIV program	asymptomatic	WHO stage I adult and peds								HIV rapid test, qualitative	Yes		UN	F	Yes	2	5A	1	0	.	1	Yes	31476	31476		31476				100	100	2100	20152	20021.6		20050
920	HIV program	assymtomatic	WHO stage I adult and peds		Unknown		No	No			HIV rapid test, qualitative	Yes		UN	F	Yes	2	5A	1	1	.	1	Yes	31480	31479		31479		31479		108	108	2100	20173	20021.7		20065
921	HIV program	assymtomatic	WHO stage I adult and peds					No			HIV rapid test, qualitative			UN	M	Yes	2	5A	1	1	.	1	Yes	31481	31481		31481		31481		108	107	2100	20170	20020.1		20058
922	HIV program	asymptomatic	WHO stage I adult and peds		Unknown		No	No			HIV rapid test, qualitative	Yes		UN	F	Yes	2	5A	2	1	.	1	Yes	31489	31489		30024		30024			117	2100	20155	20024.6		20059
923	HIV program	uknown	WHO stage I adult and peds		Unknown						HIV rapid test, qualitative			UN	M	Yes	2	5A	2	1	.	1	Yes	31493	31493							115	2100	20160	20021.5		20055
924	HIV program				Unknown		No	No			HIV rapid test, qualitative	Yes		UN	F	Yes	.		1	1	.	1	Yes	31501	31501		31498		31498		111	111	2100
925	HIV program	assymtomatic	WHO stage I adult and peds		Unknown		No	Yes			HIV rapid test, qualitative	Yes		UN	F	Yes	1	5A	1	1	.	1	Yes	31504	31504		31504		31504		113	102	2100	20154	20018.1		20043
926	HIV program	severe malnutrition	WHO stage III adult and peds				No	No			HIV rapid test, qualitative	Yes		UN	F	Yes	1	2P	0	0	.	1	Yes	31511	31511		31511					85	2100	20085	20014.5		20010.5
927	HIV program	asymptomatic	WHO stage I adult and peds		Unknown		No	No			HIV rapid test, qualitative	Yes		UN	F	Yes	4	5A	4	1	.	1	Yes	31545	31545		30782		30454			134	2100	20138	20042		20080
928	HIV program	asymptomatic	WHO stage I adult and peds		Unknown		No	No			HIV rapid test, qualitative	Yes		UN	F	Yes	2	5A	2	1	.	1	Yes	31550	31550		31549		31549		113	112	2101	20167	20020.1		20056
929	HIV program	asymptomatic	WHO stage I adult and peds		Unknown		No	No			HIV rapid test, qualitative	Yes		UN	M	Yes	2	13A	1	1	.	1	Yes	31552	31552		31552		31552		107	107	2101	20167	20021.5		20060
930	HIV program		WHO stage IV adult and peds		Unknown		No	No			HIV rapid test, qualitative	Yes		UN	F	Yes	2		2	1	2	1	Yes	31557	31557	27167	27367		27167			114	2101	20155	20024.6	2250	20059
931	HIV program	ptb within the past 2 years	WHO stage III adult and peds		Treatment complete		No	No			HIV rapid test, qualitative	Yes		UN	M	Yes	2	1A	3	1	.	0	Yes	27506	27506		27506		27373		122	122	2089	20163	20023.4		20062.1
932	HIV program										HIV rapid test, qualitative	Yes		UN	M	Yes	2		3	1	.	1	Yes	31586	31586		31192		31192		124	123	2101	20170	20024.6		20071
933	HIV program	asymptomatic	WHO stage I adult and peds		Unknown		No	No			HIV rapid test, qualitative	Yes		UN	F	Yes	4	5A	1	1	.	1	Yes	31587	31587		31587		31587		104	104	2101	20054	20188.6		20055
934	HIV program	asymptomatic	WHO stage I adult and peds		Unknown		Currently breastfeeding child	No						UN	F	Yes	3		1	0	.	1	Yes	31587	31587							100	2101	20149	20025.2		20056
935	HIV program	tb	WHO stage III adult and peds		Currently in treatment		No	No			HIV rapid test, qualitative	Yes		UN	M	Yes	2		2	1	.	1	Yes	31592	31592		31051		31051		115	116	2101	20162	20019.1		20050
936	HIV program	asymptomatic	WHO stage I adult and peds		Unknown		No	No			HIV rapid test, qualitative	Yes		UN	M	Yes	2	13A	1	1	.	1	Yes	31598	31598		31599		31465		103	104	2101	20167	20019.7		20055
937	HIV program				Unknown		No	No			HIV rapid test, qualitative	Yes		UN	F	Yes	2	5A	1	0	.	1	Yes	31600	31600		31600		31600		101	100	2101	20156	20020.1		20049
938	HIV program				Unknown		No	No			HIV rapid test, qualitative	Yes		UN	F	Yes	2	5A	1	1	.	1	Yes	31601	31601		31601		31601		106	106	2101	20165	20020.2		20055
939	HIV program				Unknown		No	No			HIV rapid test, qualitative	Yes		UN	M	Yes	2	13A	2	1	.	1	Yes	31601	31601		31601		31601			114	2101	20154	20021.9		20052
940	HIV program				Unknown		No	No				Yes		UN	F	Yes	2		0	0	.	1	Yes	31606	31606		31606					83	2101	20082	20020.8		20014
941	HIV program	esophageal candidiasis	WHO stage III adult and peds		Unknown		No	Yes			HIV rapid test, qualitative	Yes		UN	M	Yes	1	13A	3	1	.	1	Yes	31609	31609		31609		31609			125	2101	20174	20018.5		20056
942	HIV program	asymptomatic	WHO stage I adult and peds		Unknown		No	No			HIV rapid test, qualitative	Yes		UN	F	Yes	2	5A	2	1	.	1	Yes	31609	31609		31609		31609			113	2101	20159	20022.2		20056
943	HIV program				Unknown		No	Yes			HIV rapid test, qualitative	Yes		UN	M	Yes	2		2	1	.	1	Yes	31621	31621		29648		31621			116	2101	20170	20024.2		20070
944	HIV program											Yes		UN	F	Yes	2	13A	4	1	.	1	Yes	31634	31634		31634					136	2101	20155	20022.1		20053
945	HIV program	asymptomatic	WHO stage I adult and peds		Unknown		No	No						UN	F	Yes	1		2	1	.	1	Yes	31633	31633							112	2101	20156	20016.8		20041
946	HIV program	asymptomatic	WHO stage I adult and peds		Unknown		No	No			HIV rapid test, qualitative	Yes		UN	M	Yes	1	2P	0	0	.	1	Yes	31633	31633		31633		31630			84	2101	20077	20011		20006.5
947	HIV program				Unknown		No	No			HIV rapid test, qualitative	Yes		UN	M	Yes	1	13A	3	1	.	0	Yes	30570	31634		31634		31634		130	127	2098	20167	20018.3		20051
948	HIV program	assymtomatic	WHO stage I adult and peds		Unknown		No	No			HIV rapid test, qualitative	Yes		UN	F	Yes	2	5A	2	1	.	1	Yes	31657	31657		31657		31657		115	115	2101	20160	20021.1		20054
949	HIV program				Unknown		No	No			HIV rapid test, qualitative	Yes		UN	F	Yes	2	5A	1	1	.	1	Yes	31663	31663		31663		31663		105	105	2101	20159	20023.3		20059
950	HIV program	asymptomatic	WHO stage I adult and peds		Unknown		Patient pregnant	No			HIV rapid test, qualitative	Yes		UN	F	Yes	2	5A	1	1	.	1	Yes	31665	31665		31665		31665			110	2101	20157	20021.5		20053
951	HIV program	asymptomatic	WHO stage I adult and peds		Unknown		No	No			HIV rapid test, qualitative	Yes		UN	M	Yes	2	13A	3	1	.	1	Yes	31675	31675				31675		127	127	2101	20169	20020.3		20058
952	HIV program													UN	M	Yes	2		1	1	.	0	Yes	27513	27374				27255			110	2089	20164.9	20020.2		20055
953	HIV program										HIV rapid test, qualitative	Yes		UN	F	Yes	2	5A	2	1	.	1	Yes	31727	31727		31727		31684		118	117	2101	20154	20021.9		20052
954	HIV program	cd4	WHO stage I adult and peds		Unknown		No	No						UN	M	Yes	2		4	1	.	1	Yes	31734	31734							144	2101	20162	20021		20055
955	HIV program	asymptomatic	WHO stage I adult and peds		Unknown		No	No						UN	F	Yes	2	5A	2	1	.	1	Yes	31734	31734							116	2101	20152	20023.8		20055
956	HIV program	asymptomatic	WHO stage I adult and peds		Unknown		No	No			HIV rapid test, qualitative			UN	F	Yes	2	5A	2	1	.	1	Yes	31739	31739				31738			112	2101	20154	20023.2		20055
957	HIV program	s. pneumonia	WHO stage III adult and peds								HIV rapid test, qualitative	Yes		UN	F	Yes	1		0	0	.	1	Yes	31739	31739		31739		31738			83	2101	20069	20014.1		20006.7
958	HIV program	asymptomatic	WHO stage I adult and peds		Unknown		No	No			HIV rapid test, qualitative	Yes		UN	M	Yes	2	13A	1	1	.	1	Yes	31740	31740		31740		31740			110	2101	20172	20023.7		20070
959	HIV program	asymptomatic	WHO stage I adult and peds		Unknown		No	No			HIV rapid test, qualitative	Yes		UN	M	Yes	2	13A	2	1	.	1	Yes	31745	31745		31745		31745			116	2101	20164	20021.9		20059
960	HIV program	ks	WHO stage IV adult and peds								HIV rapid test, qualitative	Yes		UN	M	Yes	2	13A	2	1	.	1	Yes	31745	31745		31745		31745			115	2101	20164	20022.3		20060
961	HIV program		WHO stage III adult and peds		Unknown		No	No						UN	F	Yes	1		3	1	.	1	Yes	31675	31675							130	2101	20159	20015.8		20040
962	HIV program	tb	WHO stage III adult and peds		Currently in treatment		No	No			HIV rapid test, qualitative	Yes		UN	M	Yes	2		2	1	.	1	Yes	31747	31747		30055		30037			116	2101	20160	20023.2		20059.3
963	HIV program	low cd4 count	WHO stage IV adult and peds		Unknown		No				HIV rapid test, qualitative	Yes		UN	M	Yes	2	5A	3	1	.	1	Yes	31762	31762		29096		29088			128	2101	20167	20019.6		20054.6
964	HIV program	asymptomatic	WHO stage I adult and peds		Unknown		No	No			HIV rapid test, qualitative	Yes		UN	F	Yes	2	5A	1	0	.	1	Yes	31773	31773		31773		31773			101	2101	20155	20024.1		20058
965	HIV program													UN	F	Yes	2		1	1	.	1	Yes	31782	31782							106	2101	20150	20022.2		20050
966	HIV program	asymptomatic	WHO stage I adult and peds		Unknown		No	No			HIV rapid test, qualitative	Yes		UN	F	Yes	2	13A	3	1	.	1	Yes	31795	31795		31794		31794			123	2101	20168	20023		20065
967	HIV program	asymptomatic	WHO stage I adult and peds								HIV rapid test, qualitative	Yes		UN	M	Yes	2	13A	2	1	.	1	Yes	31809	31809		31809		31809			113	2101	20168	20023		20065
968	HIV program				Unknown		Currently breastfeeding child	No			HIV rapid test, qualitative	Yes		UN	F	Yes	3	5A	1	1	.	1	Yes	31824	31824		31824		31824		107	107	2101	20157	20025.2		20062
969	HIV program				Unknown		No	No						UN	F	Yes	2		3	1	.	1	Yes	31832	31832							125	2101	20151	20022.8		20052
970	HIV program				Unknown		No	No			HIV rapid test, qualitative	Yes		UN	M	Yes	2		2	1	.	0	Yes	30255	31837				31836		113	115	2097	20164	20022.3		20060
971	HIV program		WHO stage III adult and peds		Unknown		No				HIV rapid test, qualitative	Yes		UN	F	Yes	2		2	1	.	1	Yes	31823	31853		31853		31853		118	118	2101	20181	20021.1		20069
972	HIV program	asymptomatic	WHO stage I adult and peds		Unknown		No	No			HIV rapid test, qualitative	Yes		UN	F	Yes	2	5A	2	1	.	0	Yes	30583	30583		30583		30583		116	115	2098	20150	20021.8		20049
973	HIV program	severe oral candidiasis	WHO stage III adult and peds		Unknown		No	No			HIV rapid test, qualitative	Yes		UN	M	Yes	1	5A	2	1	.	0	Yes	30590	30590		30590		30590		119	119	2098	20162	20016.8		20044.2
974	HIV program	asymptomatic	WHO stage I adult and peds		Unknown		No	No			HIV rapid test, qualitative	Yes		UN	M	Yes	1	13A	4	1	.	1	Yes	31920	31920		31920		31920		139	139	2102	20162	20016.8		20044
975	HIV program	asymtpomatic	WHO stage I adult and peds		Unknown		Patient pregnant	No			HIV rapid test, qualitative	Yes		UN	F	Yes	2	5A	1	1	.	1	Yes	31899	31899		31868		31868		111	111	2101	20153	20024.8		20058
976	HIV program										HIV rapid test, qualitative	Yes		UN	M	Yes	3		3	1	.	0	Yes	29096	31884		31884		31884		130	122	2094	20172	20027.7		20082
977	HIV program		WHO stage I adult and peds		Unknown		No	No			HIV rapid test, qualitative	Yes		UN	F	Yes	2	13A	1	1	.	1	Yes	31909	31909		31909		31909		104	103	2101	20158	20020		20050
978	HIV program				Unknown		Patient pregnant	No				Yes		UN	F	Yes	1	13A	1	0	.	1	Yes	31919	31919		31775					101	2102	20163	20017.3		20046
979	HIV program										HIV rapid test, qualitative	Yes		UN	F	Yes	2		1	1	.	1	Yes	31935	31935		31935		31935		109	109	2102	20157	20022.3		20055
980	HIV program	severe bacterialinfection	WHO stage III adult and peds		Unknown		No	No			HIV rapid test, qualitative	Yes		UN	F	Yes	2	13A	4	1	.	1	Yes	31984	31984		31984		31984			138	2102	20160	20023		20059
981	HIV program	asymptomatic	WHO stage I adult and peds		Unknown		No	No				Yes		UN	F	Yes	2	5A	1	0	2	0	Yes	30475	30475		30475		30475		101	101	2098	20169	20022.8	2382	20065
982	HIV program	asymptomatic	WHO stage I adult and peds		Unknown		No	No			HIV rapid test, qualitative	Yes		UN	F	Yes	3	5A	1	1	2	0	Yes	30128	30366		30366				110	111	2097	20156	20027.4	2249	20066.8
983	HIV program	asym	WHO stage I adult and peds		Unknown		No	No			HIV rapid test, qualitative	Yes		UN	M	Yes	2	13A	2	1	.	1	Yes	31977	31977		31977		31977		111	113	2102	20168	20022.3		20063
984	HIV program	asy	WHO stage I adult and peds		Unknown		No	No			HIV rapid test, qualitative			UN	F	Yes	2	13A	1	1	.	1	Yes	31994	31997				31950		102	102	2102	20154	20023.2		20055
985	HIV program	asymptomatic	WHO stage I adult and peds		Unknown		Patient pregnant	No			HIV rapid test, qualitative	Yes		UN	F	Yes	2	13A	2	1	.	1	Yes	32018	32018		32018		32018		117	116	2102	20165	20023.9		20065
986	HIV program	asymptomatic	WHO stage I adult and peds		Unknown		No	No			HIV rapid test, qualitative	Yes		UN	F	Yes	3	13A	1	1	.	1	Yes	32029	32029		32029		32029		105	105	2102	20147	20025.9		20056
987	HIV program	breast feeding	WHO stage I adult and peds		Unknown		Currently breastfeeding child	No			HIV rapid test, qualitative	Yes		UN	F	Yes	3		1	1	.	1	Yes	32077	32077		32077	1907452805120	32076		107	108	2102	20160	20029.3		20075
988	HIV program	anaemia	WHO stage III adult and peds								HIV rapid test, qualitative	Yes		UN	F	Yes	.	13A	3	1	.	1	Yes	32106	32106		32106		32106			127	2102
989	HIV program	unintetiona l wt loss	WHO stage II adult and peds		Unknown		No	No			HIV rapid test, qualitative	Yes		UN	M	Yes	1	1A	1	1	.	0	Yes	27534	27535		27535		27251		103	103	2090	20142	20014.9		20030.1
990	HIV program													UN	F	Yes	.		3	1	.	0	Yes	27553	27553							124	2090
991	HIV program	chronic diarhoea	WHO stage III adult and peds		Unknown		No	No			HIV rapid test, qualitative	Yes		UN	F	Yes	2	1A	3	1	.	0	Yes	27542	27559		27552				128	128	2090	20160	20019.1		20049
992	HIV program	ptb witnin past years	WHO stage III adult and peds		Unknown		No	No				Yes		UN	M	Yes	1	1A	0	0	.	0	Yes	27016	26657		26657		26776		95	96	2088	20142	20010.6		20021.3
993	HIV program													UN	F	Yes	2		4	1	.	0	Yes	27554	27555				27548			144	2090	20160	20019.8		20050.7
994	HIV program	chronic diarhoea	WHO stage III adult and peds		Unknown		No	No			HIV rapid test, qualitative	Yes		UN	F	Yes	2	1A	2	1	.	0	Yes	27555	27555		27555				120	120	2090	20158	20019		20047.4
995	HIV program	chronic diarrhea	WHO stage III adult and peds		Unknown		No	No			HIV rapid test, qualitative	Yes		UN	F	Yes	1	1A	2	1	.	0	Yes	27562	27562		27562		27475		112	112	2090	20160	20018		20046
996	HIV program	severe bacterial infection	WHO stage III adult and peds		Unknown		No	No			HIV rapid test, qualitative	Yes		UN	F	Yes	3	1A	1	1	.	0	Yes	27553	27567		27568		27461		111	111	2090	20151	20025.3		20057.7
997	HIV program	weight loss > 10%	WHO stage II adult and peds		Unknown		No	No				Yes		UN	F	Yes	1	1A	1	0	.	0	Yes	27021	27021						97	97	2088	20145	20015		20031.5
998	HIV program	chronic diarrhea	WHO stage III adult and peds		Unknown		No	No			HIV rapid test, qualitative	Yes		UN	M	Yes	2	1A	3	1	.	0	Yes	27597	27597				27590		124	124	2090	20165	20019.1		20052
999	HIV program	oral thrush	WHO stage III adult and peds		Unknown		No	No			HIV rapid test, qualitative	Yes		UN	F	Yes	2	1A	1	1	.	0	Yes	27602	27602		27602		27534		113	108	2090	20158	20020.6		20051.5
1000	HIV program	chronic diarhoea	WHO stage III adult and peds		Unknown		No	No			HIV rapid test, qualitative	Yes		UN	F	Yes	2	1A	2	1	.	0	Yes	27616	27616		27616		27559		112	117	2090	20155	20020.8		20049.9
1001	HIV program	chronic diarhoea	WHO stage III adult and peds		Unknown		No	No			HIV rapid test, qualitative	Yes		UN	F	Yes	4	1A	2	1	.	0	Yes	27030	27030		27030		26964		108	112	2088	20046.5	20078.6		20017
1002	HIV program	persistent fever	WHO stage III adult and peds		Unknown		No	No			HIV rapid test, qualitative	Yes		UN	F	Yes	1	1A	2	1	.	0	Yes	27611	27646		27646		27167		116	114	2090	20158	20017.8		20044.4
1003	HIV program	chronic diarrhea	WHO stage III adult and peds		Unknown		No	No			HIV rapid test, qualitative	Yes		UN	F	Yes	2	1A	2	1	.	0	Yes	27651	27658		27658		26437		114	114	2090	20149	20021		20046.7
1004	HIV program	unintentional wt loss >10%	WHO stage II adult and peds		Unknown		No	No			HIV rapid test, qualitative	Yes		UN	M	Yes	1	5A	2	1	.	0	Yes	27672	27673				26961		121	121	2090	20164	20018.2		20049
1005	HIV program	severe bacterial infection	WHO stage III adult and peds		Unknown		No	No			HIV rapid test, qualitative	Yes		UN	M	Yes	2	1A	2	1	.	0	Yes	27687	27633		27633				118	118	2090	20167	20019.7		20055
1006	HIV program	assymptomatic	WHO stage I adult and peds		Unknown		No	No			HIV rapid test, qualitative	Yes		UN	F	Yes	3	1A	2	1	2	0	Yes	27714	27714						110	115	2090	20151	20025.3	2240	20057.7
1007	HIV program	ptb within 2 year	WHO stage III adult and peds		Treatment complete		No	No				Yes		UN	F	Yes	3	1A	2	1	.	0	Yes	27723	27723		27723		27540		114	115	2090	20160	20025		20064
1008	HIV program	asymptomatic	WHO stage I adult and peds		Unknown		No	No			HIV rapid test, qualitative	Yes		UN	M	Yes	2	1A	2	1	1	0	Yes	27711	27730		27711		27680		115	115	2090	20168	20020.8	2118	20058.7
1009	HIV program		WHO stage III adult and peds		Unknown		No	No				Yes		UN	M	Yes	1	2P	0	0	.	0	Yes	27763	27763		27610		27724			84	2090	20074	20015.9		20008.7
1010	HIV program	chronic diarrhoea	WHO stage III adult and peds		Unknown		No	No			HIV rapid test, qualitative	Yes		UN	M	Yes	2	1A	2	1	.	0	Yes	27588	27772		27771		27496		118	118	2090	20164	20020.8		20056
1011	HIV program	chronic diarhoea	WHO stage III adult and peds		Unknown		No	No			HIV rapid test, qualitative	Yes		UN	F	Yes	2	1A	1	1	.	0	Yes	27805	27806		27708					110	2090	20152	20018.6		20042.9
1012	HIV program	pshd with severe bactrial infect	WHO stage IV adult and peds		Unknown		No	No			HIV rapid test, qualitative	Yes		UN	M	Yes	2	1A	3	1	.	0	Yes	27812	27812		27813		27722		126	126	2090	20160	20022.3		20057
1013	HIV program	assymptomatic	WHO stage I adult and peds		Unknown		No	No			HIV rapid test, qualitative	Yes		UN	F	Yes	2	1A	1	1	1	0	Yes	27814	27814		27814		27820		111	108	2090	20158	20025	2007	20062.4
1014	HIV program	oral candidiasis	WHO stage III adult and peds		Unknown		No	No			HIV rapid test, qualitative	Yes		UN	M	Yes	1	1A	3	1	.	0	Yes	27821	27826		27826		27762		129	128	2090	20172	20016.5		20048.8
1015	HIV program	assymtomatic	WHO stage I adult and peds		Unknown		Patient pregnant	No			HIV rapid test, qualitative	Yes		UN	F	Yes	2	1A	2	1	1	0	Yes	27827	27827		27827				114	113	2090	20163	20023.2	2078	20061.6
1016	HIV program													UN	F	Yes	2		2	1	.	0	Yes	27854	27854				27574			118	2090	20166	20021.3		20058.6
1017	HIV program	weight loss < 10%	WHO stage II adult and peds		Unknown		No	No			HIV rapid test, qualitative	Yes		UN	F	Yes	1	1A	3	1	.	0	Yes	27625	27882		27882				124	127	2090	20164	20016.9		20045.5
1018	HIV program	assymptomatic	WHO stage I adult and peds		Unknown		No	No			HIV rapid test, qualitative	Yes		UN	M	Yes	2	5A	1	1	1	0	Yes	28800	28122	28151	28119		27996			111	2093	20161	20020.5	2196	20053.1
1019	HIV program	severe bacterial infection	WHO stage III adult and peds		Unknown		No	No				Yes		UN	M	Yes	1	1A	0	0	.	0	Yes	28842	28856		28855				84	84	2093	20076	20016.4		20009.5
1020	HIV program	prolonged fever > 1 month	WHO stage III adult and peds		Unknown		No	No			HIV rapid test, qualitative	Yes		UN	F	Yes	2	1A	2	1	.	0	Yes	28982	28954		28066				114	114	2093	20155	20023.4		20056.2
1021	HIV program	assymptomatic	WHO stage I adult and peds		Unknown		No	No			HIV rapid test, qualitative	Yes		UN	M	Yes	2	1A	2	1	2	0	Yes	29120	29136		29136		29120			114	2094	20167	20020.4	2270	20056.9
1022	HIV program	anaemia / pma (sbi)	WHO stage III adult and peds		Unknown		No	No			HIV rapid test, qualitative	Yes		UN	M	Yes	2	1A	3	1	.	0	Yes	29192	29192		29192		29144		130	129	2094	20170	20023.2		20067
1023	HIV program	asymptomatic	WHO stage I adult and peds		Unknown		Currently breastfeeding child	No			HIV rapid test, qualitative	Yes		UN	F	Yes	2	5A	1	1	3	0	Yes	29402	29416	29416	29416		29402		111	111	2095	20150	20019.1	2510	20043
1024	HIV program	asymptomatic	WHO stage I adult and peds		Unknown		No	No			HIV rapid test, qualitative	Yes		UN	F	Yes	2	5A	1	0	2	0	Yes	30172	30178		30178		30172		98	97	2097	20158	20020	2272	20049.9
1025	HIV program	unexplained diarrheah	WHO stage III adult and peds		Unknown		No							UN	F	Yes	2		4	1	.	0	Yes	30508	30508						132	141	2098	20145	20019.5		20041
1026	HIV program	asymptomatic	WHO stage I adult and peds		Unknown		No	No			HIV rapid test, qualitative	Yes		UN	M	Yes	3	5A	2	1	2	0	Yes	30545	30564		30564		30548		121	121	2098	20151	20025.9	2222	20059
1027	HIV program	asymptomatic	WHO stage I adult and peds								HIV rapid test, qualitative	Yes		UN	F	Yes	2	5A	2	1	.	0	Yes	29570	30662		30662		30662		123	120	2095	20165	20020.9		20057
1028	HIV program				Currently in treatment		No	No				Yes		UN	M	Yes	1	5A	2	1	.	1	Yes	31327	31327		30628				120	120	2100	20169	20018.1		20051.7
1029	HIV program				Unknown		No	No			HIV rapid test, qualitative	Yes		UN	M	Yes	2		2	1	.	1	Yes	31586	31586		31494		31494		120	120	2101	20160	20023.4		20060
1030	HIV program										HIV rapid test, qualitative			UN	M	Yes	2	13A	1	1	.	1	Yes	31894	31894				31894		104	104	2101	20160	20020.6		20052.8
1031	HIV program	asymptomatic	WHO stage I adult and peds		Unknown		No	No			HIV rapid test, qualitative	Yes		UN	F	Yes	2	13A	1	1	.	1	Yes	31872	31894		31894		31894		111	111	2101	20150	20021.3		20048
1032	HIV program	chronic diarrhea	WHO stage III adult and peds		Unknown		No	Yes			HIV rapid test, qualitative	Yes		UN	F	Yes	1	1A	2	1	.	0	Yes	28120	28120		29215		28109		116	116	2091	20150	20017.3		20039
1033	HIV program	pna	WHO stage III adult and peds		Unknown		No	No			HIV rapid test, qualitative	Yes		UN	M	Yes	1	1A	2	1	.	0	Yes	28438	28466		28466		28438		118	117	2092	20163	20017.7		20047
1034	HIV program	asymptomatic	WHO stage I adult and peds		Unknown		No	No			HIV rapid test, qualitative	Yes		UN	M	Yes	2	1A	2	1	1	0	Yes	28480	28606	28569	28545		28340		124	112	2092	20160	20024.4	2167	20062.5
1035	HIV program	assymptomatic	WHO stage I adult and peds		Unknown		No	No			HIV rapid test, qualitative			UN	F	Yes	2	1A	1	1	2	0	Yes	28410	28704				28410			108	2092	20169	20024.5	2249	20070
1036	HIV program		WHO stage IV adult and peds								HIV rapid test, qualitative			UN	M	Yes	2		2	1	1	0	Yes	28830	28830				28695			113	2093	20173	20020.5	2167	20061.3
1037	HIV program	chronic diarrhea	WHO stage III adult and peds		Unknown		Currently breastfeeding child	No				Yes		UN	F	Yes	1		1	1	.	0	Yes	28802	28970		28952		28955		113	107	2093	20158	20012.4		20031
1038	HIV program	universal eligibilty	WHO stage I adult and peds		Unknown		No	No			HIV rapid test, qualitative	Yes		UN	F	Yes	4	5A	1	1	.	0	Yes	29012	29012		29002		29002		107	107	2094	20170	20031.1		20090
1039	HIV program		WHO stage III adult and peds		Unknown		No					Yes		UN	F	Yes	4	1A	2	1	.	0	Yes	29047	29054		29047		29047		117	116	2094	20150	20030.2		20068
1040	HIV program	chrinic dia	WHO stage III adult and peds								HIV rapid test, qualitative	Yes		UN	M	Yes	1	1A	1	1	.	0	Yes	29110	29110				29110		105	105	2094	20160	20018.4		20047
1041	HIV program	asymptomatics	WHO stage I adult and peds		Unknown		Currently breastfeeding child	No			HIV rapid test, qualitative	Yes		UN	F	Yes	2	5A	2	1	.	0	Yes	29152	29152		29517		29510		112	112	2094	20157	20019.2		20047.4
1042	HIV program	persistent fever	WHO stage III adult and peds		Unknown		No	No			HIV rapid test, qualitative	Yes		UN	F	Yes	1	1A	2	1	.	0	Yes	27855	28186				27827		112	112	2090	20169	20017.9		20051.1
1043	HIV program	asymptomatic	WHO stage I adult and peds		Unknown		No	No			HIV rapid test, qualitative	Yes		UN	M	Yes	4	1A	3	1	1	0	Yes	29194	29208		29208		29190		122	122	2094	20160	20030.6	2171	20078.4
1044	HIV program	asymptomatics	WHO stage I adult and peds		Unknown		Patient pregnant	No			HIV rapid test, qualitative	Yes		UN	F	Yes	2	1A	1	1	2	0	Yes	27743	28703	29425	28702		28694		104	107	2090	20158	20024.4	2276	20061
1045	HIV program	asymptomatics	WHO stage I adult and peds		Unknown		Currently breastfeeding child	No			HIV rapid test, qualitative	Yes		UN	F	Yes	2	5A	2	1	.	0	Yes	29278	29278		29278				116	116	2094	20148	20021.8		20047.8
1046	HIV program	asymptomatic	WHO stage I adult and peds		Unknown		No	No			HIV rapid test, qualitative	Yes		UN	F	Yes	1	2P	0	0	.	0	Yes	29292	29292		29292		29292		93	92	2094	20120	20016.8		20024.2
1047	HIV program	asymptomatic	WHO stage I adult and peds		Unknown		Patient pregnant	No			HIV rapid test, qualitative	Yes		UN	F	Yes	2	5A	1	0	.	0	Yes	29348	29347				29347		99	99	2094	20153	20024.2		20056.7
1048	HIV program	chronic diarrhea	WHO stage III adult and peds		Unknown		No	No			HIV rapid test, qualitative	Yes		UN	F	Yes	2	1A	1	1	.	0	Yes	28458	29362		29362		28469		112	107	2092	20140	20021.4		20041.9
1049	HIV program	asymptomatics	WHO stage I adult and peds		Unknown		Currently breastfeeding child				HIV rapid test, qualitative	Yes		UN	F	Yes	2	5A	2	1	.	0	Yes	29403	29402		29402		29402		115	116	2095	20155	20023.7		20057
1050	HIV program	asymptomatics	WHO stage I adult and peds		Unknown		Patient pregnant	No			HIV rapid test, qualitative	Yes		UN	F	Yes	2	5A	1	1	.	0	Yes	29460	29460		29477		29477		110	110	2095	20165	20021.3		20058
1051	HIV program	asymptomatic	WHO stage I adult and peds		Unknown		No	No			HIV rapid test, qualitative	Yes		UN	F	Yes	2	1A	3	1	1	0	Yes	29488	29488	29488	29488		29481		124	123	2095	20155	20022.5	2117	20054
1052	HIV program	weight loss >10%	WHO stage II adult and peds		Unknown		No	No				Yes		UN	F	Yes	3	1A	1	1	.	0	Yes	29488	29530		29530				109	111	2095	20160	20026.6		20068
1053	HIV program	assymptomatic	WHO stage I adult and peds		Unknown		Currently breastfeeding child	No			HIV rapid test, qualitative	Yes		UN	F	Yes	2	5A	1	1	.	0	Yes	29530	29530		29530				108	111	2095	20150	20020.4		20046
1054	HIV program	assymptomatic	WHO stage I adult and peds		Unknown		Currently breastfeeding child	Yes			HIV rapid test, qualitative	Yes		UN	F	Yes	2	5A	1	1	.	0	Yes	29530	29530		29530				104	104	2095	20151	20023		20052.5
1055	HIV program	asymptomatic	WHO stage I adult and peds		Unknown		No	No			HIV rapid test, qualitative	Yes		UN	F	Yes	2	5A	2	1	2	0	Yes	29614	29614	29614	29614		29613		118	118	2095	20150	20021.8	2256	20049
1056	HIV program	assymptomatic	WHO stage I adult and peds		Unknown		No	No			HIV rapid test, qualitative	Yes		UN	F	Yes	1	5A	4	1	1	0	Yes	29681	29684		29683		29683		140	140	2095	20158	20016.8	2139	20042
1057	HIV program	assymptomatic	WHO stage I adult and peds		Unknown		Currently breastfeeding child	No			HIV rapid test, qualitative	Yes		UN	F	Yes	2	5A	1	1	.	0	Yes	29684	29684		29684		29684		102	102	2095	20150	20019.6		20044
1058	HIV program	severe pneumonia	WHO stage III adult and peds		Unknown		No	No			HIV rapid test, qualitative	Yes		UN	F	Yes	1	5A	2	1	.	0	Yes	29712	29701		29701		29695		120	120	2095	20155	20018.3		20044
1059	HIV program	g/c & wt loss	WHO stage II adult and peds		Unknown		No	No			HIV rapid test, qualitative	Yes		UN	M	Yes	2		2	1	.	0	Yes	29782	29754		29754		29739		118	118	2096	20157	20019.9		20049
1060	HIV program	diarrhea on and off	WHO stage III adult and peds		Unknown		No	No			HIV rapid test, qualitative	Yes		UN	F	Yes	2	1A	1	1	.	0	Yes	29796	29299		29297		29288		103	104	2096	20168	20018.8		20053
1061	HIV program	asymptomatic	WHO stage I adult and peds		Unknown		No	No			HIV rapid test, qualitative	Yes		UN	M	Yes	2	5A	2	1	2	0	Yes	29796	29824				29814		111	112	2096	20175	20022.5	2227	20069
1062	HIV program	severe pneumonia	WHO stage III adult and peds		Unknown		No	No			HIV rapid test, qualitative	Yes		UN	M	Yes	2	5A	2	1	.	0	Yes	29964	29964				29960		114	114	2096	20180	20019.1		20062
1063	HIV program	assymptomatic	WHO stage I adult and peds				Currently breastfeeding child				HIV rapid test, qualitative	Yes		UN	F	Yes	2	5A	1	1	.	0	Yes	29964	29964		29964		29961		113	108	2096	20160	20021.5		20055
1064	HIV program	asymptomatic	WHO stage I adult and peds		Unknown		No	No			HIV rapid test, qualitative	Yes		UN	F	Yes	2	5A	3	1	2	0	Yes	30034	30034	30034	30034		30034		124	124	2096	20152	20020.8	2320	20048
1065	HIV program	assymptomatic	WHO stage I adult and peds		Unknown		Patient pregnant	No			HIV rapid test, qualitative	Yes		UN	F	Yes	2	5A	1	1	.	0	Yes	30054	30054		30054		30054		104	104	2096	20152	20020.8		20048
1066	HIV program	chronic diarhoea	WHO stage III adult and peds		Unknown		No	No			HIV rapid test, qualitative	Yes		UN	M	Yes	2	5A	2	1	.	0	Yes	30054	30054		30054		30054			114	2096	20166	20020.7		20057
1067	HIV program	ptb with past 2 year	WHO stage III adult and peds		Unknown		No	No			HIV rapid test, qualitative	Yes		UN	M	Yes	2	1A	2	1	.	0	Yes	28129	28129		28129		28022		120	121	2091	20176	20021.9		20067.8
1068	HIV program	asymptomatic	WHO stage I adult and peds		Unknown		No	No			HIV rapid test, qualitative	Yes		UN	F	Yes	2	5A	1	1	.	0	Yes	30090	30090		30090		30090			103	2097	20160	20020.3		20052
1069	HIV program	diarrhoea	WHO stage III adult and peds		Unknown		No	No			HIV rapid test, qualitative	Yes		UN	M	Yes	1	5A	1	0	.	0	Yes	30090	30090		28339		28331		96	101	2097	20160	20013.7		20035
1070	HIV program				Unknown									UN	M	Yes	1		0	0	.	0	Yes	30111	30111							91	2097	20110	20015.7		20019
1071	HIV program	tb	WHO stage III adult and peds		Currently in treatment		No	No				Yes	NN/24/15	UN	M	Yes	2	5A	3	1	.	0	Yes	30180	30180		30180			30178	124	124	2097	20164	20020.1		20054
1072	HIV program				Unknown		No				HIV DNA polymerase chain reaction	Yes		UN	F	Yes	1	2P	0	0	.	0	Yes	30468	30496		30496					82	2098	20053	20016		20004.5
1073	HIV program		WHO stage III adult and peds		Unknown		No	No				Yes		UN	M	Yes	2		2	1	.	0	Yes	30510	30499		30499		30459			112	2098	20169	20022.4		20064
1074	HIV program	asymptomatic	WHO stage I adult and peds								HIV rapid test, qualitative			UN	F	Yes	1	5A	2	1	.	0	Yes	30510	30510				30502		115	114	2098	20160	20018.4		20047
1075	HIV program	chronic diarrhea	WHO stage III adult and peds		Treatment complete		No	No			HIV rapid test, qualitative	Yes		UN	F	Yes	2	1A	1	1	.	0	Yes	27182	27182		27182		27182		114	105	2089	20150	20020.5		20046.2
1076	HIV program	severe pneumonia	WHO stage III adult and peds		Unknown		No	No			HIV rapid test, qualitative	No		UN	F	Yes	2	5A	2	1	.	1	Yes	30716	30716		30716		30716			120	2098	20162	20022.9		20060
1077	HIV program				Unknown		Patient pregnant	No			HIV rapid test, qualitative	Yes		UN	F	Yes	2	5A	1	1	.	1	Yes	30719	30719		30719		30719			105	2098	20163	20019.9		20053
1078	HIV program		WHO stage I adult and peds		Unknown		No				HIV rapid test, qualitative	Yes		UN	F	Yes	1	2P	0	0	.	1	Yes	30741	30741		30741					82	2098	20061	20014.5		20005.4
1079	HIV program	asymptomatic	WHO stage I adult and peds		Unknown		Currently breastfeeding child	No			HIV rapid test, qualitative	Yes		UN	F	Yes	2	5A	2	1	.	1	Yes	30741	30748		30741		30741		114	114	2098	20163	20019.2		20051
1080	HIV program	asymptomatic	WHO stage I adult and peds		Unknown		No							UN	F	Yes	2	5A	4	1	.	1	Yes	30748	30748						133	133	2098	20159	20021		20053.1
1081	HIV program	asymptomatic	WHO stage I adult and peds		Unknown		Patient pregnant	No			HIV rapid test, qualitative	Yes		UN	F	Yes	2	5A	1	1	.	1	Yes	30772	30772		30772		30772		102	102	2098	20155	20019.2		20046.1
1082	HIV program	asymptomatic	WHO stage I adult and peds		Unknown		No	No			HIV rapid test, qualitative	Yes		UN	F	Yes	2	5A	1	1	.	1	Yes	30877	30877		30877		30877		108	107	2099	20163	20023		20061
1083	HIV program										HIV rapid test, qualitative	Yes		UN	F	Yes	1	2P	0	0	.	1	Yes	30944	30944		30944		30944		91	90	2099	20106	20015.1		20017
1084	HIV program	wt loss >10%	WHO stage II adult and peds		Unknown		No	No			HIV rapid test, qualitative	Yes		UN	M	Yes	1	5A	4	1	.	1	Yes	30635	30625		30625		30613		142	144	2098	20160	20017.6		20045
1085	HIV program				Unknown		Patient pregnant	No			HIV rapid test, qualitative	Yes		UN	F	Yes	2	5A	1	1	.	1	Yes	31132	31132		31132		31132		102	102	2099	20160	20020.7		20053
1086	HIV program	assymptomatic	WHO stage I adult and peds		Unknown		Patient pregnant	No			HIV rapid test, qualitative	Yes		UN	F	Yes	3	5A	2	1	.	1	Yes	31336	31326		31326		31326		112	112	2100	20158	20025.6		20064
1087	HIV program	asymptomatic	WHO stage I adult and peds		Unknown		No	No			HIV rapid test, qualitative	Yes		UN	F	Yes	2	5A	1	1	.	1	Yes	31343	31343		31343				104	107	2100	20166	20022.5		20062
1088	HIV program	asymptomatic	WHO stage I adult and peds		Unknown		No	No				Yes		UN	F	Yes	2	5A	1	1	.	1	Yes	31392	31389		31389		31389		105	105	2100	20142	20020.3		20041
1089	HIV program	asymptomatic	WHO stage I adult and peds		Unknown		No	No			HIV rapid test, qualitative	Yes		UN	F	Yes	2	5A	3	1	.	1	Yes	31432	31432		31432		31432		126	126	2100	20157	20019.1		20047
1090	HIV program	asymptomatic	WHO stage I adult and peds		Unknown		No	No				Yes		UN	F	Yes	2	5A	1	1	.	1	Yes	31465	31465		31399				101	102	2100	20159	20018.6		20047
1091	HIV program	asymptomatic	WHO stage I adult and peds		Unknown		No	No			HIV rapid test, qualitative	Yes		UN	M	Yes	2	13A	2	1	.	1	Yes	31767	31768		31767		31767		114	114	2101	20166	20022.1		20061
1092	HIV program	asymtpomatic	WHO stage I adult and peds		Unknown		No	No			HIV rapid test, qualitative	Yes		UN	M	Yes	2	13A	1	1	.	1	Yes	31809	31809		31809		31809		108	108	2101	20170	20022.1		20064
1093	HIV program	asymtomatic	WHO stage I adult and peds		Unknown		No	No			HIV rapid test, qualitative	Yes		UN	F	Yes	3	6A	1	1	.	1	Yes	31825	31825						107	109	2101	20158	20025.6		20064
1094	HIV program	asymptomatic	WHO stage I adult and peds		Unknown		No	No			HIV rapid test, qualitative	Yes		UN	F	Yes	2	13A	1	1	.	1	Yes	31965	31965		31965		31965		111	110	2102	20164	20022.7		20061
1095	HIV program	asymptomatic	WHO stage I adult and peds		Unknown		No	No			HIV rapid test, qualitative	Yes		UN	M	Yes	2	13A	2	1	.	1	Yes	31991	31991		31991		31991			114	2102	20172	20021.6		20064
1096	HIV program	asymptomatic	WHO stage I adult and peds		Unknown		No	No			HIV rapid test, qualitative	Yes		UN	F	Yes	2	13A	1	1	.	1	Yes	32011	32011		32011		32011		111	111	2102	20149	20021.6		20048
1097	HIV program	asymptomatic	WHO stage I adult and peds		Unknown		No	No			HIV rapid test, qualitative	Yes		UN	F	Yes	2	13A	1	1	.	1	Yes	32028	32028		32028		32028			102	2102	20166	20024.3		20067
1098	HIV program	asymptomatic	WHO stage I adult and peds		Unknown		No	No			HIV rapid test, qualitative	Yes		UN	F	Yes	2	13A	1	1	.	1	Yes	32028	32028		32028					102	2102	20154	20022.3		20053
1099	HIV program	asymptomatic	WHO stage I adult and peds		Unknown		No	No			HIV rapid test, qualitative	Yes		UN	M	Yes	1	1A	2	1	1	0	Yes	28340	28396		28382		28319		120	119	2092	20170	20017.3	2098	20050
1100	HIV program	persistent diarrhoea	WHO stage III adult and peds		Unknown		No					Yes		UN	F	Yes	1	2P	0	0	.	0	Yes	28094	28094		28094		28088		83	83	2091	20068	20013.4		20006.2
