# Supplementary material for: Re-engagement and retention in HIV care after preventive default tracking in a cohort of HIV-infected patients in rural Malawi: A mixed-methods study
Source: PLOS Glob Public Health. 2024 Feb 21;4(2):e0002437. doi: 10.1371/journal.pgph.0002437 (PMC10880992; doi:10.1371/journal.pgph.0002437)
Supplement: S3 Data — (XLSX) [file pgph.0002437.s004.xlsx]

## Sheet: Sheet1
unique_record	trace	art_drugs_received	pregnant_or_lactating	tb_status	doses_missed	pill_count	no_side_effect	art_regimen	arvs_given	arvs_given_to	hiv_preventive_therapy	therapy_pills	diastolic_bp	zone	year	date_diff	v_attend	v_number	v_attend_disp	incon_outc	flag_incon_outc	tracking_visits	art_start_date	visit_date	next_appt	six_months_fup	twelve_months_fup	twentyfour_months_fup	appt_disp	defdate_disp	height	weight
1	Yes	5A: TDF / 3TC / EFV	No	TB NOT suspected	0	0	No	5A: TDF / 3TC / EFV	30	False	Trimethoprim and sulfamethoxazole	30		LN	2018	0	1	1	1	0	0	31455	31385	31385	31413	31637.6	31820.3	32185.6	31415	31457	20158	20056
2	Yes	5A: TDF / 3TC / EFV		TB NOT suspected	0	4	No	5A: TDF / 3TC / EFV	30	False	Trimethoprim and sulfamethoxazole	30		LN	2018	0	1	2	1	0	0	31488	31385	31413	31446	31670.6	31853.3	32218.6	31443	31485		20056
3	Yes	5A: TDF / 3TC / EFV		TB NOT suspected	0	0	No	5A: TDF / 3TC / EFV	30	False	Trimethoprim and sulfamethoxazole	30		LN	2018			3		0	0	31516	31385	31446	31474	31698.6	31881.3	32246.6	31476	31518		20054
4	Yes	5A: TDF / 3TC / EFV	No	TB NOT suspected	0	0	No	5A: TDF / 3TC / EFV	30	False	Trimethoprim and sulfamethoxazole	30		LN	2018			1		0	0	31467	31395	31395	31425	31649.6	31832.3	32197.6	31425	31467	20150	20056
5	Yes	5A: TDF / 3TC / EFV	No	TB NOT suspected	0	3	No	5A: TDF / 3TC / EFV	30	False	Trimethoprim and sulfamethoxazole	30		LN	2019	0	1	1	1	0	0	31642	31567	31567	31600	31824.6	32007.3	32372.6	31597	31639	20165	20060
6	Yes	5A: TDF / 3TC / EFV		TB NOT suspected	0	1	No	5A: TDF / 3TC / EFV	30	False	Trimethoprim and sulfamethoxazole	30		LN	2019	0.285714	1	2	1	0	0	31670	31567	31600	31628	31852.6	32035.3	32400.6	31630	31672		20055
7	Yes	5A: TDF / 3TC / EFV	Currently breastfeeding child	TB NOT suspected	0	1	No	5A: TDF / 3TC / EFV	30	False	Trimethoprim and sulfamethoxazole	30		LN	2019	0	1	3	1	0	0	31700	31567	31630	31658	31882.6	32065.3	32430.6	31660	31702		20055
8	Yes	5A: TDF / 3TC / EFV	Currently breastfeeding child	TB NOT suspected	0	3	No	5A: TDF / 3TC / EFV	30	False	Trimethoprim and sulfamethoxazole	30		LN	2019	0.714286	1	4	1	0	0	31728	31567	31658	31686	31910.6	32093.3	32458.6	31688	31730
9	Yes	5A: TDF / 3TC / EFV		TB NOT suspected	0	1	No	5A: TDF / 3TC / EFV	30	False	Trimethoprim and sulfamethoxazole	30		LN	2019	0.285714	1	5	1	0	0	31761	31567	31691	31719	31943.6	32126.3	32491.6	31721	31763		20055
10	Yes	5A: TDF / 3TC / EFV	Currently breastfeeding child	TB NOT suspected	0	1	No	5A: TDF / 3TC / EFV	90	False	Trimethoprim and sulfamethoxazole	90		LN	2019	2.42857	2	6	1	0	0	31837	31567	31721	31795	32019.6	32202.3	32567.6	31811	31853	20165	20057
11	Yes	5A: TDF / 3TC / EFV	Currently breastfeeding child	TB NOT suspected	0	2	No	5A: TDF / 3TC / EFV	60	False	Trimethoprim and sulfamethoxazole	60		LN	2019	0	1	7	1	0	0	31910	31567	31812	31868	32092.6	32275.3	32640.6	31872	31914		20054
12	Yes	5A: TDF / 3TC / EFV		TB NOT suspected	0	3	No	5A: TDF / 3TC / EFV	90	False	Trimethoprim and sulfamethoxazole	90		LN	2019	-10.5714	1	8	1	0	0	31994	31567	31868	31952	32176.6	32359.3	32724.6	31958	32000		20056
13	Yes	13A: TDF / 3TC / DTG		TB NOT suspected	0	3	No	13A: TDF / 3TC / DTG	30	False	Trimethoprim and sulfamethoxazole	30		LN	2019	1	1	9	4	0	0	32029	31567	31878	31987	32211.6	32394.3	32759.6	31908	31950	20165	20057
14	Yes	13A: TDF / 3TC / DTG		TB NOT suspected	0	0	No	13A: TDF / 3TC / DTG	180	False	Trimethoprim and sulfamethoxazole	180		LN	2020	5	3	10	2	0	0	32202	31567	31994	32160	32384.6	32567.3	32932.6	32174	32216	20165	20054
15	Yes	13A: TDF / 3TC / DTG		TB NOT suspected	0	3	No	13A: TDF / 3TC / DTG	180	False	Trimethoprim and sulfamethoxazole	180		LN	2020			11		0	0	32405	31567	32195	32363	32587.6	32770.3	33135.6	32375	32417	20165	20056
16	Yes	5A: TDF / 3TC / EFV	Currently breastfeeding child	TB NOT suspected				5A: TDF / 3TC / EFV	30	False	Trimethoprim and sulfamethoxazole	30		LN	2018	102	4	1	4	1	1	31514	31444	31444	31472	31696.6	31879.3	32244.6	31474	31516		20063
17	Yes	13A: TDF / 3TC / DTG		TB NOT suspected	0	14	No	13A: TDF / 3TC / DTG	60	False	Trimethoprim and sulfamethoxazole	60		LN	2020	6	3	2	3	0	1	32284	31444	32186	32242	32466.6	32649.3	33014.6	32246	32288		20067
18	Yes	13A: TDF / 3TC / DTG		TB NOT suspected	17	4	No	13A: TDF / 3TC / DTG	30	False	Trimethoprim and sulfamethoxazole	30		LN	2021	0	1	3	1	0	1	32354	31444	32284	32312	32536.6	32719.3	33084.6	32314	32356
19	Yes	13A: TDF / 3TC / DTG		TB NOT suspected	1	4	No	13A: TDF / 3TC / DTG	60	False	Trimethoprim and sulfamethoxazole	60		LN	2021	0	1	4	1	0	1	32410	31444	32312	32368	32592.6	32775.3	33140.6	32372	32414		20064
20	Yes	13A: TDF / 3TC / DTG		TB NOT suspected	0	1	No	13A: TDF / 3TC / DTG	60	False	Trimethoprim and sulfamethoxazole	60		LN	2021			5		0	1	32466	31444	32368	32424	32648.6	32831.3	33196.6	32428	32470		20065
21	Yes	2P: AZT / 3TC / NVP	No	TB NOT suspected	0	0	No	2P: AZT / 3TC / NVP	120	True	Trimethoprim and sulfamethoxazole	60		LN	2019	7.14286	3	1	1	0	1	31635	31577	31577	31593	31817.6	32000.3	32365.6	31697	31739		20010
22	Yes	13A: TDF / 3TC / DTG		TB NOT suspected	0	0	No	13A: TDF / 3TC / DTG	120	False	Trimethoprim and sulfamethoxazole	60		LN	2019	-9	1	2	1	0	1	31761	31577	31643	31719	31943.6	32126.3	32491.6	31763	31805		20011
23	Yes	2P: AZT / 3TC / NVP		TB NOT suspected	0	6	No	2P: AZT / 3TC / NVP	120	False	Trimethoprim and sulfamethoxazole	60		LN	2019	41.8571	4	3	4	1	1	31728	31577	31656	31686	31910.6	32093.3	32458.6	31776	31818
24	Yes	9P: ABC / 3TC + LPV/r		TB NOT suspected	0	0	No	9P: ABC / 3TC + LPV/r	180	False	Trimethoprim and sulfamethoxazole	30		LN	2020	0	1	4	1	0	1	32048	31577	31979	32006	32230.6	32413.3	32778.6	32159	32201		20013
25	Yes	9A: ABC / 3TC + LPV/r		TB NOT suspected	0	9	No	9A: ABC / 3TC + LPV/r	180	False	Trimethoprim and sulfamethoxazole	30		LN	2020	0	1	5	1	0	1	32076	31577	32006	32034	32258.6	32441.3	32806.6	32186	32228	20095	20013.6
26	Yes	9P: ABC / 3TC + LPV/r		TB NOT suspected	0	4	No	9P: ABC / 3TC + LPV/r	180	False	Trimethoprim and sulfamethoxazole	60		LN	2020	0	1	6	1	0	1	32104	31577	32034	32062	32286.6	32469.3	32834.6	32214	32256		20013
27	Yes	9P: ABC / 3TC + LPV/r		TB NOT suspected	0	0	No	9P: ABC / 3TC + LPV/r	180	False	Trimethoprim and sulfamethoxazole	30		LN	2020	0	1	7	1	0	1	32132	31577	32062	32090	32314.6	32497.3	32862.6	32242	32284
28	Yes	9P: ABC / 3TC + LPV/r		TB NOT suspected	0	46	No	9P: ABC / 3TC + LPV/r	210	False	Trimethoprim and sulfamethoxazole	30		LN	2020	0	1	8	1	0	1	32160	31577	32090	32118	32342.6	32525.3	32890.6	32300	32342		20014.8
29	Yes	9P: ABC / 3TC + LPV/r		TB NOT suspected	0	45	No	9P: ABC / 3TC + LPV/r	300	False	Trimethoprim and sulfamethoxazole	60		LN	2020	1	1	9	1	0	1	32216	31577	32118	32174	32398.6	32581.3	32946.6	32418	32460
30	Yes	9P: ABC / 3TC + LPV/r		TB NOT suspected	0	48	No	9P: ABC / 3TC + LPV/r	110	False	Trimethoprim and sulfamethoxazole	30		LN	2020	0	1	10	1	0	1	32251	31577	32181	32209	32433.6	32616.3	32981.6	32291	32333		20014.5
31	Yes	9A: ABC / 3TC + LPV/r		TB NOT suspected	0	52	No	9A: ABC / 3TC + LPV/r	210	False	Trimethoprim and sulfamethoxazole	30		LN	2020			11		0	1	32279	31577	32209	32237	32461.6	32644.3	33009.6	32419	32461	20096	20015
32	Yes	5A: TDF / 3TC / EFV	No	TB NOT suspected			No	5A: TDF / 3TC / EFV	30	False	Trimethoprim and sulfamethoxazole	30		LN	2019	0	1	1	1	0	0	31670	31600	31600	31628	31852.6	32035.3	32400.6	31630	31672	20152	20055
33	Yes	5A: TDF / 3TC / EFV		TB NOT suspected	0	1	No	5A: TDF / 3TC / EFV	30	False	Trimethoprim and sulfamethoxazole	30		LN	2019	0	1	2	1	0	0	31698	31600	31628	31656	31880.6	32063.3	32428.6	31658	31700	20152	20060
34	Yes	5A: TDF / 3TC / EFV		TB NOT suspected	0	4	No	5A: TDF / 3TC / EFV	60	False	Trimethoprim and sulfamethoxazole	60		LN	2019	0	1	3	1	0	0	31754	31600	31656	31712	31936.6	32119.3	32484.6	31716	31758		20058
35	Yes	5A: TDF / 3TC / EFV		TB NOT suspected	0	2	No	5A: TDF / 3TC / EFV	30	False	Trimethoprim and sulfamethoxazole	30		LN	2019	0	1	4	1	0	0	31782	31600	31712	31740	31964.6	32147.3	32512.6	31742	31784		20058
36	Yes	5A: TDF / 3TC / EFV		TB NOT suspected	0	1	No	5A: TDF / 3TC / EFV	30	False	Trimethoprim and sulfamethoxazole	30		LN	2019	1	1	5	1	0	0	31810	31600	31740	31768	31992.6	32175.3	32540.6	31770	31812		20056
37	Yes	8A: AZT / 3TC + ATV/r		TB NOT suspected			No	8A: AZT / 3TC + ATV/r	30	False	Trimethoprim and sulfamethoxazole	30		LN	2019	0	1	6	1	0	0	31845	31600	31775	31803	32027.6	32210.3	32575.6	31805	31847	20152	20059
38	Yes	8A: AZT / 3TC + ATV/r		TB NOT suspected	0	3	No	8A: AZT / 3TC + ATV/r	90	False	Trimethoprim and sulfamethoxazole	30		LN	2019	8	3	7	1	0	0	31873	31600	31803	31831	32055.6	32238.3	32603.6	31893	31935		20057
39	Yes	8A: AZT / 3TC + ATV/r		TB NOT suspected	30	0	No	8A: AZT / 3TC + ATV/r	90	False	Trimethoprim and sulfamethoxazole	30		LN	2019			8		0	0	31959	31600	31887	31917	32141.6	32324.3	32689.6	31977	32019		20056
40	Yes	5A: TDF / 3TC / EFV	No	TB NOT suspected	1	0	No	5A: TDF / 3TC / EFV	90	False	Trimethoprim and sulfamethoxazole	90	85	LN	2019	0	1	1	1	0	0	31789	31663	31663	31747	31971.6	32154.3	32519.6	31753	31795	20150	20050
41	Yes	5A: TDF / 3TC / EFV		TB NOT suspected	0	4	No	5A: TDF / 3TC / EFV	90	False	Trimethoprim and sulfamethoxazole	90		LN	2019	2	2	2	2	0	0	31873	31663	31747	31831	32055.6	32238.3	32603.6	31837	31879		20053
42	Yes	5A: TDF / 3TC / EFV	Patient pregnant	TB NOT suspected	0	2	No	5A: TDF / 3TC / EFV	30	False	Trimethoprim and sulfamethoxazole	30		LN	2019	0	1	3	1	0	0	31915	31663	31845	31873	32097.6	32280.3	32645.6	31875	31917		20056
43	Yes	5A: TDF / 3TC / EFV	Patient pregnant	TB NOT suspected	0	3	No	5A: TDF / 3TC / EFV	30	False	Trimethoprim and sulfamethoxazole	30		LN	2019	2.71429	2	4	2	0	0	31943	31663	31873	31901	32125.6	32308.3	32673.6	31903	31945	20150	20051
44	Yes	5A: TDF / 3TC / EFV		TB NOT suspected	0	4	No	5A: TDF / 3TC / EFV	60	False	Trimethoprim and sulfamethoxazole	60		LN	2020	0	1	5	1	0	0	31999	31663	31920	31957	32181.6	32364.3	32729.6	31980	32022		20049
45	Yes	13A: TDF / 3TC / DTG		TB NOT suspected	0	10	No	13A: TDF / 3TC / DTG	30	False	Trimethoprim and sulfamethoxazole	30		LN	2020	0	1	6	1	0	0	32027	31663	31957	31985	32209.6	32392.3	32757.6	31987	32029		20053
46	Yes	13A: TDF / 3TC / DTG		TB NOT suspected	0	5	No	13A: TDF / 3TC / DTG	30	False	Trimethoprim and sulfamethoxazole	30		LN	2020	0	1	7	1	0	0	32055	31663	31985	32013	32237.6	32420.3	32785.6	32015	32057		20058
47	Yes	13A: TDF / 3TC / DTG	Currently breastfeeding child	TB NOT suspected	0	5	No	13A: TDF / 3TC / DTG	180	False	Trimethoprim and sulfamethoxazole	180		LN	2020			8		0	0	32223	31663	32013	32181	32405.6	32588.3	32953.6	32193	32235		20048
48	Yes	13A: TDF / 3TC / DTG	No	TB NOT suspected	0	0	No	13A: TDF / 3TC / DTG	30	False	Trimethoprim and sulfamethoxazole	30		LN	2019	0	1	1	1	0	0	31749	31679	31679	31707	31931.6	32114.3	32479.6	31709	31751	20151	20051
49	Yes	13A: TDF / 3TC / DTG		TB NOT suspected	0	2	No	13A: TDF / 3TC / DTG	30	False	Trimethoprim and sulfamethoxazole	30		LN	2019	0	1	2	1	0	0	31777	31679	31707	31735	31959.6	32142.3	32507.6	31737	31779		20054
50	Yes	13A: TDF / 3TC / DTG		TB NOT suspected	0	4	No	13A: TDF / 3TC / DTG	30	False	Trimethoprim and sulfamethoxazole	30		LN	2019	0	1	3	1	0	0	31805	31679	31735	31763	31987.6	32170.3	32535.6	31765	31807		20052
51	Yes	13A: TDF / 3TC / DTG		TB NOT suspected	1	6	No	13A: TDF / 3TC / DTG	30	False	Trimethoprim and sulfamethoxazole	30		LN	2019	0.714286	1	4	1	0	0	31833	31679	31763	31791	32015.6	32198.3	32563.6	31793	31835		20053
52	Yes	13A: TDF / 3TC / DTG		TB NOT suspected	1	2	No	13A: TDF / 3TC / DTG	30	False	Trimethoprim and sulfamethoxazole	30		LN	2019	0	1	5	1	0	0	31866	31679	31796	31824	32048.6	32231.3	32596.6	31826	31868		20054
53	Yes	13A: TDF / 3TC / DTG		TB NOT suspected	0	2	No	13A: TDF / 3TC / DTG	30	False	Trimethoprim and sulfamethoxazole	30		LN	2019	0.285714	1	6	1	0	0	31894	31679	31824	31852	32076.6	32259.3	32624.6	31854	31896		20052
54	Yes	13A: TDF / 3TC / DTG		TB NOT suspected	0	3	No	13A: TDF / 3TC / DTG	30	False	Trimethoprim and sulfamethoxazole	30		LN	2019	0.714286	1	7	1	0	0	31924	31679	31854	31882	32106.6	32289.3	32654.6	31884	31926	20151	20054
55	Yes	13A: TDF / 3TC / DTG		TB NOT suspected	0	0	No	13A: TDF / 3TC / DTG	90	False	Trimethoprim and sulfamethoxazole	90		LN	2019	0	1	8	1	0	0	32013	31679	31887	31971	32195.6	32378.3	32743.6	31977	32019		20053
56	Yes	13A: TDF / 3TC / DTG		TB NOT suspected	0	5	No	13A: TDF / 3TC / DTG	30	False	Trimethoprim and sulfamethoxazole	30		LN	2020			9		0	0	32041	31679	31971	31999	32223.6	32406.3	32771.6	32001	32043		20051
57	Yes	13A: TDF / 3TC / DTG		TB NOT suspected			No	13A: TDF / 3TC / DTG	30	False	Trimethoprim and sulfamethoxazole	30		LN	2019	0	1	1	1	0	1	31756	31682	31682	31714	31938.6	32121.3	32486.6	31712	31754	20184	20060
58	Yes	13A: TDF / 3TC / DTG		TB NOT suspected	0	1	No	13A: TDF / 3TC / DTG	30	False	Trimethoprim and sulfamethoxazole	30		LN	2019	4.71429	3	2	3	0	1	31784	31682	31714	31742	31966.6	32149.3	32514.6	31744	31786		20070
59	Yes	13A: TDF / 3TC / DTG		TB NOT suspected	0	4	No	13A: TDF / 3TC / DTG	30	False	Trimethoprim and sulfamethoxazole	30	61	LN	2019	2.28571	2	3	2	0	1	31845	31682	31775	31803	32027.6	32210.3	32575.6	31805	31847
60	Yes	13A: TDF / 3TC / DTG		TB NOT suspected	0	1	No	13A: TDF / 3TC / DTG	30	False	Trimethoprim and sulfamethoxazole	30		LN	2019	1	1	4	1	0	1	31889	31682	31819	31847	32071.6	32254.3	32619.6	31849	31891	20184
61	Yes	13A: TDF / 3TC / DTG		TB NOT suspected	0	2	No	13A: TDF / 3TC / DTG	30	False	Trimethoprim and sulfamethoxazole	30		LN	2019	9	4	5	4	1	1	31924	31682	31854	31882	32106.6	32289.3	32654.6	31884	31926	20184
62	Yes	13A: TDF / 3TC / DTG		TB NOT suspected	0	0	No	13A: TDF / 3TC / DTG	30	False	Trimethoprim and sulfamethoxazole	30		LN	2020	1.28571	2	6	1	0	1	32013	31682	31945	31971	32195.6	32378.3	32743.6	31975	32017	20184	20077
63	Yes	13A: TDF / 3TC / DTG		TB NOT suspected			No	13A: TDF / 3TC / DTG	30	False	Trimethoprim and sulfamethoxazole	30		LN	2020	0	1	7	1	0	1	32048	31682	31980	32006	32230.6	32413.3	32778.6	32010	32052		20078
64	Yes	13A: TDF / 3TC / DTG		TB NOT suspected		3	No	13A: TDF / 3TC / DTG	60	False	Trimethoprim and sulfamethoxazole	60		LN	2020	2.28571	2	8	2	0	1	32104	31682	32006	32062	32286.6	32469.3	32834.6	32066	32108		20086
65	Yes	13A: TDF / 3TC / DTG		TB NOT suspected	54	0	No	13A: TDF / 3TC / DTG	90	False	Trimethoprim and sulfamethoxazole	90		LN	2020	11	4	9	4	1	1	32202	31682	32078	32160	32384.6	32567.3	32932.6	32168	32210
66	Yes	13A: TDF / 3TC / DTG		TB NOT suspected	0	0	No	13A: TDF / 3TC / DTG	90	False	Trimethoprim and sulfamethoxazole	90		LN	2020	-2	1	10	1	0	1	32363	31682	32237	32321	32545.6	32728.3	33093.6	32327	32369
67	Yes	13A: TDF / 3TC / DTG		TB NOT suspected	0	5	No	13A: TDF / 3TC / DTG	90	False	Trimethoprim and sulfamethoxazole	90		LN	2021			11		0	1	32433	31682	32307	32391	32615.6	32798.3	33163.6	32397	32439		20077
68	Yes	5A: TDF / 3TC / EFV	Patient pregnant	TB NOT suspected			No	5A: TDF / 3TC / EFV	30	False	Trimethoprim and sulfamethoxazole	30		LN	2019	5.28571	3	1	3	0	0	31796	31726	31726	31754	31978.6	32161.3	32526.6	31756	31798	20158	20046
69	Yes	5A: TDF / 3TC / EFV		TB NOT suspected	0	0	No	5A: TDF / 3TC / EFV	30	False	Trimethoprim and sulfamethoxazole	30		LN	2019	-1.42857	1	2	1	0	0	31859	31726	31791	31817	32041.6	32224.3	32589.6	31821	31863		20049
70	Yes	5A: TDF / 3TC / EFV		TB NOT suspected	0		No	5A: TDF / 3TC / EFV	30	False	Trimethoprim and sulfamethoxazole	30		LN	2019	0.142857	1	3	2	0	0	31887	31726	31807	31845	32069.6	32252.3	32617.6	31837	31879
71	Yes	5A: TDF / 3TC / EFV	Patient pregnant	TB NOT suspected			No	5A: TDF / 3TC / EFV	30	False	Trimethoprim and sulfamethoxazole	30		LN	2019	0	1	4	1	0	0	31922	31726	31846	31880	32104.6	32287.3	32652.6	31876	31918
72	Yes	5A: TDF / 3TC / EFV	Patient pregnant	TB NOT suspected	0	0	No	5A: TDF / 3TC / EFV	60	False	Trimethoprim and sulfamethoxazole	60		LN	2019	6	3	5		0	0	31962	31726	31880	31920	32144.6	32327.3	32692.6	31940	31982
73	Yes	5A: TDF / 3TC / EFV		TB NOT suspected	0	5	No	5A: TDF / 3TC / EFV	30	False	Trimethoprim and sulfamethoxazole	30		LN	2020	0	1	6	1	0	0	32034	31726	31962	31992	32216.6	32399.3	32764.6	31992	32034		20048
74	Yes	5A: TDF / 3TC / EFV		TB NOT suspected	0	2	No	5A: TDF / 3TC / EFV	90	False	Trimethoprim and sulfamethoxazole	90		LN	2020	1	1	7	1	0	0	32118	31726	31992	32076	32300.6	32483.3	32848.6	32082	32124		20043
75	Yes	13A: TDF / 3TC / DTG	Currently breastfeeding child	TB NOT suspected	0	5	No	13A: TDF / 3TC / DTG	90	False	Trimethoprim and sulfamethoxazole	90		LN	2020	6	3	8	3	0	0	32209	31726	32083	32167	32391.6	32574.3	32939.6	32173	32215		20047
76	Yes	13A: TDF / 3TC / DTG		TB NOT suspected	0	0	No	13A: TDF / 3TC / DTG	30	False	Trimethoprim and sulfamethoxazole	30		LN	2020	0	1	9	2	0	0	32293	31726	32209	32251	32475.6	32658.3	33023.6	32239	32281		20043
77	Yes	13A: TDF / 3TC / DTG		TB NOT suspected	0	5	No	13A: TDF / 3TC / DTG	60	False	Trimethoprim and sulfamethoxazole	60		LN	2020	0	1	10	1	0	0	32349	31726	32251	32307	32531.6	32714.3	33079.6	32311	32353		20048
78	Yes	13A: TDF / 3TC / DTG		TB NOT suspected	0	3	No	13A: TDF / 3TC / DTG	60	False	Trimethoprim and sulfamethoxazole	60		LN	2021	0	1	11	1	0	0	32405	31726	32307	32363	32587.6	32770.3	33135.6	32367	32409		20047
79	Yes	13A: TDF / 3TC / DTG	Currently breastfeeding child	TB NOT suspected	0	2	No	13A: TDF / 3TC / DTG	90	False	Trimethoprim and sulfamethoxazole	90		LN	2021			12		0	0	32489	31726	32363	32447	32671.6	32854.3	33219.6	32453	32495		20045
80	Yes	5A: TDF / 3TC / EFV	No	TB NOT suspected	0	0	No	5A: TDF / 3TC / EFV	30	False	Trimethoprim and sulfamethoxazole	30	51	LN	2019	8	3	1	3	0	0	31873	31801	31801	31831	32055.6	32238.3	32603.6	31831	31873	20151	20056
81	Yes	5A: TDF / 3TC / EFV		TB NOT suspected	0	2	No	5A: TDF / 3TC / EFV	30	False	Trimethoprim and sulfamethoxazole	30		LN	2019			2		0	0	31959	31801	31887	31917	32141.6	32324.3	32689.6	31917	31959		20057
82	Yes	13A: TDF / 3TC / DTG	No					13A: TDF / 3TC / DTG	30	False	Trimethoprim and sulfamethoxazole	30		LN	2019	0.142857	1	1	1	0	1	31936	31864	31864	31894	32118.6	32301.3	32666.6	31894	31936	20154	20052
83	Yes	13A: TDF / 3TC / DTG		TB NOT suspected	2	3	No	13A: TDF / 3TC / DTG	30	False	Trimethoprim and sulfamethoxazole	30		LN	2019	26	4	2	4	1	1	31964	31864	31895	31922	32146.6	32329.3	32694.6	31925	31967		20048
84	Yes	13A: TDF / 3TC / DTG		TB NOT suspected	0	4	No	13A: TDF / 3TC / DTG	30	False	Trimethoprim and sulfamethoxazole	30		LN	2020	0	1	3	1	0	1	32174	31864	32104	32132	32356.6	32539.3	32904.6	32134	32176		20052
85	Yes	13A: TDF / 3TC / DTG		TB NOT suspected	2	8	No	13A: TDF / 3TC / DTG	60	False	Trimethoprim and sulfamethoxazole	60		LN	2020	0	1	4	1	0	1	32230	31864	32132	32188	32412.6	32595.3	32960.6	32192	32234		20056
86	Yes	13A: TDF / 3TC / DTG		TB NOT suspected		5	No	13A: TDF / 3TC / DTG	30	False	Trimethoprim and sulfamethoxazole	30		LN	2020	3	2	5	2	0	1	32258	31864	32188	32216	32440.6	32623.3	32988.6	32218	32260		20050
87	Yes	13A: TDF / 3TC / DTG		TB NOT suspected	0	0	No	13A: TDF / 3TC / DTG	60	False	Trimethoprim and sulfamethoxazole	60		LN	2020	2	2	6	2	0	1	32335	31864	32237	32293	32517.6	32700.3	33065.6	32297	32339		20055
88	Yes	13A: TDF / 3TC / DTG		TB NOT suspected	2	0	No	13A: TDF / 3TC / DTG	60	False	Trimethoprim and sulfamethoxazole	60		LN	2021			7		0	1	32405	31864	32307	32363	32587.6	32770.3	33135.6	32367	32409		20055
89	Yes	13A: TDF / 3TC / DTG		TB NOT suspected			No	13A: TDF / 3TC / DTG	90	False	Trimethoprim and sulfamethoxazole			LN	2020	0	1	1	1	0	0	32202	32077	32077	32160	32384.6	32567.3	32932.6	32167	32209	20170	20064
90	Yes	13A: TDF / 3TC / DTG		TB NOT suspected			No	13A: TDF / 3TC / DTG	30	False	Trimethoprim and sulfamethoxazole	30		LN	2020	4	3	2	3	0	0	32230	32077	32160	32188	32412.6	32595.3	32960.6	32190	32232		20060
91	Yes	13A: TDF / 3TC / DTG		TB NOT suspected	0	0	No	13A: TDF / 3TC / DTG	30	False	Trimethoprim and sulfamethoxazole	30		LN	2020	8.14286	3	3	3	0	0	32286	32077	32216	32244	32468.6	32651.3	33016.6	32246	32288		20063
92	Yes	13A: TDF / 3TC / DTG		TB NOT suspected	2	30	No	13A: TDF / 3TC / DTG	30	False	Trimethoprim and sulfamethoxazole	30		LN	2021	5	3	4	3	0	0	32370	32077	32301	32328	32552.6	32735.3	33100.6	32331	32373		20058
93	Yes	13A: TDF / 3TC / DTG		TB NOT suspected			No	13A: TDF / 3TC / DTG	30	False	Trimethoprim and sulfamethoxazole	30		LN	2021			5		0	0	32433	32077	32363	32391	32615.6	32798.3	33163.6	32393	32435		20057
94	Yes	13A: TDF / 3TC / DTG		TB NOT suspected	0	0	No	13A: TDF / 3TC / DTG	30	False	Trimethoprim and sulfamethoxazole	30		LN	2020	0.285714	1	1	1	0	0	32181	32110	32110	32139	32363.6	32546.3	32911.6	32140	32182
95	Yes	13A: TDF / 3TC / DTG		TB NOT suspected	0	45	No	13A: TDF / 3TC / DTG	45	True	Trimethoprim and sulfamethoxazole	30		LN	2020	3.85714	3	2	3	0	0	32229	32110	32141	32187	32411.6	32594.3	32959.6	32186	32228		20058
96	Yes	13A: TDF / 3TC / DTG	Patient pregnant	TB NOT suspected	1	4	No	13A: TDF / 3TC / DTG	30	False	Trimethoprim and sulfamethoxazole	30		LN	2020			3		0	0	32284	32110	32214	32242	32466.6	32649.3	33014.6	32244	32286
97	Yes	13A: TDF / 3TC / DTG	No	TB NOT suspected	0	0	No	13A: TDF / 3TC / DTG	30	False	Trimethoprim and sulfamethoxazole	30		LN	2020	6.28571	3	1	3	0	0	32300	32222	32222	32258	32482.6	32665.3	33030.6	32252	32294	20173	20063
98	Yes	13A: TDF / 3TC / DTG		TB NOT suspected	0	0	No	13A: TDF / 3TC / DTG	30	False	Trimethoprim and sulfamethoxazole	30		LN	2021	0	1	2	1	0	0	32370	32222	32302	32328	32552.6	32735.3	33100.6	32332	32374		20060
99	Yes	13A: TDF / 3TC / DTG		TB NOT suspected	0	0	No	13A: TDF / 3TC / DTG	30	False	Trimethoprim and sulfamethoxazole	30		LN	2021			3		0	0	32398	32222	32328	32356	32580.6	32763.3	33128.6	32358	32400		20060
100	Yes		No						30					LN	2010	0	1	1	1	0	0	28478	28422	28422	28436	28660.6	28843.3	29208.6	28452	28494	20152	20045.6
101	Yes					2			60					LN	2010	0	1	2	1	0	0	28506	28422	28436	28464	28688.6	28871.3	29236.6	28496	28538	20152	20049
102	Yes					6			60					LN	2010	0.142857	1	3	1	0	0	28533	28422	28464	28491	28715.6	28898.3	29263.6	28524	28566	20152	20049.9
103	Yes					6			60					LN	2010	4	3	4	1	0	0	28562	28422	28492	28520	28744.6	28927.3	29292.6	28552	28594	20152	20049
104	Yes					5			60					LN	2010	1	1	5	1	0	0	28618	28422	28548	28576	28800.6	28983.3	29348.6	28608	28650		20048.3
105	Yes					4			60	True				LN	2010	0	1	6	1	0	0	28653	28422	28583	28611	28835.6	29018.3	29383.6	28643	28685	20152	20048.8
106	Yes					5			120					LN	2010	0	1	7	1	0	0	28716	28422	28611	28674	28898.6	29081.3	29446.6	28731	28773	20152
107	Yes					4			120					LN	2011	1	1	8	1	0	0	28772	28422	28674	28730	28954.6	29137.3	29502.6	28794	28836	20152	20050
108	Yes								120					LN	2011	0	1	9	1	0	0	28835	28422	28737	28793	29017.6	29200.3	29565.6	28857	28899	20152	20047.7
109	Yes					4			120					LN	2011	1	1	10	1	0	0	28891	28422	28793	28849	29073.6	29256.3	29621.6	28913	28955	20152	20047.9
110	Yes					4			120	False	Trimethoprim and sulfamethoxazole	120		LN	2011	0	1	11	1	0	0	28954	28422	28856	28912	29136.6	29319.3	29684.6	28976	29018	20152	20048.2
111	Yes			TB NOT suspected	0	14	No		120	False	Trimethoprim and sulfamethoxazole	120		LN	2011	1	1	12	1	0	0	29017	28422	28912	28975	29199.6	29382.3	29747.6	29032	29074	20152	20050.4
112	Yes	1A: d4T / 3TC / NVP (previous 1L)		TB NOT suspected		4	No	1A: d4T / 3TC / NVP (previous 1L)	120	False	Trimethoprim and sulfamethoxazole	120		LN	2011	0	1	13	1	0	0	29080	28422	28982	29038	29262.6	29445.3	29810.6	29102	29144	20152	20047.5
113	Yes	1A: d4T / 3TC / NVP (previous 1L)		TB NOT suspected	0	8	No	1A: d4T / 3TC / NVP (previous 1L)	120		Trimethoprim and sulfamethoxazole	0		LN	2012	-0.857143	1	14	1	0	0	29143	28422	29038	29101	29325.6	29508.3	29873.6	29158	29200	20152	20047
114	Yes	1A: d4T / 3TC / NVP (previous 1L)		TB NOT suspected	0	16	No	1A: d4T / 3TC / NVP (previous 1L)	120	False	Trimethoprim and sulfamethoxazole	120		LN	2012	0	1	15	1	0	0	29199	28422	29095	29157	29381.6	29564.3	29929.6	29215	29257	20152	20061
115	Yes	1A: d4T / 3TC / NVP (previous 1L)		TB NOT suspected	0	12	No	1A: d4T / 3TC / NVP (previous 1L)	120		Trimethoprim and sulfamethoxazole	120		LN	2012	0	1	16	1	0	0	29262	28422	29157	29220	29444.6	29627.3	29992.6	29277	29319	20152	20047
116	Yes	1A: d4T / 3TC / NVP (previous 1L)		TB NOT suspected	0	12	No	1A: d4T / 3TC / NVP (previous 1L)	180		Trimethoprim and sulfamethoxazole	180		LN	2012	0	1	17	1	0	0	29353	28422	29220	29311	29535.6	29718.3	30083.6	29400	29442	20152	20047
117	Yes	1A: d4T / 3TC / NVP (previous 1L)		TB NOT suspected	4	14	No	1A: d4T / 3TC / NVP (previous 1L)	180	False	Trimethoprim and sulfamethoxazole	180		LN	2012	1	1	18	1	0	0	29444	28422	29311	29402	29626.6	29809.3	30174.6	29491	29533	20152	20047.9
118	Yes	1A: d4T / 3TC / NVP (previous 1L)		TB NOT suspected		4	No	1A: d4T / 3TC / NVP (previous 1L)	180		Trimethoprim and sulfamethoxazole	180		LN	2013	0	1	19	1	0	0	29542	28422	29409	29500	29724.6	29907.3	30272.6	29589	29631
119	Yes	1A: d4T / 3TC / NVP (previous 1L)		TB NOT suspected	5	6	No	1A: d4T / 3TC / NVP (previous 1L)	180	False	Trimethoprim and sulfamethoxazole	180		LN	2013	0	1	20	1	0	0	29633	28422	29500	29591	29815.6	29998.3	30363.6	29680	29722	20152	20045
120	Yes	5A: TDF / 3TC / EFV		TB NOT suspected	2	8	No	5A: TDF / 3TC / EFV	30	False	Trimethoprim and sulfamethoxazole	30		LN	2013	0	1	21	1	0	0	29661	28422	29591	29619	29843.6	30026.3	30391.6	29621	29663	20152	20050
121	Yes	5A: TDF / 3TC / EFV		TB NOT suspected		6	No	5A: TDF / 3TC / EFV	30	False	Trimethoprim and sulfamethoxazole	30		LN	2013	0	1	22	1	0	0	29696	28422	29619	29654	29878.6	30061.3	30426.6	29649	29691	20152	20045
122	Yes	5A: TDF / 3TC / EFV		TB NOT suspected	0	1	No	5A: TDF / 3TC / EFV	60		Trimethoprim and sulfamethoxazole	60		LN	2013	0	1	23	1	0	0	29752	28422	29654	29710	29934.6	30117.3	30482.6	29714	29756	20152	20045
123	Yes	5A: TDF / 3TC / EFV		TB NOT suspected	0	5	No	5A: TDF / 3TC / EFV	60	False	Trimethoprim and sulfamethoxazole	60		LN	2013	0	1	24	1	0	0	29815	28422	29710	29773	29997.6	30180.3	30545.6	29770	29812		20045
124	Yes	5A: TDF / 3TC / EFV		TB NOT suspected		1	No	5A: TDF / 3TC / EFV	60	False	Trimethoprim and sulfamethoxazole	60		LN	2014	0	1	25	1	0	0	29871	28422	29773	29829	30053.6	30236.3	30601.6	29833	29875	20152	20046
125	Yes	5A: TDF / 3TC / EFV		TB NOT suspected	0	5	No	5A: TDF / 3TC / EFV	90	False	Trimethoprim and sulfamethoxazole	90		LN	2014	0.142857	1	26	1	0	0	29962	28422	29829	29920	30144.6	30327.3	30692.6	29919	29961	20152	20046
126	Yes	5A: TDF / 3TC / EFV		TB NOT suspected		4	No	5A: TDF / 3TC / EFV	90	False	Trimethoprim and sulfamethoxazole	90		LN	2014	0	1	27	1	0	0	30046	28422	29921	30004	30228.6	30411.3	30776.6	30011	30053	20152	20047
127	Yes	5A: TDF / 3TC / EFV		TB NOT suspected	0	8	No	5A: TDF / 3TC / EFV	90	False	Trimethoprim and sulfamethoxazole	90		LN	2014	0	1	28	2	0	0	30144	28422	30004	30102	30326.6	30509.3	30874.6	30094	30136	20152	20045
128	Yes	5A: TDF / 3TC / EFV		TB NOT suspected	0	0	No	5A: TDF / 3TC / EFV	90	False	Trimethoprim and sulfamethoxazole	90		LN	2015	0	1	29	1	0	0	30228	28422	30102	30186	30410.6	30593.3	30958.6	30192	30234	20152	20045
129	Yes	5A: TDF / 3TC / EFV		TB NOT suspected	0	4	No	5A: TDF / 3TC / EFV	90	False	Trimethoprim and sulfamethoxazole	90		LN	2015	5	3	30	1	0	0	30284	28422	30186	30242	30466.6	30649.3	31014.6	30276	30318	20152
130	Yes	5A: TDF / 3TC / EFV		TB NOT suspected	0	3	No	5A: TDF / 3TC / EFV	90	False	Trimethoprim and sulfamethoxazole	90		LN	2015	0	1	31	1	0	0	30410	28422	30277	30368	30592.6	30775.3	31140.6	30367	30409	20152	20046
131	Yes	5A: TDF / 3TC / EFV		TB NOT suspected	0	2	No	5A: TDF / 3TC / EFV	90	False	Trimethoprim and sulfamethoxazole	90		LN	2015	0	1	32	1	0	0	30494	28422	30368	30452	30676.6	30859.3	31224.6	30458	30500		20047.3
132	Yes	5A: TDF / 3TC / EFV		TB NOT suspected	0	7	No	5A: TDF / 3TC / EFV	90	False	Trimethoprim and sulfamethoxazole	90		LN	2015	0	1	33	1	0	0	30585	28422	30452	30543	30767.6	30950.3	31315.6	30542	30584	20152	20047
133	Yes	5A: TDF / 3TC / EFV		TB NOT suspected	0	6	No	5A: TDF / 3TC / EFV	90	False	Trimethoprim and sulfamethoxazole	90		LN	2016	0	1	34	1	0	0	30676	28422	30543	30634	30858.6	31041.3	31406.6	30633	30675	20152	20043
134	Yes	5A: TDF / 3TC / EFV		TB NOT suspected	0	5	No	5A: TDF / 3TC / EFV	90	False	Trimethoprim and sulfamethoxazole	90		LN	2016	0	1	35	1	0	0	30760	28422	30634	30718	30942.6	31125.3	31490.6	30724	30766	20152	20043
135	Yes	5A: TDF / 3TC / EFV		TB NOT suspected	0	4	No	5A: TDF / 3TC / EFV	90	False	Trimethoprim and sulfamethoxazole	90		LN	2016	0	1	36	1	0	0	30851	28422	30718	30809	31033.6	31216.3	31581.6	30808	30850	20152	20044
136	Yes	5A: TDF / 3TC / EFV		TB NOT suspected	1	5	No	5A: TDF / 3TC / EFV	90	False	Trimethoprim and sulfamethoxazole	90		LN	2016	0	1	37	1	0	0	30942	28422	30809	30900	31124.6	31307.3	31672.6	30899	30941	20152	20046
137	Yes	5A: TDF / 3TC / EFV		TB NOT suspected	0	5	No	5A: TDF / 3TC / EFV	90		Trimethoprim and sulfamethoxazole	90		LN	2017	0	1	38	1	0	0	31028	28422	30900	30986	31210.6	31393.3	31758.6	30990	31032		20068
138	Yes	5A: TDF / 3TC / EFV		TB NOT suspected	0	6	No	5A: TDF / 3TC / EFV	90	False		90		LN	2017	0.714286	1	39	1	0	0	31119	28422	30986	31077	31301.6	31484.3	31849.6	31076	31118	20152	20050
139	Yes	5A: TDF / 3TC / EFV		TB NOT suspected	0	3	No	5A: TDF / 3TC / EFV	90	False	Trimethoprim and sulfamethoxazole	90		LN	2017	0	1	40	1	0	0	31215	28422	31082	31173	31397.6	31580.3	31945.6	31172	31214		20045
140	Yes	5A: TDF / 3TC / EFV		TB NOT suspected			No	5A: TDF / 3TC / EFV	30	False	Trimethoprim and sulfamethoxazole	30		LN	2017	0	1	41	1	0	0	31243	28422	31173	31201	31425.6	31608.3	31973.6	31203	31245	20152	20045
141	Yes	5A: TDF / 3TC / EFV		TB NOT suspected	0	5	No	5A: TDF / 3TC / EFV	90	False	Trimethoprim and sulfamethoxazole	90		LN	2018	0	1	42	1	0	0	31327	28422	31201	31285	31509.6	31692.3	32057.6	31291	31333	20152	20045
142	Yes	5A: TDF / 3TC / EFV		TB NOT suspected	0	6	No	5A: TDF / 3TC / EFV	90	True		90		LN	2018	0	1	43	1	0	0	31410	28422	31285	31368	31592.6	31775.3	32140.6	31375	31417	20152	20047
143	Yes	5A: TDF / 3TC / EFV		TB NOT suspected	0	6	No	5A: TDF / 3TC / EFV	90	False	Trimethoprim and sulfamethoxazole	90		LN	2018	-7.71429	1	44	1	0	0	31495	28422	31368	31453	31677.6	31860.3	32225.6	31458	31500
144	Yes	5A: TDF / 3TC / EFV		TB NOT suspected	0	11	No	5A: TDF / 3TC / EFV	90	False	Trimethoprim and sulfamethoxazole	90		LN	2018	1.71429	2	45	1	0	0	31525	28422	31399	31483	31707.6	31890.3	32255.6	31489	31531		20049
145	Yes	5A: TDF / 3TC / EFV		TB NOT suspected	0	3	No	5A: TDF / 3TC / EFV	90	False	Trimethoprim and sulfamethoxazole	90		LN	2018	0	1	46	1	0	0	31621	28422	31495	31579	31803.6	31986.3	32351.6	31585	31627		20046
146	Yes	5A: TDF / 3TC / EFV		TB NOT suspected	0	4	No	5A: TDF / 3TC / EFV	90	True	Trimethoprim and sulfamethoxazole	90		LN	2019	0	1	47	1	0	0	31705	28422	31579	31663	31887.6	32070.3	32435.6	31669	31711		20045
147	Yes	5A: TDF / 3TC / EFV		TB NOT suspected	0	3	No	5A: TDF / 3TC / EFV	90	False	Trimethoprim and sulfamethoxazole	90		LN	2019	0	1	48	1	0	0	31789	28422	31663	31747	31971.6	32154.3	32519.6	31753	31795		20047
148	Yes	5A: TDF / 3TC / EFV		TB NOT suspected	0	6	No	5A: TDF / 3TC / EFV	90	False	Trimethoprim and sulfamethoxazole	90		LN	2019	0	1	49	1	0	0	31873	28422	31747	31831	32055.6	32238.3	32603.6	31837	31879		20046
149	Yes	5A: TDF / 3TC / EFV		TB NOT suspected	0	7	No	5A: TDF / 3TC / EFV	90	False	Trimethoprim and sulfamethoxazole	90		LN	2019	4	3	50	3	0	0	31959	28422	31831	31917	32141.6	32324.3	32689.6	31921	31963		20044
150	Yes	13A: TDF / 3TC / DTG		TB NOT suspected	0	6	No	13A: TDF / 3TC / DTG	90	False	Trimethoprim and sulfamethoxazole	90	59	LN	2020	0	1	51	1	0	0	32069	28422	31945	32027	32251.6	32434.3	32799.6	32035	32077	20152	20043
151	Yes	13A: TDF / 3TC / DTG		TB NOT suspected	0	8	No	13A: TDF / 3TC / DTG	180	False	Trimethoprim and sulfamethoxazole	180		LN	2020	0	1	52	1	0	0	32237	28422	32027	32195	32419.6	32602.3	32967.6	32207	32249	20152	20047
152	Yes	13A: TDF / 3TC / DTG		TB NOT suspected	0	8	No	13A: TDF / 3TC / DTG	180	False	Trimethoprim and sulfamethoxazole	180		LN	2020			53		0	0	32405	28422	32195	32363	32587.6	32770.3	33135.6	32375	32417		20047
153	Yes					5			60					LN	2009	0	1	1	1	0	1	28128	28021	28058	28086	28310.6	28493.3	28858.6	28118	28160	20157	20053.4
154	Yes					5			120					LN	2009	0	1	2	1	0	1	28184	28021	28086	28142	28366.6	28549.3	28914.6	28206	28248	20157	20052.1
155	Yes					3			120					LN	2009	0	1	3	1	0	1	28240	28021	28142	28198	28422.6	28605.3	28970.6	28262	28304	20157	20050.6
156	Yes								120					LN	2009	8	3	4	1	0	1	28296	28021	28198	28254	28478.6	28661.3	29026.6	28318	28360	20157
157	Yes					5			120					LN	2010	0	1	5	1	0	1	28408	28021	28310	28366	28590.6	28773.3	29138.6	28430	28472	20155	20049.2
158	Yes					5			180	True				LN	2010	0	1	6	1	0	1	28492	28021	28366	28450	28674.6	28857.3	29222.6	28546	28588	20155	20052.3
159	Yes					5			180					LN	2010	0	1	7	1	0	1	28576	28021	28450	28534	28758.6	28941.3	29306.6	28630	28672	20155	20054.8
160	Yes					15			120					LN	2010	3	2	8	1	0	1	28632	28021	28534	28590	28814.6	28997.3	29362.6	28654	28696	20155	20052.5
161	Yes					10			180					LN	2010	1	1	9	1	0	1	28744	28021	28611	28702	28926.6	29109.3	29474.6	28791	28833	20155	20054.4
162	Yes					7			180					LN	2011	1	1	10	1	0	1	28842	28021	28709	28800	29024.6	29207.3	29572.6	28889	28931	20155	20053.1
163	Yes								180					LN	2011	-1	1	11	1	0	1	28940	28021	28807	28898	29122.6	29305.3	29670.6	28987	29029	20155	20054.7
164	Yes			TB NOT suspected	0	11			180	False	Trimethoprim and sulfamethoxazole	180		LN	2011	1	1	12	1	0	1	29024	28021	28891	28982	29206.6	29389.3	29754.6	29071	29113	20155	20054.7
165	Yes	1A: d4T / 3TC / NVP (previous 1L)		TB NOT suspected		4	No	1A: d4T / 3TC / NVP (previous 1L)	180	False	Trimethoprim and sulfamethoxazole	180		LN	2011	1	1	13	1	0	1	29122	28021	28989	29080	29304.6	29487.3	29852.6	29169	29211	20155	20052.6
166	Yes	1A: d4T / 3TC / NVP (previous 1L)		TB NOT suspected	0	2	No	1A: d4T / 3TC / NVP (previous 1L)	180		Trimethoprim and sulfamethoxazole	180		LN	2012	1	1	14	1	0	1	29220	28021	29087	29178	29402.6	29585.3	29950.6	29267	29309	20155	20052
167	Yes	1A: d4T / 3TC / NVP (previous 1L)		TB NOT suspected			No	1A: d4T / 3TC / NVP (previous 1L)	180	False	Trimethoprim and sulfamethoxazole	180		LN	2012	0	1	15	1	0	1	29311	28021	29185	29269	29493.6	29676.3	30041.6	29365	29407	20155	20052.5
168	Yes	1A: d4T / 3TC / NVP (previous 1L)		TB NOT suspected		12	No	1A: d4T / 3TC / NVP (previous 1L)	180	False	Trimethoprim and sulfamethoxazole	180		LN	2012	40	4	16	4	1	1	29388	28021	29269	29346	29570.6	29753.3	30118.6	29449	29491	20155	20053
169	Yes	5A: TDF / 3TC / EFV		Confirmed TB on treatment	0	6	No	5A: TDF / 3TC / EFV	30		Trimethoprim and sulfamethoxazole	30		LN	2013	0	1	17	1	0	1	29696	28021	29626	29654	29878.6	30061.3	30426.6	29656	29698	20155	20050
170	Yes	5A: TDF / 3TC / EFV		Confirmed TB on treatment	0	3	No	5A: TDF / 3TC / EFV	30		Trimethoprim and sulfamethoxazole	30		LN	2013	0	1	18	1	0	1	29724	28021	29654	29682	29906.6	30089.3	30454.6	29684	29726	20155	20050
171	Yes	5A: TDF / 3TC / EFV		Confirmed TB on treatment	0	4	No	5A: TDF / 3TC / EFV	60		Trimethoprim and sulfamethoxazole	60		LN	2013	1	1	19	1	0	1	29773	28021	29682	29731	29955.6	30138.3	30503.6	29742	29784	20155	20050
172	Yes	5A: TDF / 3TC / EFV		TB NOT suspected	0	2	No	5A: TDF / 3TC / EFV	60		Trimethoprim and sulfamethoxazole	60		LN	2014	0	1	20	1	0	1	29836	28021	29738	29794	30018.6	30201.3	30566.6	29798	29840	20155	20052
173	Yes	5A: TDF / 3TC / EFV		TB NOT suspected		3	No	5A: TDF / 3TC / EFV	90	False	Trimethoprim and sulfamethoxazole	90		LN	2014	0	1	21	1	0	1	29927	28021	29794	29885	30109.6	30292.3	30657.6	29884	29926	20155	20051
174	Yes	5A: TDF / 3TC / EFV		TB NOT suspected	0	5	No	5A: TDF / 3TC / EFV	90	False	Trimethoprim and sulfamethoxazole	90		LN	2014	0	1	22	1	0	1	30018	28021	29885	29976	30200.6	30383.3	30748.6	29975	30017	20155	20050
175	Yes	5A: TDF / 3TC / EFV		TB NOT suspected	0	5	No	5A: TDF / 3TC / EFV	90	False	Trimethoprim and sulfamethoxazole	90		LN	2014	0	1	23	1	0	1	30109	28021	29976	30067	30291.6	30474.3	30839.6	30066	30108	20155	20054
176	Yes	5A: TDF / 3TC / EFV		TB suspected		5	No	5A: TDF / 3TC / EFV	90	False	Trimethoprim and sulfamethoxazole	180		LN	2014	0	1	24	1	0	1	30200	28021	30067	30158	30382.6	30565.3	30930.6	30157	30199	20155	20053
177	Yes	5A: TDF / 3TC / EFV		TB NOT suspected	1	6	No	5A: TDF / 3TC / EFV	90	False	Trimethoprim and sulfamethoxazole	150		LN	2015			25		0	1	30284	28021	30158	30242	30466.6	30649.3	31014.6	30248	30290	20155	20051
178	Yes		No						24					LN	2010	0	1	1	1	0	0	28667	28597	28611	28625	28849.6	29032.3	29397.6	28635	28677	20110	20020.6
179	Yes					3			47					LN	2010	0	1	2	1	0	0	28695	28597	28625	28653	28877.6	29060.3	29425.6	28672	28714	20110	20020.5
180	Yes					5			47					LN	2011	1	1	3	1	0	0	28723	28597	28653	28681	28905.6	29088.3	29453.6	28700	28742	20110.4	20020.6
181	Yes					1			47					LN	2011	0	1	4	1	0	0	28758	28597	28688	28716	28940.6	29123.3	29488.6	28735	28777	20122	20019.8
182	Yes					5			47					LN	2011	0	1	5	1	0	0	28786	28597	28716	28744	28968.6	29151.3	29516.6	28763	28805		20020.2
183	Yes					7			47					LN	2011	-4	1	6	1	0	0	28842	28597	28744	28800	29024.6	29207.3	29572.6	28791	28833
184	Yes					4			47					LN	2011	0	1	7	1	0	0	28842	28597	28772	28800	29024.6	29207.3	29572.6	28819	28861
185	Yes					6			47					LN	2011	0	1	8	1	0	0	28870	28597	28800	28828	29052.6	29235.3	29600.6	28847	28889		20021.8
186	Yes					60			94					LN	2011	0	1	9	1	0	0	28926	28597	28828	28884	29108.6	29291.3	29656.6	28922	28964		20021.8
187	Yes			TB NOT suspected	0	0			180	False	Trimethoprim and sulfamethoxazole	30		LN	2011	0	1	10	1	0	0	28954	28597	28884	28912	29136.6	29319.3	29684.6	29064	29106	20120	20021
188	Yes			TB NOT suspected	0	18	No		180	False	Trimethoprim and sulfamethoxazole	30		LN	2011	0	1	11	1	0	0	28982	28597	28912	28940	29164.6	29347.3	29712.6	29092	29134	20120	20021
189	Yes	2P: AZT / 3TC / NVP		TB NOT suspected	0	8	No	2P: AZT / 3TC / NVP	180	False	Trimethoprim and sulfamethoxazole	30		LN	2011	0	1	12	1	0	0	29010	28597	28940	28968	29192.6	29375.3	29740.6	29120	29162
190	Yes	2P: AZT / 3TC / NVP		TB NOT suspected		36	No	2P: AZT / 3TC / NVP	180	True	Trimethoprim and sulfamethoxazole	30		LN	2011	0	1	13	1	0	0	29038	28597	28968	28996	29220.6	29403.3	29768.6	29148	29190	20118.5	20022.8
191	Yes	2P: AZT / 3TC / NVP		TB NOT suspected		15	No	2P: AZT / 3TC / NVP	180	False	Trimethoprim and sulfamethoxazole	180		LN	2012	0	1	14	1	0	0	29066	28597	28996	29024	29248.6	29431.3	29796.6	29176	29218	20120.5	20023.9
192	Yes	2P: AZT / 3TC / NVP		TB NOT suspected	0	19	No	2P: AZT / 3TC / NVP	180		Trimethoprim and sulfamethoxazole	30		LN	2012	0	1	15	1	0	0	29101	28597	29024	29059	29283.6	29466.3	29831.6	29204	29246	20120	20024
193	Yes	2P: AZT / 3TC / NVP		TB NOT suspected		40	No	2P: AZT / 3TC / NVP	360	False	Trimethoprim and sulfamethoxazole	60		LN	2012	0	1	16	1	0	0	29157	28597	29059	29115	29339.6	29522.3	29887.6	29419	29461	20120.9	20024.8
194	Yes	2P: AZT / 3TC / NVP		TB NOT suspected	0	41	No	2P: AZT / 3TC / NVP	360		Trimethoprim and sulfamethoxazole	60		LN	2012	0	1	17	1	0	0	29220	28597	29115	29178	29402.6	29585.3	29950.6	29475	29517	20120	20024
195	Yes	2A: AZT / 3TC / NVP (previous AZT)		TB NOT suspected	0	0	No	2A: AZT / 3TC / NVP (previous AZT)	60		Trimethoprim and sulfamethoxazole	60		LN	2012	0	1	18	1	0	0	29248	28597	29178	29206	29430.6	29613.3	29978.6	29238	29280	20110	20025
196	Yes	2A: AZT / 3TC / NVP (previous AZT)		TB NOT suspected	0	11	No	2A: AZT / 3TC / NVP (previous AZT)	60		Trimethoprim and sulfamethoxazole	0		LN	2012	0	1	19	1	0	0	29283	28597	29206	29241	29465.6	29648.3	30013.6	29266	29308	20110	20025
197	Yes	2A: AZT / 3TC / NVP (previous AZT)		TB NOT suspected		3	No	2A: AZT / 3TC / NVP (previous AZT)	60	False	Trimethoprim and sulfamethoxazole	60		LN	2012	1.14286	2	20	1	0	0	29311	28597	29241	29269	29493.6	29676.3	30041.6	29301	29343
198	Yes	2A: AZT / 3TC / NVP (previous AZT)		TB NOT suspected	0	0	No	2A: AZT / 3TC / NVP (previous AZT)	60		Trimethoprim and sulfamethoxazole	60		LN	2012	0	1	21	1	0	0	29346	28597	29277	29304	29528.6	29711.3	30076.6	29337	29379	20110	20026
199	Yes	2A: AZT / 3TC / NVP (previous AZT)		TB NOT suspected	0	8	No	2A: AZT / 3TC / NVP (previous AZT)	60		Trimethoprim and sulfamethoxazole	60		LN	2012	0	1	22	1	0	0	29374	28597	29304	29332	29556.6	29739.3	30104.6	29364	29406	20110	20025
200	Yes	2A: AZT / 3TC / NVP (previous AZT)		TB NOT suspected	8	20	No	2A: AZT / 3TC / NVP (previous AZT)	60		Trimethoprim and sulfamethoxazole	30		LN	2012	8	3	23	3	0	0	29409	28597	29332	29367	29591.6	29774.3	30139.6	29392	29434	20110	20026
201	Yes	2A: AZT / 3TC / NVP (previous AZT)		TB NOT suspected	0	8	No	2A: AZT / 3TC / NVP (previous AZT)	120		Trimethoprim and sulfamethoxazole	60		LN	2013	0	1	24	1	0	0	29528	28597	29423	29486	29710.6	29893.3	30258.6	29543	29585	20145	20025
202	Yes	2A: AZT / 3TC / NVP (previous AZT)		TB NOT suspected	0	4	No	2A: AZT / 3TC / NVP (previous AZT)	120	False	Trimethoprim and sulfamethoxazole	120		LN	2013	0	1	25	1	0	0	29584	28597	29486	29542	29766.6	29949.3	30314.6	29606	29648		20029
203	Yes	2A: AZT / 3TC / NVP (previous AZT)		TB NOT suspected	0	4	No	2A: AZT / 3TC / NVP (previous AZT)	120		Trimethoprim and sulfamethoxazole	120		LN	2013	0	1	26	1	0	0	29640	28597	29542	29598	29822.6	30005.3	30370.6	29662	29704	20126	20030
204	Yes	2A: AZT / 3TC / NVP (previous AZT)		TB NOT suspected		42	No	2A: AZT / 3TC / NVP (previous AZT)	60	False	Trimethoprim and sulfamethoxazole	60		LN	2013	0	1	27	1	0	0	29689	28597	29598	29647	29871.6	30054.3	30419.6	29658	29700	20128	20030
205	Yes	2A: AZT / 3TC / NVP (previous AZT)		TB NOT suspected		8	No	2A: AZT / 3TC / NVP (previous AZT)	60	False	Trimethoprim and sulfamethoxazole	60		LN	2013	1	1	28	1	0	0	29717	28597	29647	29675	29899.6	30082.3	30447.6	29707	29749		20029
206	Yes	2A: AZT / 3TC / NVP (previous AZT)		TB NOT suspected	0	5	No	2A: AZT / 3TC / NVP (previous AZT)	60		Trimethoprim and sulfamethoxazole	60		LN	2013	-4.42857	1	29	1	0	0	29783	28597	29682	29741	29965.6	30148.3	30513.6	29742	29784	20126	20029
207	Yes	2A: AZT / 3TC / NVP (previous AZT)		TB NOT suspected	0	88	No	2A: AZT / 3TC / NVP (previous AZT)	60	False	Trimethoprim and sulfamethoxazole	30		LN	2013	0	1	30	2	0	0	29822	28597	29710	29780	30004.6	30187.3	30552.6	29770	29812		20029
208	Yes	2A: AZT / 3TC / NVP (previous AZT)		TB NOT suspected	0	6	No	2A: AZT / 3TC / NVP (previous AZT)	60	True	Trimethoprim and sulfamethoxazole	30		LN	2014	1	1	31	1	0	0	29850	28597	29780	29808	30032.6	30215.3	30580.6	29840	29882
209	Yes	2A: AZT / 3TC / NVP (previous AZT)		TB NOT suspected		4	No	2A: AZT / 3TC / NVP (previous AZT)	60	False	Trimethoprim and sulfamethoxazole	15		LN	2014	0	1	32	1	0	0	29878	28597	29815	29836	30060.6	30243.3	30608.6	29875	29917	20110	20030
210	Yes	2A: AZT / 3TC / NVP (previous AZT)		TB NOT suspected		21	No	2A: AZT / 3TC / NVP (previous AZT)	180	False	Trimethoprim and sulfamethoxazole	180		LN	2014	-1	1	33	1	0	0	29976	28597	29836	29934	30158.6	30341.3	30706.6	30016	30058		20032
211	Yes	2A: AZT / 3TC / NVP (previous AZT)		TB NOT suspected	0	8	No	2A: AZT / 3TC / NVP (previous AZT)	180	False	Trimethoprim and sulfamethoxazole	90		LN	2014	-1	1	34	1	0	0	30067	28597	29927	30025	30249.6	30432.3	30797.6	30107	30149	20130	20031
212	Yes	2A: AZT / 3TC / NVP (previous AZT)		TB NOT suspected		8	No	2A: AZT / 3TC / NVP (previous AZT)	180	False	Trimethoprim and sulfamethoxazole	90		LN	2014	1	1	35	1	0	0	30151	28597	30018	30109	30333.6	30516.3	30881.6	30198	30240	20132	20032
213	Yes	2A: AZT / 3TC / NVP (previous AZT)		TB NOT suspected		5	No	2A: AZT / 3TC / NVP (previous AZT)	180	False	Trimethoprim and sulfamethoxazole	180		LN	2015	0	1	36	1	0	0	30249	28597	30116	30207	30431.6	30614.3	30979.6	30296	30338	20134	20033
214	Yes	2A: AZT / 3TC / NVP (previous AZT)		TB NOT suspected		6	No	2A: AZT / 3TC / NVP (previous AZT)	180	False	Trimethoprim and sulfamethoxazole	90		LN	2015	0	1	37	1	0	0	30340	28597	30207	30298	30522.6	30705.3	31070.6	30387	30429	20135	20033.6
215	Yes	2A: AZT / 3TC / NVP (previous AZT)		TB NOT suspected	0	6	No	2A: AZT / 3TC / NVP (previous AZT)	180	True	Trimethoprim and sulfamethoxazole	90		LN	2015	0	1	38	1	0	0	30424	28597	30298	30382	30606.6	30789.3	31154.6	30478	30520		20034.6
216	Yes	2A: AZT / 3TC / NVP (previous AZT)		TB NOT suspected	0	8	No	2A: AZT / 3TC / NVP (previous AZT)	180	False	Trimethoprim and sulfamethoxazole	90		LN	2015	1	1	39	1	0	0	30515	28597	30382	30473	30697.6	30880.3	31245.6	30562	30604
217	Yes	2A: AZT / 3TC / NVP (previous AZT)		TB NOT suspected	0	0	No	2A: AZT / 3TC / NVP (previous AZT)	60	False	Trimethoprim and sulfamethoxazole	60		LN	2016	0	1	40	1	0	0	30550	28597	30480	30508	30732.6	30915.3	31280.6	30540	30582
218	Yes	2A: AZT / 3TC / NVP (previous AZT)		TB NOT suspected	0	3	No	2A: AZT / 3TC / NVP (previous AZT)	180	False	Trimethoprim and sulfamethoxazole	90		LN	2016	-1.42857	1	41	1	0	0	30644	28597	30508	30602	30826.6	31009.3	31374.6	30688	30730	20140	20039
219	Yes	2A: AZT / 3TC / NVP (previous AZT)		TB NOT suspected	0	5	No	2A: AZT / 3TC / NVP (previous AZT)	180	False	Trimethoprim and sulfamethoxazole	180		LN	2016	0	1	42	1	0	0	30718	28597	30592	30676	30900.6	31083.3	31448.6	30772	30814		20035
220	Yes	2A: AZT / 3TC / NVP (previous AZT)		TB NOT suspected	0	8	No	2A: AZT / 3TC / NVP (previous AZT)	180	False	Trimethoprim and sulfamethoxazole	180		LN	2016	0	1	43	1	0	0	30809	28597	30676	30767	30991.6	31174.3	31539.6	30856	30898		20036
221	Yes	2A: AZT / 3TC / NVP (previous AZT)			0	4	No	2A: AZT / 3TC / NVP (previous AZT)	180	False	Trimethoprim and sulfamethoxazole	180		LN	2016	-4	1	44	1	0	0	30907	28597	30767	30865	31089.6	31272.3	31637.6	30947	30989		20038
222	Yes	2A: AZT / 3TC / NVP (previous AZT)		TB NOT suspected	0	5	No	2A: AZT / 3TC / NVP (previous AZT)	180	False	Trimethoprim and sulfamethoxazole	90		LN	2017	0	1	45	1	0	0	30984	28597	30837	30942	31166.6	31349.3	31714.6	31017	31059
223	Yes	2A: AZT / 3TC / NVP (previous AZT)		TB NOT suspected	0	8	No	2A: AZT / 3TC / NVP (previous AZT)	180		Trimethoprim and sulfamethoxazole	90		LN	2017	0	1	46	1	0	0	31056	28597	30942	31014	31238.6	31421.3	31786.6	31122	31164		20043
224	Yes	2A: AZT / 3TC / NVP (previous AZT)		TB NOT suspected		35	No	2A: AZT / 3TC / NVP (previous AZT)	120			60		LN	2017	0.142857	1	47	1	0	0	31137	28597	31014	31095	31319.6	31502.3	31867.6	31134	31176		20043
225	Yes	2A: AZT / 3TC / NVP (previous AZT)		TB NOT suspected	0	6	No	2A: AZT / 3TC / NVP (previous AZT)	120	False		60		LN	2017	0	1	48	1	0	0	31194	28597	31096	31152	31376.6	31559.3	31924.6	31216	31258	20141	20047
226	Yes	2A: AZT / 3TC / NVP (previous AZT)		TB NOT suspected	0	14	No	2A: AZT / 3TC / NVP (previous AZT)	120	False	Trimethoprim and sulfamethoxazole	60		LN	2017	0	1	49	1	0	0	31264	28597	31152	31222	31446.6	31629.3	31994.6	31272	31314		20045
227	Yes	5A: TDF / 3TC / EFV		TB NOT suspected	0	8	No	5A: TDF / 3TC / EFV	30	False	Trimethoprim and sulfamethoxazole	30		LN	2018	0	1	50	1	0	0	31292	28597	31222	31250	31474.6	31657.3	32022.6	31252	31294		20047
228	Yes	5A: TDF / 3TC / EFV		TB NOT suspected	0	8	No	5A: TDF / 3TC / EFV	30	False	Trimethoprim and sulfamethoxazole	30		LN	2018	0	1	51	1	0	0	31320	28597	31250	31278	31502.6	31685.3	32050.6	31280	31322		20048
229	Yes	5A: TDF / 3TC / EFV		TB NOT suspected	0	8	No	5A: TDF / 3TC / EFV	30	False	Trimethoprim and sulfamethoxazole	30		LN	2018	0	1	52	1	0	0	31348	28597	31278	31306	31530.6	31713.3	32078.6	31308	31350		20049
230	Yes	5A: TDF / 3TC / EFV		TB NOT suspected	0	2	No	5A: TDF / 3TC / EFV	30	False	Trimethoprim and sulfamethoxazole	30	76	LN	2018	-1	1	53	1	0	0	31383	28597	31306	31341	31565.6	31748.3	32113.6	31336	31378		20050
231	Yes	5A: TDF / 3TC / EFV		TB NOT suspected	0	2	No	5A: TDF / 3TC / EFV	90	False	Trimethoprim and sulfamethoxazole	90		LN	2018	0	1	54	1	0	0	31460	28597	31334	31418	31642.6	31825.3	32190.6	31424	31466		20050
232	Yes	5A: TDF / 3TC / EFV		TB NOT suspected	0	10	No	5A: TDF / 3TC / EFV	90	False	Trimethoprim and sulfamethoxazole	90		LN	2018	-0.428571	1	55	1	0	0	31544	28597	31418	31502	31726.6	31909.3	32274.6	31508	31550		20059
233	Yes	5A: TDF / 3TC / EFV		TB NOT suspected	0	18	No	5A: TDF / 3TC / EFV	30	False	Trimethoprim and sulfamethoxazole	30		LN	2018	0	1	56	1	0	0	31568	28597	31499	31526	31750.6	31933.3	32298.6	31529	31571		20048
234	Yes	5A: TDF / 3TC / EFV		TB NOT suspected	0	0	No	5A: TDF / 3TC / EFV	30	False	Trimethoprim and sulfamethoxazole	30		LN	2018	0	1	57	1	0	0	31597	28597	31526	31555	31779.6	31962.3	32327.6	31556	31598		20049
235	Yes	5A: TDF / 3TC / EFV		TB NOT suspected	2	0	No	5A: TDF / 3TC / EFV	30	False	Trimethoprim and sulfamethoxazole	30		LN	2019	0.285714	1	58	1	0	0	31624	28597	31555	31582	31806.6	31989.3	32354.6	31585	31627		20050
236	Yes	13A: TDF / 3TC / DTG		TB NOT suspected	0	0	No	13A: TDF / 3TC / DTG	90	False	Trimethoprim and sulfamethoxazole	90		LN	2019	4.14286	3	59	1	0	0	31694	28597	31584	31652	31876.6	32059.3	32424.6	31674	31716		20049
237	Yes	13A: TDF / 3TC / DTG		TB NOT suspected	0	0	No	13A: TDF / 3TC / DTG	90	False	Trimethoprim and sulfamethoxazole	90		LN	2019	0	1	60	1	0	0	31813	28597	31681	31771	31995.6	32178.3	32543.6	31771	31813		20054
238	Yes	13A: TDF / 3TC / DTG		TB NOT suspected	0	3	No	13A: TDF / 3TC / DTG	90	False	Trimethoprim and sulfamethoxazole	90		LN	2019	0	1	61	1	0	0	31905	28597	31771	31863	32087.6	32270.3	32635.6	31861	31903		20054
239	Yes	13A: TDF / 3TC / DTG		TB NOT suspected	0	3	No	13A: TDF / 3TC / DTG	90	False	Trimethoprim and sulfamethoxazole	90		LN	2019	5.42857	3	62	3	0	0	31993	28597	31863	31951	32175.6	32358.3	32723.6	31953	31995		20056
240	Yes	13A: TDF / 3TC / DTG		TB NOT suspected	0	3	No	13A: TDF / 3TC / DTG	90	False	Trimethoprim and sulfamethoxazole			LN	2020	0	1	63	1	0	0	32121	28597	31989	32079	32303.6	32486.3	32851.6	32079	32121		20057
241	Yes	13A: TDF / 3TC / DTG		TB NOT suspected	0	6	No	13A: TDF / 3TC / DTG	90	False	Trimethoprim and sulfamethoxazole	90		LN	2020	-0.714286	1	64	1	0	0	32155	28597	32079	32113	32337.6	32520.3	32885.6	32169	32211		20057
242	Yes	13A: TDF / 3TC / DTG		TB NOT suspected			No	13A: TDF / 3TC / DTG	180	False	Trimethoprim and sulfamethoxazole	180		LN	2020	1	1	65	1	0	0	32296	28597	32108	32254	32478.6	32661.3	33026.6	32288	32330		20065
243	Yes	13A: TDF / 3TC / DTG		TB NOT suspected	0	0	No	13A: TDF / 3TC / DTG	30	False	Trimethoprim and sulfamethoxazole	30		LN	2020	0	1	66	1	0	0	32332	28597	32261	32290	32514.6	32697.3	33062.6	32291	32333
244	Yes	13A: TDF / 3TC / DTG		TB NOT suspected	2	10	No	13A: TDF / 3TC / DTG	90	False	Trimethoprim and sulfamethoxazole	90		LN	2021			67		0	0	32415	28597	32290	32373	32597.6	32780.3	33145.6	32380	32422		20066
245	Yes		No						30					LN	2011	0	1	1	1	0	1	28730	28653	28674	28688	28912.6	29095.3	29460.6	28704	28746	20150	20052.9
246	Yes					2			60					LN	2011	0	1	2	1	0	1	28758	28653	28688	28716	28940.6	29123.3	29488.6	28748	28790	20150.2	20052.9
247	Yes					1			60					LN	2011	0	1	3	1	0	1	28786	28653	28716	28744	28968.6	29151.3	29516.6	28776	28818	20150	20052.9
248	Yes					2			60					LN	2011	0	1	4	1	0	1	28814	28653	28744	28772	28996.6	29179.3	29544.6	28804	28846
249	Yes					2			60					LN	2011	0	1	5	1	0	1	28842	28653	28772	28800	29024.6	29207.3	29572.6	28832	28874
250	Yes					10			60					LN	2011	0	1	6	1	0	1	28870	28653	28800	28828	29052.6	29235.3	29600.6	28860	28902	20150	20052.4
251	Yes					19			60					LN	2011	0	1	7	1	0	1	28905	28653	28828	28863	29087.6	29270.3	29635.6	28888	28930	20150	20053.6
252	Yes			TB NOT suspected	0	5			60	False	Trimethoprim and sulfamethoxazole	60		LN	2011	0	1	8	1	0	1	28933	28653	28863	28891	29115.6	29298.3	29663.6	28923	28965	20150.2	20052.3
253	Yes			TB NOT suspected	0	8			120	False	Trimethoprim and sulfamethoxazole	120		LN	2011	0	1	9	1	0	1	28996	28653	28891	28954	29178.6	29361.3	29726.6	29011	29053	20150.2	20052.5
254	Yes	1A: d4T / 3TC / NVP (previous 1L)		TB NOT suspected	0	4	No	1A: d4T / 3TC / NVP (previous 1L)	120	False	Trimethoprim and sulfamethoxazole	120		LN	2011	0	1	10	1	0	1	29052	28653	28954	29010	29234.6	29417.3	29782.6	29074	29116	20150	20052.9
255	Yes	1A: d4T / 3TC / NVP (previous 1L)		TB NOT suspected		4	No	1A: d4T / 3TC / NVP (previous 1L)	120	False	Trimethoprim and sulfamethoxazole	120		LN	2012	0	1	11	1	0	1	29108	28653	29010	29066	29290.6	29473.3	29838.6	29130	29172	20150	20051.7
256	Yes	1A: d4T / 3TC / NVP (previous 1L)		TB NOT suspected	0	6	No	1A: d4T / 3TC / NVP (previous 1L)	120	False	Trimethoprim and sulfamethoxazole	120		LN	2012	0	1	12	1	0	1	29171	28653	29066	29129	29353.6	29536.3	29901.6	29186	29228
257	Yes	1A: d4T / 3TC / NVP (previous 1L)		TB NOT suspected		6	No	1A: d4T / 3TC / NVP (previous 1L)	180	False	Trimethoprim and sulfamethoxazole	180		LN	2012	0	1	13	1	0	1	29262	28653	29129	29220	29444.6	29627.3	29992.6	29309	29351	20150	20052
258	Yes	1A: d4T / 3TC / NVP (previous 1L)		TB NOT suspected	0	6	No	1A: d4T / 3TC / NVP (previous 1L)	180		Trimethoprim and sulfamethoxazole	180		LN	2012	0	1	14	1	0	1	29353	28653	29220	29311	29535.6	29718.3	30083.6	29400	29442	20150	20051
259	Yes	1A: d4T / 3TC / NVP (previous 1L)		TB NOT suspected		10	No	1A: d4T / 3TC / NVP (previous 1L)	180	False	Trimethoprim and sulfamethoxazole	180		LN	2012	0.142857	1	15	1	0	1	29444	28653	29311	29402	29626.6	29809.3	30174.6	29491	29533	20150	20074
260	Yes	1A: d4T / 3TC / NVP (previous 1L)		TB NOT suspected		12	No	1A: d4T / 3TC / NVP (previous 1L)	180	False	Trimethoprim and sulfamethoxazole	180		LN	2013	0	1	16	1	0	1	29535	28653	29403	29493	29717.6	29900.3	30265.6	29583	29625
261	Yes	1A: d4T / 3TC / NVP (previous 1L)		TB NOT suspected		10	No	1A: d4T / 3TC / NVP (previous 1L)	180	False	Trimethoprim and sulfamethoxazole	180		LN	2013	0	1	17	1	0	1	29626	28653	29493	29584	29808.6	29991.3	30356.6	29673	29715	20156	20052
262	Yes	5A: TDF / 3TC / EFV		TB NOT suspected	0	60	No	5A: TDF / 3TC / EFV	30		Trimethoprim and sulfamethoxazole	60		LN	2013	-4	1	18	1	0	1	29682	28653	29584	29640	29864.6	30047.3	30412.6	29614	29656	20156	20055
263	Yes	5A: TDF / 3TC / EFV		TB NOT suspected	0	2	No	5A: TDF / 3TC / EFV	30	False	Trimethoprim and sulfamethoxazole	30		LN	2013	0	1	19	1	0	1	29682	28653	29612	29640	29864.6	30047.3	30412.6	29642	29684		20049
264	Yes	5A: TDF / 3TC / EFV		TB NOT suspected	0	4	No	5A: TDF / 3TC / EFV	60		Trimethoprim and sulfamethoxazole	60		LN	2013	0	1	20	1	0	1	29738	28653	29640	29696	29920.6	30103.3	30468.6	29700	29742	20156	20050
265	Yes	5A: TDF / 3TC / EFV		TB NOT suspected	0	5	No	5A: TDF / 3TC / EFV	60	False	Trimethoprim and sulfamethoxazole	60		LN	2013	0	1	21	1	0	1	29801	28653	29696	29759	29983.6	30166.3	30531.6	29756	29798		20054
266	Yes	5A: TDF / 3TC / EFV		TB NOT suspected	0	3	No	5A: TDF / 3TC / EFV	60	False	Trimethoprim and sulfamethoxazole	60		LN	2014	2	2	22	2	0	1	29857	28653	29759	29815	30039.6	30222.3	30587.6	29819	29861	20150	20052
267	Yes	5A: TDF / 3TC / EFV		TB NOT suspected	6	0	No	5A: TDF / 3TC / EFV	90	False	Trimethoprim and sulfamethoxazole	90		LN	2014	1	1	23	1	0	1	29955	28653	29829	29913	30137.6	30320.3	30685.6	29919	29961	20150	20054
268	Yes	5A: TDF / 3TC / EFV		TB NOT suspected	10	10	No	5A: TDF / 3TC / EFV	90	False	Trimethoprim and sulfamethoxazole	90		LN	2014	4	3	24	3	0	1	30060	28653	29920	30018	30242.6	30425.3	30790.6	30010	30052		20052
269	Yes	5A: TDF / 3TC / EFV		TB NOT suspected	0	3	No	5A: TDF / 3TC / EFV	90	False	Trimethoprim and sulfamethoxazole	90		LN	2014	0	1	25	1	0	1	30172	28653	30046	30130	30354.6	30537.3	30902.6	30136	30178	20150	20052
270	Yes	5A: TDF / 3TC / EFV		TB NOT suspected	0	12	No	5A: TDF / 3TC / EFV	90	False	Trimethoprim and sulfamethoxazole	90		LN	2015	0	1	26	2	0	1	30270	28653	30130	30228	30452.6	30635.3	31000.6	30220	30262	20156	20047
271	Yes	5A: TDF / 3TC / EFV		TB NOT suspected	0	6	No	5A: TDF / 3TC / EFV	90		Trimethoprim and sulfamethoxazole	90		LN	2015	1	1	27	1	0	1	30354	28653	30228	30312	30536.6	30719.3	31084.6	30318	30360	20156	20048.9
272	Yes	5A: TDF / 3TC / EFV		TB NOT suspected	0	6	No	5A: TDF / 3TC / EFV	90	False	Trimethoprim and sulfamethoxazole	90		LN	2015	-12.2857	1	28	1	0	1	30459	28653	30319	30417	30641.6	30824.3	31189.6	30409	30451	20156	20048
273	Yes	5A: TDF / 3TC / EFV		TB NOT suspected	0	6	No	5A: TDF / 3TC / EFV	90	False	Trimethoprim and sulfamethoxazole	90		LN	2015	-1	1	29	1	0	1	30459	28653	30331	30417	30641.6	30824.3	31189.6	30421	30463		20048
274	Yes	5A: TDF / 3TC / EFV		TB NOT suspected	0	13	No	5A: TDF / 3TC / EFV	90	False	Trimethoprim and sulfamethoxazole	90		LN	2015	0	1	30	2	0	1	30557	28653	30410	30515	30739.6	30922.3	31287.6	30500	30542	20156	20048
275	Yes	5A: TDF / 3TC / EFV		TB NOT suspected	0	4	No	5A: TDF / 3TC / EFV	90	False	Trimethoprim and sulfamethoxazole	90		LN	2016	0	1	31	1	0	1	30648	28653	30515	30606	30830.6	31013.3	31378.6	30605	30647	20156	20055.2
276	Yes	5A: TDF / 3TC / EFV		TB NOT suspected	0	6	No	5A: TDF / 3TC / EFV	90	False	Trimethoprim and sulfamethoxazole	90		LN	2016	2	2	32	2	0	1	30732	28653	30606	30690	30914.6	31097.3	31462.6	30696	30738	20150	20050
277	Yes	5A: TDF / 3TC / EFV		TB NOT suspected	0	3	No	5A: TDF / 3TC / EFV	90	False	Trimethoprim and sulfamethoxazole	90		LN	2016	10	4	33	4	1	1	30837	28653	30704	30795	31019.6	31202.3	31567.6	30794	30836	20150	20052
278	Yes	5A: TDF / 3TC / EFV		TB NOT suspected	0	4	No	5A: TDF / 3TC / EFV	90	False	Trimethoprim and sulfamethoxazole	90		LN	2017	0	1	34	1	0	1	30998	28653	30865	30956	31180.6	31363.3	31728.6	30955	30997	20150	20057
279	Yes	5A: TDF / 3TC / EFV		TB NOT suspected	0	4	No	5A: TDF / 3TC / EFV	90	False	Trimethoprim and sulfamethoxazole	90		LN	2017	0	1	35	1	0	1	31082	28653	30956	31040	31264.6	31447.3	31812.6	31046	31088	20154	20051
280	Yes	5A: TDF / 3TC / EFV		TB NOT suspected	0	4	No	5A: TDF / 3TC / EFV	90	False	Trimethoprim and sulfamethoxazole	90		LN	2017	0	1	36	1	0	1	31166	28653	31040	31124	31348.6	31531.3	31896.6	31130	31172	20152	20053
281	Yes	5A: TDF / 3TC / EFV		TB NOT suspected	0	4	No	5A: TDF / 3TC / EFV	90	False	Trimethoprim and sulfamethoxazole	90		LN	2017	-4	1	37	1	0	1	31257	28653	31124	31215	31439.6	31622.3	31987.6	31214	31256	20150	20050
282	Yes	5A: TDF / 3TC / EFV		TB NOT suspected	0	3	No	5A: TDF / 3TC / EFV	90	False	Trimethoprim and sulfamethoxazole	90		LN	2018	0	1	38	1	0	1	31313	28653	31187	31271	31495.6	31678.3	32043.6	31277	31319	20150	20050
283	Yes	5A: TDF / 3TC / EFV		TB NOT suspected	0	6	No	5A: TDF / 3TC / EFV	90	False	Trimethoprim and sulfamethoxazole	90		LN	2018	0	1	39	1	0	1	31397	28653	31271	31355	31579.6	31762.3	32127.6	31361	31403		20051
284	Yes	5A: TDF / 3TC / EFV		TB NOT suspected	0	4	No	5A: TDF / 3TC / EFV	90	False	Trimethoprim and sulfamethoxazole	90		LN	2018	0	1	40	1	0	1	31488	28653	31355	31446	31670.6	31853.3	32218.6	31445	31487		20052
285	Yes	5A: TDF / 3TC / EFV		TB NOT suspected	0	5	No	5A: TDF / 3TC / EFV	90	False	Trimethoprim and sulfamethoxazole	90		LN	2018	4	3	41		0	1	31572	28653	31446	31530	31754.6	31937.3	32302.6	31536	31578		20054
286	Yes	5A: TDF / 3TC / EFV		TB NOT suspected			No	5A: TDF / 3TC / EFV	30	False		30		LN	2019	1.14286	2	42	1	0	1	31629	28653	31558	31587	31811.6	31994.3	32359.6	31588	31630		20053
287	Yes	5A: TDF / 3TC / EFV		TB NOT suspected	0	0	No	5A: TDF / 3TC / EFV	30	False	Trimethoprim and sulfamethoxazole	30		LN	2019	0.714286	1	43	1	0	1	31665	28653	31595	31623	31847.6	32030.3	32395.6	31625	31667	20150	20054
288	Yes	5A: TDF / 3TC / EFV		TB NOT suspected	0	1	No	5A: TDF / 3TC / EFV	30	False	Trimethoprim and sulfamethoxazole	30		LN	2019	0	1	44	1	0	1	31698	28653	31628	31656	31880.6	32063.3	32428.6	31658	31700		20053
289	Yes	5A: TDF / 3TC / EFV	Patient pregnant	TB NOT suspected	0	2	No	5A: TDF / 3TC / EFV	30	False	Trimethoprim and sulfamethoxazole	30		LN	2019	0.285714	1	45	1	0	1	31726	28653	31656	31684	31908.6	32091.3	32456.6	31686	31728		20052
290	Yes	5A: TDF / 3TC / EFV		TB NOT suspected	0	1	No	5A: TDF / 3TC / EFV	90	False	Trimethoprim and sulfamethoxazole	90		LN	2019	0	1	46	1	0	1	31812	28653	31686	31770	31994.6	32177.3	32542.6	31776	31818		20053
291	Yes	5A: TDF / 3TC / EFV		TB NOT suspected	0	4	No	5A: TDF / 3TC / EFV	90	False	Trimethoprim and sulfamethoxazole	90	77	LN	2019	2	2	47	2	0	1	31896	28653	31770	31854	32078.6	32261.3	32626.6	31860	31902		20052
292	Yes	5A: TDF / 3TC / EFV		TB NOT suspected	0	3	No	5A: TDF / 3TC / EFV	90	False	Trimethoprim and sulfamethoxazole	90		LN	2019			48		0	1	31994	28653	31868	31952	32176.6	32359.3	32724.6	31958	32000	20150	20053
293	Yes		Patient pregnant						30					LN	2011	0	1	1	1	0	0	28737	28681	28681	28695	28919.6	29102.3	29467.6	28711	28753	20157	20056
294	Yes					2			60					LN	2011	0	1	2	1	0	0	28765	28681	28695	28723	28947.6	29130.3	29495.6	28755	28797		20057.3
295	Yes					2			60					LN	2011	0	1	3	1	0	0	28793	28681	28723	28751	28975.6	29158.3	29523.6	28783	28825	20060.5	20157
296	Yes					8			60					LN	2011	0	1	4	1	0	0	28821	28681	28751	28779	29003.6	29186.3	29551.6	28811	28853	20157	20060.5
297	Yes					16			70					LN	2011	0	1	5	1	0	0	28863	28681	28779	28821	29045.6	29228.3	29593.6	28849	28891
298	Yes					9			60					LN	2011	1	1	6	1	0	0	28891	28681	28821	28849	29073.6	29256.3	29621.6	28881	28923
299	Yes					4			60	False	Trimethoprim and sulfamethoxazole	60		LN	2011	0	1	7	1	0	0	28926	28681	28856	28884	29108.6	29291.3	29656.6	28916	28958	20157	20058.7
300	Yes			TB NOT suspected	0	8			60	False	Trimethoprim and sulfamethoxazole	60		LN	2011	1	1	8	1	0	0	28954	28681	28884	28912	29136.6	29319.3	29684.6	28944	28986	20157	20058
301	Yes			TB NOT suspected	6		No		120	False	Trimethoprim and sulfamethoxazole	60		LN	2011	0	1	9	1	0	0	29017	28681	28919	28975	29199.6	29382.3	29747.6	29039	29081	20157	20059.1
302	Yes	1A: d4T / 3TC / NVP (previous 1L)		TB NOT suspected	0	6	No	1A: d4T / 3TC / NVP (previous 1L)	120	False	Trimethoprim and sulfamethoxazole	120		LN	2011	0	1	10	1	0	0	29080	28681	28975	29038	29262.6	29445.3	29810.6	29095	29137	20157	20055
303	Yes	1A: d4T / 3TC / NVP (previous 1L)		TB NOT suspected	0	4	No	1A: d4T / 3TC / NVP (previous 1L)	120					LN	2012	0.142857	1	11	1	0	0	29136	28681	29038	29094	29318.6	29501.3	29866.6	29158	29200	20157	20056
304	Yes	1A: d4T / 3TC / NVP (previous 1L)		TB NOT suspected	0	4	No	1A: d4T / 3TC / NVP (previous 1L)	120	False	Trimethoprim and sulfamethoxazole	120		LN	2012	0	1	12	1	0	0	29192	28681	29095	29150	29374.6	29557.3	29922.6	29215	29257	20157	20055.5
305	Yes	1A: d4T / 3TC / NVP (previous 1L)		TB NOT suspected	0	4	No	1A: d4T / 3TC / NVP (previous 1L)	120		Trimethoprim and sulfamethoxazole	120		LN	2012	0	1	13	1	0	0	29248	28681	29150	29206	29430.6	29613.3	29978.6	29270	29312	20157	20056
306	Yes	1A: d4T / 3TC / NVP (previous 1L)		TB NOT suspected	0	12	No	1A: d4T / 3TC / NVP (previous 1L)	120		Trimethoprim and sulfamethoxazole	120		LN	2012	0	1	14	1	0	0	29311	28681	29206	29269	29493.6	29676.3	30041.6	29326	29368	20157	20055
307	Yes	1A: d4T / 3TC / NVP (previous 1L)		TB NOT suspected		8	No	1A: d4T / 3TC / NVP (previous 1L)	120	False	Trimethoprim and sulfamethoxazole	120		LN	2012	2	2	15	1	0	0	29360	28681	29269	29318	29542.6	29725.3	30090.6	29389	29431	20157	20054
308	Yes	1A: d4T / 3TC / NVP (previous 1L)		TB NOT suspected	0	4	No	1A: d4T / 3TC / NVP (previous 1L)	180		Trimethoprim and sulfamethoxazole	180		LN	2012	-2.85714	1	16	1	0	0	29465	28681	29332	29423	29647.6	29830.3	30195.6	29512	29554	20157	20053
309	Yes	1A: d4T / 3TC / NVP (previous 1L)		TB NOT suspected		4	No	1A: d4T / 3TC / NVP (previous 1L)	180	False	Trimethoprim and sulfamethoxazole	180		LN	2013	0	1	17	1	0	0	29528	28681	29403	29486	29710.6	29893.3	30258.6	29583	29625
310	Yes	1A: d4T / 3TC / NVP (previous 1L)		TB NOT suspected	0	2	No	1A: d4T / 3TC / NVP (previous 1L)	180	False	Trimethoprim and sulfamethoxazole	180		LN	2013	-1	1	18	1	0	0	29619	28681	29486	29577	29801.6	29984.3	30349.6	29666	29708		20050
311	Yes	5A: TDF / 3TC / EFV		TB NOT suspected	0	0	No	5A: TDF / 3TC / EFV	30	False	Trimethoprim and sulfamethoxazole	60		LN	2013	1	1	19	1	0	0	29640	28681	29570	29598	29822.6	30005.3	30370.6	29600	29642		20050
312	Yes	5A: TDF / 3TC / EFV		TB NOT suspected	5	0	No	5A: TDF / 3TC / EFV	30		Trimethoprim and sulfamethoxazole	30		LN	2013	1	1	20	1	0	0	29675	28681	29605	29633	29857.6	30040.3	30405.6	29635	29677	20157	20051
313	Yes	5A: TDF / 3TC / EFV		TB NOT suspected	0	2	No	5A: TDF / 3TC / EFV	30		Trimethoprim and sulfamethoxazole	30		LN	2013	0.142857	1	21	1	0	0	29710	28681	29640	29668	29892.6	30075.3	30440.6	29670	29712	20157	20051
314	Yes	5A: TDF / 3TC / EFV		TB NOT suspected	0	1	No	5A: TDF / 3TC / EFV	30		Trimethoprim and sulfamethoxazole	30		LN	2013	1	1	22	1	0	0	29738	28681	29669	29696	29920.6	30103.3	30468.6	29699	29741	20157	20055
315	Yes	5A: TDF / 3TC / EFV		TB NOT suspected	4		No	5A: TDF / 3TC / EFV	60	False	Trimethoprim and sulfamethoxazole	60		LN	2013	0	1	23	1	0	0	29801	28681	29703	29759	29983.6	30166.3	30531.6	29763	29805	20157	20054
316	Yes	5A: TDF / 3TC / EFV		TB NOT suspected	0	4	No	5A: TDF / 3TC / EFV	60	False	Trimethoprim and sulfamethoxazole	60		LN	2014	0	1	24	1	0	0	29864	28681	29759	29822	30046.6	30229.3	30594.6	29819	29861	20157	20053
317	Yes	5A: TDF / 3TC / EFV		TB NOT suspected	3	4	No	5A: TDF / 3TC / EFV	90	False	Trimethoprim and sulfamethoxazole	90		LN	2014	0	1	25	1	0	0	29955	28681	29822	29913	30137.6	30320.3	30685.6	29912	29954		20054
318	Yes	5A: TDF / 3TC / EFV		TB NOT suspected	0	4	No	5A: TDF / 3TC / EFV	90	False	Trimethoprim and sulfamethoxazole	90		LN	2014	0	1	26	1	0	0	30046	28681	29913	30004	30228.6	30411.3	30776.6	30003	30045	20159	20054
319	Yes	5A: TDF / 3TC / EFV		TB NOT suspected	0	6	No	5A: TDF / 3TC / EFV	90	False	Trimethoprim and sulfamethoxazole	90		LN	2014	-4	1	27	1	0	0	30137	28681	30004	30095	30319.6	30502.3	30867.6	30094	30136	20157	20057
320	Yes	5A: TDF / 3TC / EFV		TB NOT suspected		3	No	5A: TDF / 3TC / EFV	90	False	Trimethoprim and sulfamethoxazole	180		LN	2014	-9	1	28	1	0	0	30200	28681	30067	30158	30382.6	30565.3	30930.6	30157	30199	20159	20054
321	Yes	5A: TDF / 3TC / EFV		TB NOT suspected		2	No	5A: TDF / 3TC / EFV	90	False	Trimethoprim and sulfamethoxazole	180		LN	2015	0	1	29	1	0	0	30228	28681	30095	30186	30410.6	30593.3	30958.6	30185	30227	20157	20050
322	Yes	5A: TDF / 3TC / EFV		TB NOT suspected	0	4	No	5A: TDF / 3TC / EFV	90	False	Trimethoprim and sulfamethoxazole	90		LN	2015	5	3	30	1	0	0	30284	28681	30186	30242	30466.6	30649.3	31014.6	30276	30318	20157	20057
323	Yes	5A: TDF / 3TC / EFV		TB NOT suspected	1	3	No	5A: TDF / 3TC / EFV	90	False	Trimethoprim and sulfamethoxazole	90		LN	2015	0	1	31	1	0	0	30410	28681	30277	30368	30592.6	30775.3	31140.6	30367	30409	20157	20053
324	Yes	5A: TDF / 3TC / EFV		TB NOT suspected	1	2	No	5A: TDF / 3TC / EFV	90	False	Trimethoprim and sulfamethoxazole	90		LN	2015	0	1	32	1	0	0	30494	28681	30368	30452	30676.6	30859.3	31224.6	30458	30500		20055
325	Yes	5A: TDF / 3TC / EFV		TB NOT suspected	1	2	No	5A: TDF / 3TC / EFV	90	False	Trimethoprim and sulfamethoxazole	90		LN	2015	0	1	33	1	0	0	30585	28681	30452	30543	30767.6	30950.3	31315.6	30542	30584	20157	20050
326	Yes	5A: TDF / 3TC / EFV		TB NOT suspected	1	1	No	5A: TDF / 3TC / EFV	90	False	Trimethoprim and sulfamethoxazole	90		LN	2016	0	1	34	1	0	0	30669	28681	30543	30627	30851.6	31034.3	31399.6	30633	30675	20157	20057
327	Yes	5A: TDF / 3TC / EFV		TB NOT suspected	0	0	No	5A: TDF / 3TC / EFV	90	False	Trimethoprim and sulfamethoxazole	90		LN	2016	0	1	35	1	0	0	30753	28681	30627	30711	30935.6	31118.3	31483.6	30717	30759	20157	20052
328	Yes	5A: TDF / 3TC / EFV		TB NOT suspected	0	0	No	5A: TDF / 3TC / EFV	90	False	Trimethoprim and sulfamethoxazole	90		LN	2016	0	1	36	1	0	0	30837	28681	30711	30795	31019.6	31202.3	31567.6	30801	30843	20157	20055
329	Yes	5A: TDF / 3TC / EFV		TB NOT suspected	0	1	No	5A: TDF / 3TC / EFV	90	False	Trimethoprim and sulfamethoxazole	90		LN	2016	1	1	37	1	0	0	30921	28681	30795	30879	31103.6	31286.3	31651.6	30885	30927	20157	20051
330	Yes	5A: TDF / 3TC / EFV		TB NOT suspected	1	1	No	5A: TDF / 3TC / EFV	90	False	Trimethoprim and sulfamethoxazole	90		LN	2017	1	1	38	2	0	0	31019	28681	30886	30977	31201.6	31384.3	31749.6	30976	31018	20157	20052
331	Yes	5A: TDF / 3TC / EFV		TB NOT suspected	1	1	No	5A: TDF / 3TC / EFV	90	False	Trimethoprim and sulfamethoxazole	90		LN	2017	1	1	39	1	0	0	31110	28681	30984	31068	31292.6	31475.3	31840.6	31074	31116		20056
332	Yes	5A: TDF / 3TC / EFV		TB NOT suspected	6	0	No	5A: TDF / 3TC / EFV	30	False	Trimethoprim and sulfamethoxazole	30		LN	2017	0	1	40	1	0	0	31145	28681	31075	31103	31327.6	31510.3	31875.6	31105	31147	20157	20057
333	Yes	5A: TDF / 3TC / EFV		TB NOT suspected	0	0	No	5A: TDF / 3TC / EFV	60	False	Trimethoprim and sulfamethoxazole	60		LN	2017	0	1	41	1	0	0	31201	28681	31103	31159	31383.6	31566.3	31931.6	31163	31205		20055
334	Yes	5A: TDF / 3TC / EFV		TB NOT suspected	0	0	No	5A: TDF / 3TC / EFV	30	False	Trimethoprim and sulfamethoxazole	30		LN	2017	0	1	42	1	0	0	31229	28681	31159	31187	31411.6	31594.3	31959.6	31189	31231	20157	20054
335	Yes	5A: TDF / 3TC / EFV		TB NOT suspected	0	0	No	5A: TDF / 3TC / EFV	90	False	Trimethoprim and sulfamethoxazole	90		LN	2018	0	1	43	1	0	0	31313	28681	31187	31271	31495.6	31678.3	32043.6	31277	31319	20157	20056
336	Yes	5A: TDF / 3TC / EFV		TB NOT suspected	0	0	No	5A: TDF / 3TC / EFV	90	False	Trimethoprim and sulfamethoxazole	90		LN	2018	4	3	44		0	0	31397	28681	31271	31355	31579.6	31762.3	32127.6	31361	31403		20055
337	Yes	5A: TDF / 3TC / EFV		TB NOT suspected	0	0	No	5A: TDF / 3TC / EFV	30	False	Trimethoprim and sulfamethoxazole	30		LN	2018	0	1	45	1	0	0	31453	28681	31383	31411	31635.6	31818.3	32183.6	31413	31455		20057
338	Yes	5A: TDF / 3TC / EFV		TB NOT suspected	0	0	No	5A: TDF / 3TC / EFV	90	False	Trimethoprim and sulfamethoxazole			LN	2018	5	3	46	3	0	0	31537	28681	31411	31495	31719.6	31902.3	32267.6	31501	31543		20059
339	Yes	5A: TDF / 3TC / EFV		TB NOT suspected	0	0	No	5A: TDF / 3TC / EFV	90	False	Trimethoprim and sulfamethoxazole	90		LN	2018	0	1	47	1	0	0	31656	28681	31530	31614	31838.6	32021.3	32386.6	31620	31662	20157	20055
340	Yes	5A: TDF / 3TC / EFV		TB NOT suspected	0	3	No	5A: TDF / 3TC / EFV	30		Trimethoprim and sulfamethoxazole	30		LN	2019	0	1	48	1	0	0	31684	28681	31614	31642	31866.6	32049.3	32414.6	31644	31686	20157	20052
341	Yes	5A: TDF / 3TC / EFV			0	1		5A: TDF / 3TC / EFV	30	False	Trimethoprim and sulfamethoxazole	30		LN	2019	4.28571	3	49	3	0	0	31712	28681	31642	31670	31894.6	32077.3	32442.6	31672	31714		20052
342	Yes	8A: AZT / 3TC + ATV/r		TB NOT suspected			No	8A: AZT / 3TC + ATV/r	30	False	Trimethoprim and sulfamethoxazole	30		LN	2019	1.71429	2	50	2	0	0	31770	28681	31700	31728	31952.6	32135.3	32500.6	31730	31772	20157	20054
343	Yes	8A: AZT / 3TC + ATV/r		TB NOT suspected	3	0	No	8A: AZT / 3TC + ATV/r	90	False	Trimethoprim and sulfamethoxazole	30		LN	2019	0	1	51	1	0	0	31810	28681	31740	31768	31992.6	32175.3	32540.6	31830	31872	20157	20054
344	Yes	8A: AZT / 3TC + ATV/r		TB NOT suspected	0	3	No	8A: AZT / 3TC + ATV/r	90	False	Trimethoprim and sulfamethoxazole	30		LN	2019	6	3	52	1	0	0	31838	28681	31768	31796	32020.6	32203.3	32568.6	31858	31900	20157	20057
345	Yes	8A: AZT / 3TC + ATV/r		TB NOT suspected	1	3	No	8A: AZT / 3TC + ATV/r	90	False	Trimethoprim and sulfamethoxazole	30		LN	2019	0	1	53	1	0	0	31908	28681	31838	31866	32090.6	32273.3	32638.6	31928	31970	20157	20053
346	Yes	8A: AZT / 3TC + ATV/r		TB NOT suspected	0	7	No	8A: AZT / 3TC + ATV/r	90	False	Trimethoprim and sulfamethoxazole	30		LN	2019	0.285714	1	54	1	0	0	31936	28681	31866	31894	32118.6	32301.3	32666.6	31956	31998		20054
347	Yes	8A: AZT / 3TC + ATV/r		TB NOT suspected			No	8A: AZT / 3TC + ATV/r	90	False	Trimethoprim and sulfamethoxazole	30		LN	2019	0	1	55	1	0	0	31966	28681	31896	31924	32148.6	32331.3	32696.6	31986	32028
348	Yes	8A: AZT / 3TC + ATV/r		TB NOT suspected	0	2	No	8A: AZT / 3TC + ATV/r	90	False	Trimethoprim and sulfamethoxazole	30		LN	2020	0.714286	1	56	1	0	0	31994	28681	31924	31952	32176.6	32359.3	32724.6	32014	32056		20054
349	Yes	8A: AZT / 3TC + ATV/r		TB NOT suspected	0	0	No	8A: AZT / 3TC + ATV/r	60	False	Trimethoprim and sulfamethoxazole	30		LN	2020	0	1	57	1	0	0	32027	28681	31957	31985	32209.6	32392.3	32757.6	32017	32059		20055
350	Yes	8A: AZT / 3TC + ATV/r		TB NOT suspected	0	4	No	8A: AZT / 3TC + ATV/r	90	False	Trimethoprim and sulfamethoxazole	30		LN	2020	0	1	58	1	0	0	32055	28681	31985	32013	32237.6	32420.3	32785.6	32075	32117		20055
351	Yes	8A: AZT / 3TC + ATV/r		TB NOT suspected	0	7	No	8A: AZT / 3TC + ATV/r	90	False	Trimethoprim and sulfamethoxazole	30		LN	2020	0	1	59	1	0	0	32083	28681	32013	32041	32265.6	32448.3	32813.6	32103	32145		20053
352	Yes	8A: AZT / 3TC + ATV/r		TB NOT suspected	0	0	No	8A: AZT / 3TC + ATV/r	90	False	CPT + IPT: Cotrimoxazole and Isoniazid Preventive Therapy	60		LN	2020	7.14286	3	60	2	0	0	32139	28681	32041	32097	32321.6	32504.3	32869.6	32131	32173		20056
353	Yes	14A: AZT / 3TC + DTG		TB NOT suspected	0	2	No	14A: AZT / 3TC + DTG	90	False	Trimethoprim and sulfamethoxazole	30		LN	2020	0	1	61	1	0	0	32216	28681	32147	32174	32398.6	32581.3	32946.6	32237	32279
354	Yes	14A: AZT / 3TC + DTG		TB NOT suspected			No	14A: AZT / 3TC + DTG	90	True	Trimethoprim and sulfamethoxazole	30		LN	2020	0	1	62	1	0	0	32244	28681	32174	32202	32426.6	32609.3	32974.6	32264	32306
355	Yes	14A: AZT / 3TC + DTG		TB NOT suspected	0	3	No	14A: AZT / 3TC + DTG	90	False	Trimethoprim and sulfamethoxazole	30		LN	2020	0	1	63	1	0	0	32272	28681	32202	32230	32454.6	32637.3	33002.6	32292	32334		20053
356	Yes	14A: AZT / 3TC + DTG		TB NOT suspected	0	0	No	14A: AZT / 3TC + DTG	90	False	Trimethoprim and sulfamethoxazole	30		LN	2020	0	1	64	1	0	0	32300	28681	32230	32258	32482.6	32665.3	33030.6	32320	32362		20055
357	Yes	14A: AZT / 3TC + DTG		TB NOT suspected	0	3	No	14A: AZT / 3TC + DTG	90	False	Trimethoprim and sulfamethoxazole	30		LN	2020	0	1	65	1	0	0	32328	28681	32258	32286	32510.6	32693.3	33058.6	32348	32390		20056
358	Yes	14A: AZT / 3TC + DTG			2	4		14A: AZT / 3TC + DTG	90			30		LN	2021	-0.142857	1	66	1	0	0	32356	28681	32286	32314	32538.6	32721.3	33086.6	32376	32418		20069
359	Yes	14A: AZT / 3TC + DTG		TB NOT suspected	0	6	No	14A: AZT / 3TC + DTG	90	False	Isoniazid	30		LN	2021	1	1	67	1	0	0	32412	28681	32313	32370	32594.6	32777.3	33142.6	32403	32445		20051
360	Yes	14A: AZT / 3TC + DTG		TB NOT suspected	1	0	No	14A: AZT / 3TC + DTG	180	False	Trimethoprim and sulfamethoxazole	60		LN	2021			68		0	0	32475	28681	32377	32433	32657.6	32840.3	33205.6	32557	32599		20057
361	Yes					2			120					LN	2011	0	1	1	1	0	0	28933	28835	28835	28891	29115.6	29298.3	29663.6	28955	28997	20149.6	20043.5
362	Yes			TB NOT suspected	0	8			180	False	Trimethoprim and sulfamethoxazole	180		LN	2011	0	1	2	1	0	0	29024	28835	28891	28982	29206.6	29389.3	29754.6	29071	29113	20149.6	20043.2
363	Yes	1A: d4T / 3TC / NVP (previous 1L)		TB NOT suspected		3	No	1A: d4T / 3TC / NVP (previous 1L)	180	False	Trimethoprim and sulfamethoxazole	180		LN	2011	0	1	3	1	0	0	29115	28835	28982	29073	29297.6	29480.3	29845.6	29162	29204	20149	20043.2
364	Yes	1A: d4T / 3TC / NVP (previous 1L)		TB NOT suspected		2	No	1A: d4T / 3TC / NVP (previous 1L)	180	False				LN	2012	4	3	4	1	0	0	29171	28835	29073	29129	29353.6	29536.3	29901.6	29253	29295	20149	20047.3
365	Yes	1A: d4T / 3TC / NVP (previous 1L)		TB NOT suspected	0	2	No	1A: d4T / 3TC / NVP (previous 1L)	180		Trimethoprim and sulfamethoxazole	180		LN	2012	0	1	5	1	0	0	29290	28835	29157	29248	29472.6	29655.3	30020.6	29337	29379	20158	20049
366	Yes	1A: d4T / 3TC / NVP (previous 1L)		TB NOT suspected	0	3	No	1A: d4T / 3TC / NVP (previous 1L)	180		Trimethoprim and sulfamethoxazole	120		LN	2012	0	1	6	1	0	0	29388	28835	29248	29346	29570.6	29753.3	30118.6	29428	29470	20158	20048
367	Yes	1A: d4T / 3TC / NVP (previous 1L)		TB NOT suspected	0	3	No	1A: d4T / 3TC / NVP (previous 1L)	180		Trimethoprim and sulfamethoxazole	180		LN	2012	0	1	7	1	0	0	29472	28835	29346	29430	29654.6	29837.3	30202.6	29526	29568	20158	20048
368	Yes				0	2			180	False	Trimethoprim and sulfamethoxazole	180		LN	2013	0	1	8	1	0	0	29563	28835	29430	29521	29745.6	29928.3	30293.6	29610	29652		20048
369	Yes	1A: d4T / 3TC / NVP (previous 1L)		TB NOT suspected	0	1	No	1A: d4T / 3TC / NVP (previous 1L)	180	False	Trimethoprim and sulfamethoxazole	180		LN	2013	-3	1	9	1	0	0	29647	28835	29521	29605	29829.6	30012.3	30377.6	29701	29743		20051
370	Yes	5A: TDF / 3TC / EFV		TB NOT suspected	0	2	No	5A: TDF / 3TC / EFV	30		Trimethoprim and sulfamethoxazole	60		LN	2013	-1	1	10	1	0	0	29654	28835	29584	29612	29836.6	30019.3	30384.6	29614	29656	20152	20045
371	Yes	5A: TDF / 3TC / EFV		TB NOT suspected	0	0	No	5A: TDF / 3TC / EFV	30		Trimethoprim and sulfamethoxazole	30		LN	2013	0	1	11	1	0	0	29675	28835	29605	29633	29857.6	30040.3	30405.6	29635	29677	20149	20050
372	Yes	5A: TDF / 3TC / EFV		TB NOT suspected	1	6	No	5A: TDF / 3TC / EFV	30	False	Trimethoprim and sulfamethoxazole	30		LN	2013	0.142857	1	12	1	0	0	29710	28835	29633	29668	29892.6	30075.3	30440.6	29663	29705		20049
373	Yes	5A: TDF / 3TC / EFV		TB NOT suspected	1	5	No	5A: TDF / 3TC / EFV	60		Trimethoprim and sulfamethoxazole	60		LN	2013	0	1	13	1	0	0	29773	28835	29669	29731	29955.6	30138.3	30503.6	29729	29771	20149	20059
374	Yes	5A: TDF / 3TC / EFV		TB NOT suspected	0	2	No	5A: TDF / 3TC / EFV	60	True	Trimethoprim and sulfamethoxazole	60		LN	2014	0.142857	1	14	1	0	0	29829	28835	29731	29787	30011.6	30194.3	30559.6	29791	29833	20149.6
375	Yes	5A: TDF / 3TC / EFV		TB NOT suspected		4	No	5A: TDF / 3TC / EFV	90	False	Trimethoprim and sulfamethoxazole	90		LN	2014	0	1	15	1	0	0	29920	28835	29788	29878	30102.6	30285.3	30650.6	29878	29920		20053
376	Yes	5A: TDF / 3TC / EFV		TB NOT suspected		4	No	5A: TDF / 3TC / EFV	90	False	Trimethoprim and sulfamethoxazole	90		LN	2014	0	1	16	1	0	0	30011	28835	29878	29969	30193.6	30376.3	30741.6	29968	30010	20149	20050
377	Yes	5A: TDF / 3TC / EFV		TB NOT suspected	0	4	No	5A: TDF / 3TC / EFV	90	False	Trimethoprim and sulfamethoxazole	90		LN	2014			17		0	0	30102	28835	29969	30060	30284.6	30467.3	30832.6	30059	30101		20042
378	Yes		No			0			15					LN	2011	0	1	1	1	0	1	28898	28646	28842	28856	29080.6	29263.3	29628.6	28857	28899	20154	20050.9
379	Yes					2			60	False	Trimethoprim and sulfamethoxazole	60		LN	2011	0	1	2	1	0	1	28926	28646	28856	28884	29108.6	29291.3	29656.6	28916	28958		20052.2
380	Yes			TB NOT suspected	0	0			60	False	Trimethoprim and sulfamethoxazole	60		LN	2011	0	1	3	1	0	1	28954	28646	28884	28912	29136.6	29319.3	29684.6	28944	28986	20154	20050.8
381	Yes			TB NOT suspected	0	2	No		60	False	Trimethoprim and sulfamethoxazole	60		LN	2011	0	1	4	1	0	1	28982	28646	28912	28940	29164.6	29347.3	29712.6	28972	29014	20154	20050.6
382	Yes	1A: d4T / 3TC / NVP (previous 1L)		TB NOT suspected	0	5	No	1A: d4T / 3TC / NVP (previous 1L)	60	False	Trimethoprim and sulfamethoxazole	60		LN	2011	0	1	5	1	0	1	29010	28646	28940	28968	29192.6	29375.3	29740.6	29000	29042	20154	20049.3
383	Yes	1A: d4T / 3TC / NVP (previous 1L)		TB NOT suspected	1	10	No	1A: d4T / 3TC / NVP (previous 1L)	60	False	Trimethoprim and sulfamethoxazole	60		LN	2011	1	1	6	1	0	1	29038	28646	28968	28996	29220.6	29403.3	29768.6	29028	29070	20154	20050.3
384	Yes	1A: d4T / 3TC / NVP (previous 1L)		TB NOT suspected	0	0	No	1A: d4T / 3TC / NVP (previous 1L)	60	False	Trimethoprim and sulfamethoxazole	60		LN	2012	0	1	7	1	0	1	29073	28646	29003	29031	29255.6	29438.3	29803.6	29063	29105	20154	20052.1
385	Yes	1A: d4T / 3TC / NVP (previous 1L)		TB NOT suspected	0	3	No	1A: d4T / 3TC / NVP (previous 1L)	120	False	Trimethoprim and sulfamethoxazole	120		LN	2012	0	1	8	1	0	1	29129	28646	29031	29087	29311.6	29494.3	29859.6	29151	29193	20154	20051
386	Yes	1A: d4T / 3TC / NVP (previous 1L)		TB NOT suspected	0	11	No	1A: d4T / 3TC / NVP (previous 1L)	120		Trimethoprim and sulfamethoxazole	120		LN	2012	0	1	9	1	0	1	29192	28646	29087	29150	29374.6	29557.3	29922.6	29207	29249	20154	20051
387	Yes	1A: d4T / 3TC / NVP (previous 1L)		TB NOT suspected	0	6	No	1A: d4T / 3TC / NVP (previous 1L)	120		Trimethoprim and sulfamethoxazole	0		LN	2012	-1	1	10	1	0	1	29255	28646	29150	29213	29437.6	29620.3	29985.6	29270	29312	20154	20052
388	Yes	1A: d4T / 3TC / NVP (previous 1L)		TB NOT suspected	0	7	No	1A: d4T / 3TC / NVP (previous 1L)	120		Trimethoprim and sulfamethoxazole	120		LN	2012	1	1	11	1	0	1	29304	28646	29206	29262	29486.6	29669.3	30034.6	29326	29368	20154	20051
389	Yes	1A: d4T / 3TC / NVP (previous 1L)		TB NOT suspected		7	No	1A: d4T / 3TC / NVP (previous 1L)	120	False	Trimethoprim and sulfamethoxazole	120		LN	2012	2	2	12	1	0	1	29388	28646	29269	29346	29570.6	29753.3	30118.6	29389	29431	20154
390	Yes	1A: d4T / 3TC / NVP (previous 1L)		TB NOT suspected	0	7	No	1A: d4T / 3TC / NVP (previous 1L)	180		Trimethoprim and sulfamethoxazole	180		LN	2013	0	1	13	1	0	1	29493	28646	29360	29451	29675.6	29858.3	30223.6	29540	29582	20160	20050
391	Yes	1A: d4T / 3TC / NVP (previous 1L)		TB NOT suspected	0	7	No	1A: d4T / 3TC / NVP (previous 1L)	180		Trimethoprim and sulfamethoxazole	180		LN	2013	0	1	14	1	0	1	29584	28646	29451	29542	29766.6	29949.3	30314.6	29631	29673	20160	20060
392	Yes	1A: d4T / 3TC / NVP (previous 1L)		TB NOT suspected	0	10	No	1A: d4T / 3TC / NVP (previous 1L)	180		Trimethoprim and sulfamethoxazole	180		LN	2013	1	1	15	1	0	1	29675	28646	29542	29633	29857.6	30040.3	30405.6	29722	29764	20166	20067
393	Yes	5A: TDF / 3TC / EFV		TB NOT suspected	0	0	No	5A: TDF / 3TC / EFV	30		Trimethoprim and sulfamethoxazole	30		LN	2013	0.142857	1	16	1	0	1	29710	28646	29640	29668	29892.6	30075.3	30440.6	29670	29712	20160	20065
394	Yes	5A: TDF / 3TC / EFV		TB NOT suspected	0	2	No	5A: TDF / 3TC / EFV	30		Trimethoprim and sulfamethoxazole	30		LN	2013	0	1	17	1	0	1	29738	28646	29669	29696	29920.6	30103.3	30468.6	29699	29741	20160	20056
395	Yes	5A: TDF / 3TC / EFV		TB NOT suspected	0	3	No	5A: TDF / 3TC / EFV	60	False	Trimethoprim and sulfamethoxazole	120		LN	2013	1	1	18	1	0	1	29794	28646	29696	29752	29976.6	30159.3	30524.6	29756	29798		20055
396	Yes	5A: TDF / 3TC / EFV		TB NOT suspected	0	1	No	5A: TDF / 3TC / EFV	60	False	Trimethoprim and sulfamethoxazole	60		LN	2014	1	1	19	1	0	1	29857	28646	29759	29815	30039.6	30222.3	30587.6	29819	29861	20154	20050
397	Yes	5A: TDF / 3TC / EFV		TB NOT suspected	1	0	No	5A: TDF / 3TC / EFV	90	False	Trimethoprim and sulfamethoxazole	90		LN	2014	0	1	20	1	0	1	29948	28646	29822	29906	30130.6	30313.3	30678.6	29912	29954		20055
398	Yes	5A: TDF / 3TC / EFV		TB NOT suspected	6	7	No	5A: TDF / 3TC / EFV	90	False	Trimethoprim and sulfamethoxazole	90		LN	2014	0	1	21	2	0	1	30046	28646	29906	30004	30228.6	30411.3	30776.6	29996	30038		20061
399	Yes	5A: TDF / 3TC / EFV		TB NOT suspected	0	2	No	5A: TDF / 3TC / EFV	90	False	Trimethoprim and sulfamethoxazole	90		LN	2014	0	1	22	1	0	1	30137	28646	30004	30095	30319.6	30502.3	30867.6	30094	30136	20154	20056
400	Yes	5A: TDF / 3TC / EFV		TB NOT suspected	2	1	No	5A: TDF / 3TC / EFV	90	False	Trimethoprim and sulfamethoxazole	180		LN	2015	0	1	23	1	0	1	30228	28646	30095	30186	30410.6	30593.3	30958.6	30185	30227	20154	20054
401	Yes	5A: TDF / 3TC / EFV		TB NOT suspected	0	6	No	5A: TDF / 3TC / EFV	90	False	Trimethoprim and sulfamethoxazole	90		LN	2015	5	3	24	1	0	1	30284	28646	30186	30242	30466.6	30649.3	31014.6	30276	30318	20154	20054
402	Yes	5A: TDF / 3TC / EFV		TB NOT suspected	0	7	No	5A: TDF / 3TC / EFV	90	False	Trimethoprim and sulfamethoxazole	90		LN	2015	0	1	25	1	0	1	30410	28646	30277	30368	30592.6	30775.3	31140.6	30367	30409	20154	20055
403	Yes	5A: TDF / 3TC / EFV		TB NOT suspected	1	5	No	5A: TDF / 3TC / EFV	90	False	Trimethoprim and sulfamethoxazole	90		LN	2015	0	1	26	1	0	1	30501	28646	30368	30459	30683.6	30866.3	31231.6	30458	30500		20047
404	Yes	5A: TDF / 3TC / EFV		TB NOT suspected	0	6	No	5A: TDF / 3TC / EFV	90	False				LN	2016	3	2	27	2	0	1	30585	28646	30459	30543	30767.6	30950.3	31315.6	30549	30591		20055
405	Yes	5A: TDF / 3TC / EFV		TB NOT suspected	0	0	No	5A: TDF / 3TC / EFV	90	False	Trimethoprim and sulfamethoxazole	90		LN	2016	0	1	28	1	0	1	30690	28646	30564	30648	30872.6	31055.3	31420.6	30654	30696	20154	20055
406	Yes	5A: TDF / 3TC / EFV		TB NOT suspected	0	6	No	5A: TDF / 3TC / EFV	90	False	Trimethoprim and sulfamethoxazole	90		LN	2016	1	1	29	1	0	1	30774	28646	30648	30732	30956.6	31139.3	31504.6	30738	30780	20154
407	Yes	5A: TDF / 3TC / EFV		TB NOT suspected	0	0	No	5A: TDF / 3TC / EFV	90	False	Trimethoprim and sulfamethoxazole	90		LN	2016	4	3	30		0	1	30865	28646	30739	30823	31047.6	31230.3	31595.6	30829	30871		20056.5
408	Yes	5A: TDF / 3TC / EFV		TB NOT suspected	0	1	No	5A: TDF / 3TC / EFV	90	False	Trimethoprim and sulfamethoxazole	90		LN	2017	0	1	31	1	0	1	30977	28646	30851	30935	31159.6	31342.3	31707.6	30941	30983
409	Yes	5A: TDF / 3TC / EFV		TB NOT suspected	0	0	No	5A: TDF / 3TC / EFV	90	False	Trimethoprim and sulfamethoxazole	90		LN	2017	0	1	32	1	0	1	31068	28646	30935	31026	31250.6	31433.3	31798.6	31025	31067
410	Yes	5A: TDF / 3TC / EFV		TB NOT suspected	0	11	No	5A: TDF / 3TC / EFV	90	False	Trimethoprim and sulfamethoxazole	90		LN	2017	0	1	33	1	0	1	31152	28646	31026	31110	31334.6	31517.3	31882.6	31116	31158		20059
411	Yes	5A: TDF / 3TC / EFV		TB NOT suspected	0	10	No	5A: TDF / 3TC / EFV	90	False	Trimethoprim and sulfamethoxazole	90		LN	2017	0.142857	1	34	1	0	1	31242	28646	31110	31200	31424.6	31607.3	31972.6	31200	31242		20058
412	Yes	5A: TDF / 3TC / EFV		TB NOT suspected	0	8	No	5A: TDF / 3TC / EFV	90	False	Trimethoprim and sulfamethoxazole	90		LN	2018	-2	1	35	1	0	1	31341	28646	31201	31299	31523.6	31706.3	32071.6	31291	31333		20058
413	Yes	5A: TDF / 3TC / EFV		TB NOT suspected	0	0	No	5A: TDF / 3TC / EFV	90	False	Trimethoprim and sulfamethoxazole	90		LN	2018	-3.85714	1	36	1	0	1	31410	28646	31285	31368	31592.6	31775.3	32140.6	31375	31417		20059
414	Yes													LN	2018	10	4	37	4	1	1	31383	28646	31341	31341	31565.6	31748.3	32113.6
415	Yes	5A: TDF / 3TC / EFV		TB NOT suspected	2	0	No	5A: TDF / 3TC / EFV	90	False	Trimethoprim and sulfamethoxazole	90		LN	2018	0	1	38	1	0	1	31516	28646	31411	31474	31698.6	31881.3	32246.6	31501	31543		20060
416	Yes	5A: TDF / 3TC / EFV		TB NOT suspected	0	4	No	5A: TDF / 3TC / EFV	90	False	Trimethoprim and sulfamethoxazole	90		LN	2018	2	2	39	2	0	1	31602	28646	31474	31560	31784.6	31967.3	32332.6	31564	31606		20060
417	Yes	13A: TDF / 3TC / DTG		TB NOT suspected	0	0	No	13A: TDF / 3TC / DTG	90	False	Trimethoprim and sulfamethoxazole	90		LN	2019	0.714286	1	40	1	0	1	31700	28646	31574	31658	31882.6	32065.3	32430.6	31664	31706		20060
418	Yes	13A: TDF / 3TC / DTG		TB NOT suspected	2	0	No	13A: TDF / 3TC / DTG	90	False	Trimethoprim and sulfamethoxazole	90		LN	2019	3.28571	3	41	2	0	1	31789	28646	31663	31747	31971.6	32154.3	32519.6	31753	31795		20060
419	Yes	13A: TDF / 3TC / DTG		TB NOT suspected	5	4	No	13A: TDF / 3TC / DTG	13	False	Trimethoprim and sulfamethoxazole	90	66	LN	2019	3.71429	3	42	4	0	1	31896	28646	31770	31854	32078.6	32261.3	32626.6	31783	31825		20060
420	Yes	13A: TDF / 3TC / DTG		TB NOT suspected	2	0	No	13A: TDF / 3TC / DTG	30	False	Trimethoprim and sulfamethoxazole	30		LN	2019	0	1	43	1	0	1	31952	28646	31880	31910	32134.6	32317.3	32682.6	31910	31952		20060
421	Yes	13A: TDF / 3TC / DTG		TB NOT suspected			No	13A: TDF / 3TC / DTG	90	False	Trimethoprim and sulfamethoxazole	90		LN	2019	1.71429	2	44	1	0	1	32036	28646	31910	31994	32218.6	32401.3	32766.6	32000	32042
422	Yes	13A: TDF / 3TC / DTG		TB NOT suspected		3	No	13A: TDF / 3TC / DTG	180	False	Trimethoprim and sulfamethoxazole	180		LN	2020	0	1	45	1	0	1	32160	28646	32006	32118	32342.6	32525.3	32890.6	32186	32228		20060
423	Yes	13A: TDF / 3TC / DTG		TB NOT suspected	0	4	No	13A: TDF / 3TC / DTG	60	False	Trimethoprim and sulfamethoxazole	60		LN	2020	0	1	46	1	0	1	32216	28646	32118	32174	32398.6	32581.3	32946.6	32178	32220		20060
424	Yes	13A: TDF / 3TC / DTG		TB NOT suspected		5	No	13A: TDF / 3TC / DTG	30	False	Trimethoprim and sulfamethoxazole	30		LN	2020	1	1	47	1	0	1	32244	28646	32174	32202	32426.6	32609.3	32974.6	32204	32246
425	Yes	13A: TDF / 3TC / DTG		TB NOT suspected		0	No	13A: TDF / 3TC / DTG	30	False	Trimethoprim and sulfamethoxazole	30		LN	2020	0	1	48	1	0	1	32279	28646	32209	32237	32461.6	32644.3	33009.6	32239	32281		20065
426	Yes	13A: TDF / 3TC / DTG		TB NOT suspected	0	5	No	13A: TDF / 3TC / DTG	60	False	Trimethoprim and sulfamethoxazole	60		LN	2020	1	1	49	1	0	1	32335	28646	32237	32293	32517.6	32700.3	33065.6	32297	32339		20065
427	Yes	13A: TDF / 3TC / DTG		TB NOT suspected	3	6	No	13A: TDF / 3TC / DTG	90	False	Trimethoprim and sulfamethoxazole	90		LN	2021			50		0	1	32426	28646	32300	32384	32608.6	32791.3	33156.6	32390	32432		20059
428	Yes		Patient pregnant	TB NOT suspected	0	0	No		30	False	Trimethoprim and sulfamethoxazole	30		LN	2011	2	2	1	1	0	0	28968	28380	28912	28926	29150.6	29333.3	29698.6	28942	28984	20159	20058.3
429	Yes	5A: TDF / 3TC / EFV		TB NOT suspected	0	4	No	5A: TDF / 3TC / EFV	30	False	Trimethoprim and sulfamethoxazole	60		LN	2011	0	1	2	1	0	0	29010	28380	28940	28968	29192.6	29375.3	29740.6	28970	29012	20159	20060
430	Yes	5A: TDF / 3TC / EFV		TB NOT suspected		6	No	5A: TDF / 3TC / EFV	30	False	Trimethoprim and sulfamethoxazole	60		LN	2011	0	1	3	1	0	0	29038	28380	28968	28996	29220.6	29403.3	29768.6	28998	29040	20159	20060.4
431	Yes	5A: TDF / 3TC / EFV		TB NOT suspected		6	No	5A: TDF / 3TC / EFV	30	False	Trimethoprim and sulfamethoxazole	60		LN	2012	0	1	4	1	0	0	29066	28380	28996	29024	29248.6	29431.3	29796.6	29026	29068	20159
432	Yes	5A: TDF / 3TC / EFV		TB NOT suspected	0	7	No	5A: TDF / 3TC / EFV	30		Trimethoprim and sulfamethoxazole	60		LN	2012	0	1	5	1	0	0	29094	28380	29024	29052	29276.6	29459.3	29824.6	29054	29096	20159	20052
433	Yes	5A: TDF / 3TC / EFV		TB NOT suspected	0	6	No	5A: TDF / 3TC / EFV	30		Trimethoprim and sulfamethoxazole	60		LN	2012	1	1	6	1	0	0	29122	28380	29052	29080	29304.6	29487.3	29852.6	29082	29124	20159	20052
434	Yes	5A: TDF / 3TC / EFV		TB NOT suspected	0	9	No	5A: TDF / 3TC / EFV	30		Trimethoprim and sulfamethoxazole	60		LN	2012	1	1	7	2	0	0	29164	28380	29087	29122	29346.6	29529.3	29894.6	29117	29159	20159	20050
435	Yes	5A: TDF / 3TC / EFV		TB NOT suspected		4	No	5A: TDF / 3TC / EFV	30	False	Trimethoprim and sulfamethoxazole	60		LN	2012	0	1	8	1	0	0	29199	28380	29129	29157	29381.6	29564.3	29929.6	29159	29201	20160	20047
436	Yes	5A: TDF / 3TC / EFV		TB NOT suspected	0	4	No	5A: TDF / 3TC / EFV	30		Trimethoprim and sulfamethoxazole	60		LN	2012	0	1	9	1	0	0	29227	28380	29157	29185	29409.6	29592.3	29957.6	29187	29229	20160	20051
437	Yes	5A: TDF / 3TC / EFV		TB NOT suspected		7	No	5A: TDF / 3TC / EFV	30	False	Trimethoprim and sulfamethoxazole	60		LN	2012	1	1	10	2	0	0	29262	28380	29185	29220	29444.6	29627.3	29992.6	29215	29257	20160	20050.4
438	Yes	5A: TDF / 3TC / EFV		TB NOT suspected	2	4	No	5A: TDF / 3TC / EFV	60	False	Trimethoprim and sulfamethoxazole	120		LN	2012	0	1	11	1	0	0	29332	28380	29227	29290	29514.6	29697.3	30062.6	29287	29329	20160	20053
439	Yes	5A: TDF / 3TC / EFV		TB NOT suspected	0	5	No	5A: TDF / 3TC / EFV	60		Trimethoprim and sulfamethoxazole	120		LN	2012	0	1	12	1	0	0	29388	28380	29290	29346	29570.6	29753.3	30118.6	29350	29392	20160	20055
440	Yes	5A: TDF / 3TC / EFV		TB NOT suspected	0	5	No	5A: TDF / 3TC / EFV	60		Trimethoprim and sulfamethoxazole	120		LN	2012	0.285714	1	13	1	0	0	29451	28380	29346	29409	29633.6	29816.3	30181.6	29406	29448	20160	20055
441	Yes	5A: TDF / 3TC / EFV		TB NOT suspected		6	No	5A: TDF / 3TC / EFV	60	False	Trimethoprim and sulfamethoxazole	120		LN	2013	0	1	14	1	0	0	29514	28380	29411	29472	29696.6	29879.3	30244.6	29471	29513		20056
442	Yes	5A: TDF / 3TC / EFV		TB NOT suspected	0	1	No	5A: TDF / 3TC / EFV	60		Trimethoprim and sulfamethoxazole	120		LN	2013	0	1	15	1	0	0	29570	28380	29472	29528	29752.6	29935.3	30300.6	29532	29574	20160	20050
443	Yes	5A: TDF / 3TC / EFV		TB NOT suspected	0	4	No	5A: TDF / 3TC / EFV	60		Trimethoprim and sulfamethoxazole	120		LN	2013	0	1	16	1	0	0	29633	28380	29528	29591	29815.6	29998.3	30363.6	29588	29630	20159	20059
444	Yes	5A: TDF / 3TC / EFV		TB NOT suspected	0	5	No	5A: TDF / 3TC / EFV	90	False	Trimethoprim and sulfamethoxazole	90		LN	2013	1	1	17	2	0	0	29724	28380	29591	29682	29906.6	30089.3	30454.6	29681	29723	20159	20060
445	Yes	5A: TDF / 3TC / EFV		TB NOT suspected	0	5	No	5A: TDF / 3TC / EFV	60	False	Trimethoprim and sulfamethoxazole	120		LN	2013	0	1	18	1	0	0	29773	28380	29689	29731	29955.6	30138.3	30503.6	29749	29791		20058
446	Yes	5A: TDF / 3TC / EFV		TB NOT suspected	0	4	No	5A: TDF / 3TC / EFV	90	False	Trimethoprim and sulfamethoxazole	90		LN	2014	1	1	19	2	0	0	29864	28380	29731	29822	30046.6	30229.3	30594.6	29821	29863	20159	20060
447	Yes	5A: TDF / 3TC / EFV		TB NOT suspected	0	4	No	5A: TDF / 3TC / EFV	90	False	Trimethoprim and sulfamethoxazole	90		LN	2014	0.142857	1	20	1	0	0	29962	28380	29829	29920	30144.6	30327.3	30692.6	29919	29961	20159	20059
448	Yes	5A: TDF / 3TC / EFV		TB NOT suspected	3	7	No	5A: TDF / 3TC / EFV	90	False	Trimethoprim and sulfamethoxazole	90		LN	2014	0	1	21	1	0	0	30060	28380	29921	30018	30242.6	30425.3	30790.6	30011	30053	20159	20059
449	Yes	5A: TDF / 3TC / EFV		TB NOT suspected		6	No	5A: TDF / 3TC / EFV	90	False	Trimethoprim and sulfamethoxazole	90		LN	2014	0	1	22	1	0	0	30151	28380	30018	30109	30333.6	30516.3	30881.6	30108	30150	20159
450	Yes	5A: TDF / 3TC / EFV		TB NOT suspected	0	4	No	5A: TDF / 3TC / EFV	90	False	Trimethoprim and sulfamethoxazole	90		LN	2015	0	1	23	1	0	0	30242	28380	30109	30200	30424.6	30607.3	30972.6	30199	30241		20058
451	Yes	5A: TDF / 3TC / EFV		TB NOT suspected	0	6	No	5A: TDF / 3TC / EFV	90	False	Trimethoprim and sulfamethoxazole	90		LN	2015	5.28571	3	24	2	0	0	30303	28380	30200	30261	30485.6	30668.3	31033.6	30290	30332		20058
452	Yes	5A: TDF / 3TC / EFV		TB NOT suspected	0	3	No	5A: TDF / 3TC / EFV	90	False	Trimethoprim and sulfamethoxazole	90		LN	2015	0	1	25	1	0	0	30424	28380	30298	30382	30606.6	30789.3	31154.6	30388	30430
453	Yes	5A: TDF / 3TC / EFV		TB NOT suspected	0	4	No	5A: TDF / 3TC / EFV	90	False	Trimethoprim and sulfamethoxazole	90		LN	2015	0	1	26	1	0	0	30515	28380	30382	30473	30697.6	30880.3	31245.6	30472	30514	20159	20061.2
454	Yes	5A: TDF / 3TC / EFV		TB NOT suspected	0	3	No	5A: TDF / 3TC / EFV	90	False	Trimethoprim and sulfamethoxazole	90		LN	2016	0	1	27	1	0	0	30599	28380	30473	30557	30781.6	30964.3	31329.6	30563	30605		20058.3
455	Yes	5A: TDF / 3TC / EFV		TB NOT suspected	0	2	No	5A: TDF / 3TC / EFV	90	False	Trimethoprim and sulfamethoxazole	90		LN	2016	0	1	28	1	0	0	30676	28380	30557	30634	30858.6	31041.3	31406.6	30647	30689	20159	20058
456	Yes	5A: TDF / 3TC / EFV		TB NOT suspected	0	3	No	5A: TDF / 3TC / EFV	90	False	Trimethoprim and sulfamethoxazole	90		LN	2016	0	1	29	1	0	0	30760	28380	30634	30718	30942.6	31125.3	31490.6	30724	30766	20159	20059
457	Yes	5A: TDF / 3TC / EFV		TB NOT suspected	0	3	No	5A: TDF / 3TC / EFV	90	False	Trimethoprim and sulfamethoxazole	90		LN	2016	-2.71429	1	30	1	0	0	30851	28380	30718	30809	31033.6	31216.3	31581.6	30808	30850	20159	20059
458	Yes	5A: TDF / 3TC / EFV		TB NOT suspected	0	2	No	5A: TDF / 3TC / EFV	90	False	Trimethoprim and sulfamethoxazole	90		LN	2016	0	1	31	2	0	0	30942	28380	30790	30900	31124.6	31307.3	31672.6	30880	30922	20159	20064
459	Yes	5A: TDF / 3TC / EFV		TB NOT suspected	0	4	No	5A: TDF / 3TC / EFV	90	False	Trimethoprim and sulfamethoxazole	90		LN	2017	0	1	32	1	0	0	31026	28380	30900	30984	31208.6	31391.3	31756.6	30990	31032		20065
460	Yes	5A: TDF / 3TC / EFV		TB NOT suspected	0	3	No	5A: TDF / 3TC / EFV	90	False	Trimethoprim and sulfamethoxazole	90		LN	2017	0	1	33	1	0	0	31110	28380	30984	31068	31292.6	31475.3	31840.6	31074	31116		20066
461	Yes	5A: TDF / 3TC / EFV		TB NOT suspected	0	4	No	5A: TDF / 3TC / EFV	90	False	Trimethoprim and sulfamethoxazole	90		LN	2017	-1	1	34	1	0	0	31201	28380	31068	31159	31383.6	31566.3	31931.6	31158	31200		20064
462	Yes	5A: TDF / 3TC / EFV		TB NOT suspected	0	3	No	5A: TDF / 3TC / EFV	90	False	Trimethoprim and sulfamethoxazole	90		LN	2017	0	1	35	1	0	0	31278	28380	31152	31236	31460.6	31643.3	32008.6	31242	31284	20159	20064
463	Yes	5A: TDF / 3TC / EFV		TB NOT suspected	0	4	No	5A: TDF / 3TC / EFV	90	False	Trimethoprim and sulfamethoxazole	90		LN	2018	0	1	36	1	0	0	31362	28380	31236	31320	31544.6	31727.3	32092.6	31326	31368		20062
464	Yes	5A: TDF / 3TC / EFV		TB NOT suspected	0	5	No	5A: TDF / 3TC / EFV	90	False	Trimethoprim and sulfamethoxazole	90		LN	2018	1	1	37	1	0	0	31446	28380	31320	31404	31628.6	31811.3	32176.6	31410	31452	20159	20060
465	Yes	5A: TDF / 3TC / EFV	Patient pregnant	TB NOT suspected	0	4	No	5A: TDF / 3TC / EFV	30	False	Trimethoprim and sulfamethoxazole	30		LN	2018	0	1	38	1	0	0	31481	28380	31411	31439	31663.6	31846.3	32211.6	31441	31483		20065
466	Yes	5A: TDF / 3TC / EFV	Patient pregnant	TB NOT suspected	0	3	No	5A: TDF / 3TC / EFV	30	False	Trimethoprim and sulfamethoxazole	30		LN	2018	4	3	39	3	0	0	31511	28380	31439	31469	31693.6	31876.3	32241.6	31469	31511	20159	20062
467	Yes	5A: TDF / 3TC / EFV		TB NOT suspected	0	4	No	5A: TDF / 3TC / EFV	60	False	Trimethoprim and sulfamethoxazole	60		LN	2018	0.285714	1	40	1	0	0	31577	28380	31497	31535	31759.6	31942.3	32307.6	31557	31599		20056
468	Yes	5A: TDF / 3TC / EFV	Currently breastfeeding child	TB NOT suspected	0	6	No	5A: TDF / 3TC / EFV	30	False	Trimethoprim and sulfamethoxazole	30		LN	2018	0	1	41	1	0	0	31607	28380	31537	31565	31789.6	31972.3	32337.6	31567	31609	20159	20062
469	Yes	5A: TDF / 3TC / EFV	Currently breastfeeding child	TB NOT suspected	0	4	No	5A: TDF / 3TC / EFV	30	False	Trimethoprim and sulfamethoxazole	30		LN	2019	0	1	42	1	0	0	31635	28380	31565	31593	31817.6	32000.3	32365.6	31595	31637	20159	20059
470	Yes	5A: TDF / 3TC / EFV	Currently breastfeeding child	TB NOT suspected	0	6	No	5A: TDF / 3TC / EFV	30	False	Trimethoprim and sulfamethoxazole	30		LN	2019	0	1	43	1	0	0	31663	28380	31593	31621	31845.6	32028.3	32393.6	31623	31665		20061
471	Yes	5A: TDF / 3TC / EFV		TB NOT suspected	0	3	No	5A: TDF / 3TC / EFV	30	False	Trimethoprim and sulfamethoxazole	30		LN	2019	0	1	44	1	0	0	31691	28380	31621	31649	31873.6	32056.3	32421.6	31651	31693	20159	20060
472	Yes	5A: TDF / 3TC / EFV		TB NOT suspected	0	5	No	5A: TDF / 3TC / EFV	30	False	Trimethoprim and sulfamethoxazole	30		LN	2019	0	1	45	1	0	0	31719	28380	31649	31677	31901.6	32084.3	32449.6	31679	31721	20159	20061
473	Yes	5A: TDF / 3TC / EFV		TB NOT suspected	0	4	No	5A: TDF / 3TC / EFV	30	False	Trimethoprim and sulfamethoxazole	30	98	LN	2019	0	1	46	1	0	0	31747	28380	31677	31705	31929.6	32112.3	32477.6	31707	31749		20062
474	Yes	5A: TDF / 3TC / EFV		TB NOT suspected	62	159	No	5A: TDF / 3TC / EFV	30	False	Trimethoprim and sulfamethoxazole	30		LN	2019	0	1	47	1	0	0	31775	28380	31705	31733	31957.6	32140.3	32505.6	31735	31777	20159	20062
475	Yes	5A: TDF / 3TC / EFV		TB NOT suspected	0	3	No	5A: TDF / 3TC / EFV	90	False	Trimethoprim and sulfamethoxazole	90		LN	2019	0	1	48	1	0	0	31859	28380	31733	31817	32041.6	32224.3	32589.6	31823	31865		20062
476	Yes	5A: TDF / 3TC / EFV	Currently breastfeeding child	TB NOT suspected	0	4	No	5A: TDF / 3TC / EFV	90	False	Trimethoprim and sulfamethoxazole	90		LN	2019	0	1	49	1	0	0	31936	28380	31817	31894	32118.6	32301.3	32666.6	31907	31949		20062
477	Yes	5A: TDF / 3TC / EFV		TB NOT suspected	0	3	No	5A: TDF / 3TC / EFV	30	False	Trimethoprim and sulfamethoxazole	30		LN	2019	0	1	50	1	0	0	31964	28380	31894	31922	32146.6	32329.3	32694.6	31924	31966		20061
478	Yes	13A: TDF / 3TC / DTG		TB NOT suspected	0	4	No	13A: TDF / 3TC / DTG	60	False	Trimethoprim and sulfamethoxazole	60		LN	2020	0	1	51	1	0	0	32020	28380	31922	31978	32202.6	32385.3	32750.6	31982	32024	20159	20061
479	Yes	13A: TDF / 3TC / DTG		TB NOT suspected	0	4	No	13A: TDF / 3TC / DTG	90	False	Trimethoprim and sulfamethoxazole	90		LN	2020	0	1	52	1	0	0	32104	28380	31978	32062	32286.6	32469.3	32834.6	32068	32110		20059
480	Yes	13A: TDF / 3TC / DTG		TB NOT suspected	0	6	No	13A: TDF / 3TC / DTG	60	False	Trimethoprim and sulfamethoxazole	60		LN	2020	0	1	53	1	0	0	32160	28380	32062	32118	32342.6	32525.3	32890.6	32122	32164		20065
481	Yes	13A: TDF / 3TC / DTG		TB NOT suspected	0	9	No	13A: TDF / 3TC / DTG	60	False	Trimethoprim and sulfamethoxazole	60		LN	2020	0	1	54	1	0	0	32216	28380	32118	32174	32398.6	32581.3	32946.6	32178	32220		20065
482	Yes	13A: TDF / 3TC / DTG		TB NOT suspected	0	13	No	13A: TDF / 3TC / DTG	60	False	Trimethoprim and sulfamethoxazole	60		LN	2020	0	1	55	1	0	0	32272	28380	32174	32230	32454.6	32637.3	33002.6	32234	32276		20065
483	Yes	13A: TDF / 3TC / DTG		TB NOT suspected	0	16	No	13A: TDF / 3TC / DTG	60	False	Trimethoprim and sulfamethoxazole	60		LN	2020	0	1	56	2	0	0	32342	28380	32230	32300	32524.6	32707.3	33072.6	32290	32332	20159	20065
484	Yes	13A: TDF / 3TC / DTG		TB NOT suspected	7	13	No	13A: TDF / 3TC / DTG	30	True	Trimethoprim and sulfamethoxazole	30		LN	2021	0	1	57	1	0	0	32370	28380	32300	32328	32552.6	32735.3	33100.6	32330	32372		20062
485	Yes	13A: TDF / 3TC / DTG		TB NOT suspected	0	15	No	13A: TDF / 3TC / DTG	90	False	Trimethoprim and sulfamethoxazole	90		LN	2021			58		0	0	32468	28380	32328	32426	32650.6	32833.3	33198.6	32418	32460		20066
486	Yes		Currently breastfeeding child	TB NOT suspected	0	0	No		30	False	Trimethoprim and sulfamethoxazole	30		LN	2011	0	1	1	1	0	0	28982	28296	28912	28940	29164.6	29347.3	29712.6	28942	28984	20150	20043.5
487	Yes	5A: TDF / 3TC / EFV		TB NOT suspected	0	2	No	5A: TDF / 3TC / EFV	30	False	Trimethoprim and sulfamethoxazole	60		LN	2011	0	1	2	1	0	0	29010	28296	28940	28968	29192.6	29375.3	29740.6	28970	29012		20043.7
488	Yes	5A: TDF / 3TC / EFV		TB NOT suspected		2	No	5A: TDF / 3TC / EFV	30	False	Trimethoprim and sulfamethoxazole	60		LN	2011	2	2	3	2	0	0	29038	28296	28968	28996	29220.6	29403.3	29768.6	28998	29040	20150	20044.6
489	Yes	5A: TDF / 3TC / EFV		TB NOT suspected		2	No	5A: TDF / 3TC / EFV	30	False	Trimethoprim and sulfamethoxazole	60		LN	2012	0	1	4	1	0	0	29066	28296	29010	29024	29248.6	29431.3	29796.6	29040	29082	20150	20044.4
490	Yes	5A: TDF / 3TC / EFV		TB NOT suspected	0	4	No	5A: TDF / 3TC / EFV	30		Trimethoprim and sulfamethoxazole	60		LN	2012	0	1	5	1	0	0	29094	28296	29024	29052	29276.6	29459.3	29824.6	29054	29096	20150	20044
491	Yes	5A: TDF / 3TC / EFV		TB NOT suspected	0	4	No	5A: TDF / 3TC / EFV	30		Trimethoprim and sulfamethoxazole	60		LN	2012	0	1	6	1	0	0	29122	28296	29052	29080	29304.6	29487.3	29852.6	29082	29124	20150	20044
492	Yes	5A: TDF / 3TC / EFV		TB NOT suspected	0	6	No	5A: TDF / 3TC / EFV	30		Trimethoprim and sulfamethoxazole	60		LN	2012	0	1	7	1	0	0	29150	28296	29080	29108	29332.6	29515.3	29880.6	29110	29152	20150	20042
493	Yes	5A: TDF / 3TC / EFV		TB NOT suspected		5	No	5A: TDF / 3TC / EFV	30	False	Trimethoprim and sulfamethoxazole	60		LN	2012	1	1	8	1	0	0	29178	28296	29108	29136	29360.6	29543.3	29908.6	29138	29180	20150	20043.9
494	Yes	5A: TDF / 3TC / EFV		TB NOT suspected		4	No	5A: TDF / 3TC / EFV	30	False	Trimethoprim and sulfamethoxazole	60		LN	2012	0.285714	1	9	1	0	0	29213	28296	29143	29171	29395.6	29578.3	29943.6	29173	29215	20150	20044.5
495	Yes	5A: TDF / 3TC / EFV		TB NOT suspected	0	5	No	5A: TDF / 3TC / EFV	30	False	Trimethoprim and sulfamethoxazole	60		LN	2012	0	1	10	1	0	0	29241	28296	29173	29199	29423.6	29606.3	29971.6	29203	29245	20150	20044
496	Yes	5A: TDF / 3TC / EFV		TB NOT suspected		4	No	5A: TDF / 3TC / EFV	30	False	Trimethoprim and sulfamethoxazole	60		LN	2012	0	1	11	1	0	0	29269	28296	29199	29227	29451.6	29634.3	29999.6	29229	29271	20150	20043
497	Yes	5A: TDF / 3TC / EFV		TB NOT suspected		6	No	5A: TDF / 3TC / EFV	30	False	Trimethoprim and sulfamethoxazole	60		LN	2012	0	1	12	1	0	0	29304	28296	29227	29262	29486.6	29669.3	30034.6	29257	29299	20150	20044.1
498	Yes	5A: TDF / 3TC / EFV		TB NOT suspected	0	6	No	5A: TDF / 3TC / EFV	60		Trimethoprim and sulfamethoxazole	60		LN	2012	0.285714	1	13	1	0	0	29365	28296	29262	29323	29547.6	29730.3	30095.6	29322	29364	20150	20042
499	Yes	5A: TDF / 3TC / EFV		TB NOT suspected		5	No	5A: TDF / 3TC / EFV	60	False	Trimethoprim and sulfamethoxazole	120		LN	2012	2.14286	2	14	2	0	0	29430	28296	29325	29388	29612.6	29795.3	30160.6	29385	29427	20150	20043.3
500	Yes	5A: TDF / 3TC / EFV		TB NOT suspected		2	No	5A: TDF / 3TC / EFV	60	False	Trimethoprim and sulfamethoxazole	120		LN	2013	-2	1	15	1	0	0	29500	28296	29403	29458	29682.6	29865.3	30230.6	29463	29505
501	Yes	5A: TDF / 3TC / EFV		TB NOT suspected	0	6	No	5A: TDF / 3TC / EFV	90		Trimethoprim and sulfamethoxazole	180		LN	2013	0	1	16	1	0	0	29577	28296	29444	29535	29759.6	29942.3	30307.6	29534	29576	20150	20044
502	Yes	5A: TDF / 3TC / EFV		TB NOT suspected	0	7	No	5A: TDF / 3TC / EFV	90		Trimethoprim and sulfamethoxazole	180		LN	2013	-5	1	17	1	0	0	29668	28296	29535	29626	29850.6	30033.3	30398.6	29625	29667	20150	20043
503	Yes	5A: TDF / 3TC / EFV		TB NOT suspected	0	2	No	5A: TDF / 3TC / EFV	60	False	Trimethoprim and sulfamethoxazole	60		LN	2013	-1	1	18	1	0	0	29689	28296	29591	29647	29871.6	30054.3	30419.6	29651	29693		20051
504	Yes	5A: TDF / 3TC / EFV		TB NOT suspected	0	2	No	5A: TDF / 3TC / EFV	60		Trimethoprim and sulfamethoxazole	60		LN	2013	4.57143	3	19	3	0	0	29748	28296	29640	29706	29930.6	30113.3	30478.6	29700	29742	20150	20046
505	Yes	5A: TDF / 3TC / EFV		TB NOT suspected	14	0	No	5A: TDF / 3TC / EFV	60		Trimethoprim and sulfamethoxazole	60		LN	2014	0	1	20	1	0	0	29836	28296	29738	29794	30018.6	30201.3	30566.6	29798	29840	20150	20056
506	Yes	5A: TDF / 3TC / EFV		TB NOT suspected		6	No	5A: TDF / 3TC / EFV	90	False	Trimethoprim and sulfamethoxazole	90		LN	2014	1	1	21	2	0	0	29927	28296	29794	29885	30109.6	30292.3	30657.6	29884	29926	20150	20046
507	Yes	5A: TDF / 3TC / EFV		TB NOT suspected	0	7	No	5A: TDF / 3TC / EFV	90	False	Trimethoprim and sulfamethoxazole	90		LN	2014	0	1	22	1	0	0	30025	28296	29892	29983	30207.6	30390.3	30755.6	29982	30024	20150	20049
508	Yes	5A: TDF / 3TC / EFV		TB NOT suspected	1	8	No	5A: TDF / 3TC / EFV	90	False	Trimethoprim and sulfamethoxazole	90		LN	2014	0	1	23	1	0	0	30116	28296	29983	30074	30298.6	30481.3	30846.6	30073	30115		20046
509	Yes	5A: TDF / 3TC / EFV		TB NOT suspected	0	8	No	5A: TDF / 3TC / EFV	90	False	Trimethoprim and sulfamethoxazole	180		LN	2014	0	1	24	2	0	0	30214	28296	30074	30172	30396.6	30579.3	30944.6	30164	30206		20045
510	Yes	5A: TDF / 3TC / EFV		TB NOT suspected	0	6	No	5A: TDF / 3TC / EFV	90	False	Trimethoprim and sulfamethoxazole	90		LN	2015	-0.285714	1	25	1	0	0	30305	28296	30172	30263	30487.6	30670.3	31035.6	30262	30304	20150	20046
511	Yes	5A: TDF / 3TC / EFV		TB NOT suspected		3	No	5A: TDF / 3TC / EFV	30	False	Trimethoprim and sulfamethoxazole	30		LN	2015	0	1	26	1	0	0	30338	28296	30261	30296	30520.6	30703.3	31068.6	30291	30333	20150
512	Yes	5A: TDF / 3TC / EFV		TB NOT suspected	0	0	No	5A: TDF / 3TC / EFV	60		Trimethoprim and sulfamethoxazole	60		LN	2015	0	1	27	1	0	0	30394	28296	30296	30352	30576.6	30759.3	31124.6	30356	30398
513	Yes	5A: TDF / 3TC / EFV		TB NOT suspected	0	3	No	5A: TDF / 3TC / EFV	60	False	Trimethoprim and sulfamethoxazole	60		LN	2015	8	3	28	3	0	0	30443	28296	30352	30401	30625.6	30808.3	31173.6	30412	30454
514	Yes	5A: TDF / 3TC / EFV		TB NOT suspected	0	3	No	5A: TDF / 3TC / EFV	90					LN	2016	0.142857	1	29	1	0	0	30583	28296	30457	30541	30765.6	30948.3	31313.6	30547	30589
515	Yes	5A: TDF / 3TC / EFV		TB NOT suspected	0	8	No	5A: TDF / 3TC / EFV	90		Trimethoprim and sulfamethoxazole	90		LN	2016	-1	1	30	1	0	0	30660	28296	30542	30618	30842.6	31025.3	31390.6	30632	30674	20150	20046
516	Yes	5A: TDF / 3TC / EFV		TB NOT suspected		8	No	5A: TDF / 3TC / EFV	90	False	Trimethoprim and sulfamethoxazole	90		LN	2016	0	1	31	1	0	0	30737	28296	30611	30695	30919.6	31102.3	31467.6	30701	30743
517	Yes	5A: TDF / 3TC / EFV		TB NOT suspected	0	8	No	5A: TDF / 3TC / EFV	90	True	Trimethoprim and sulfamethoxazole	90		LN	2016	0	1	32	1	0	0	30821	28296	30695	30779	31003.6	31186.3	31551.6	30785	30827	20150
518	Yes	5A: TDF / 3TC / EFV		TB NOT suspected	0	2	No	5A: TDF / 3TC / EFV	90	False	Trimethoprim and sulfamethoxazole	90		LN	2016	0	1	33	1	0	0	30905	28296	30779	30863	31087.6	31270.3	31635.6	30869	30911	20150	20047
519	Yes	5A: TDF / 3TC / EFV		TB NOT suspected	0	4		5A: TDF / 3TC / EFV	90		Trimethoprim and sulfamethoxazole	90		LN	2017	-1.71429	1	34	1	0	0	30989	28296	30863	30947	31171.6	31354.3	31719.6	30953	30995	20150
520	Yes	5A: TDF / 3TC / EFV		TB NOT suspected	0	2	No	5A: TDF / 3TC / EFV	90	False	Isoniazid	90		LN	2017	0	1	35	1	0	0	31059	28296	30935	31017	31241.6	31424.3	31789.6	31025	31067
521	Yes	5A: TDF / 3TC / EFV		TB NOT suspected	0	8	No	5A: TDF / 3TC / EFV	90	False	Trimethoprim and sulfamethoxazole	90		LN	2017	0	1	36	1	0	0	31143	28296	31017	31101	31325.6	31508.3	31873.6	31107	31149	20150
522	Yes	5A: TDF / 3TC / EFV		TB NOT suspected	0	2	No	5A: TDF / 3TC / EFV	90	False	Trimethoprim and sulfamethoxazole	90		LN	2017	0	1	37	1	0	0	31234	28296	31101	31192	31416.6	31599.3	31964.6	31191	31233
523	Yes	5A: TDF / 3TC / EFV		TB NOT suspected			No	5A: TDF / 3TC / EFV	30	False	Trimethoprim and sulfamethoxazole	30		LN	2018	0	1	38	1	0	0	31262	28296	31192	31220	31444.6	31627.3	31992.6	31222	31264
524	Yes	5A: TDF / 3TC / EFV		TB NOT suspected	0	0	No	5A: TDF / 3TC / EFV	30	False	Trimethoprim and sulfamethoxazole	30		LN	2018	4.14286	3	39	3	0	0	31290	28296	31220	31248	31472.6	31655.3	32020.6	31250	31292		20051
525	Yes	5A: TDF / 3TC / EFV		TB NOT suspected	0	3	No	5A: TDF / 3TC / EFV	90	False	Trimethoprim and sulfamethoxazole	90		LN	2018	-2	1	40	1	0	0	31402	28296	31277	31360	31584.6	31767.3	32132.6	31367	31409		20052
526	Yes	5A: TDF / 3TC / EFV		TB NOT suspected	0	4	No	5A: TDF / 3TC / EFV	90	False	Trimethoprim and sulfamethoxazole			LN	2018	0.428571	1	41	1	0	0	31472	28296	31346	31430	31654.6	31837.3	32202.6	31436	31478	20150	20054
527	Yes	5A: TDF / 3TC / EFV		TB NOT suspected	0	0	No	5A: TDF / 3TC / EFV	90	False	Trimethoprim and sulfamethoxazole	90		LN	2018	8	3	42	3	0	0	31556	28296	31433	31514	31738.6	31921.3	32286.6	31523	31565	20150	20052
528	Yes	5A: TDF / 3TC / EFV		TB NOT suspected	0	4	No	5A: TDF / 3TC / EFV	30	False	Trimethoprim and sulfamethoxazole	30		LN	2019	0	1	43	1	0	0	31640	28296	31570	31598	31822.6	32005.3	32370.6	31600	31642		20050
529	Yes	5A: TDF / 3TC / EFV		TB NOT suspected	0	2	No	5A: TDF / 3TC / EFV	30	False	Trimethoprim and sulfamethoxazole	30		LN	2019	2	2	44	2	0	0	31668	28296	31598	31626	31850.6	32033.3	32398.6	31628	31670	20150	20043
530	Yes	5A: TDF / 3TC / EFV		TB NOT suspected	0	2	No	5A: TDF / 3TC / EFV	30	False	Trimethoprim and sulfamethoxazole	30		LN	2019	2	2	45	2	0	0	31710	28296	31640	31668	31892.6	32075.3	32440.6	31670	31712		20052
531	Yes	5A: TDF / 3TC / EFV		TB NOT suspected	0	2	No	5A: TDF / 3TC / EFV	30	False	Trimethoprim and sulfamethoxazole	30		LN	2019	0	1	46	1	0	0	31752	28296	31682	31710	31934.6	32117.3	32482.6	31712	31754		20053
532	Yes	5A: TDF / 3TC / EFV		TB NOT suspected	0	3	No	5A: TDF / 3TC / EFV	30	False	Trimethoprim and sulfamethoxazole	30		LN	2019	0	1	47	1	0	0	31781	28296	31710	31739	31963.6	32146.3	32511.6	31740	31782		20051
533	Yes	5A: TDF / 3TC / EFV		TB NOT suspected	0	3	No	5A: TDF / 3TC / EFV	30	False	Trimethoprim and sulfamethoxazole	30		LN	2019	0	1	48	1	0	0	31808	28296	31739	31766	31990.6	32173.3	32538.6	31769	31811		20051
534	Yes	5A: TDF / 3TC / EFV		TB NOT suspected	0	3	No	5A: TDF / 3TC / EFV	30	False	Trimethoprim and sulfamethoxazole	30		LN	2019	0	1	49	1	0	0	31836	28296	31766	31794	32018.6	32201.3	32566.6	31796	31838		20051
535	Yes	5A: TDF / 3TC / EFV		TB NOT suspected	0	2	No	5A: TDF / 3TC / EFV	30	False	Trimethoprim and sulfamethoxazole	30		LN	2019	0	1	50	1	0	0	31864	28296	31794	31822	32046.6	32229.3	32594.6	31824	31866		20049
536	Yes	5A: TDF / 3TC / EFV		TB NOT suspected			No	5A: TDF / 3TC / EFV	30	False	Trimethoprim and sulfamethoxazole	30		LN	2019	0	1	51	1	0	0	31892	28296	31822	31850	32074.6	32257.3	32622.6	31852	31894
537	Yes	5A: TDF / 3TC / EFV		TB NOT suspected	0	4	No	5A: TDF / 3TC / EFV	30	False	Trimethoprim and sulfamethoxazole	30		LN	2019	-0.714286	1	52	1	0	0	31920	28296	31850	31878	32102.6	32285.3	32650.6	31880	31922	20150	20049
538	Yes	5A: TDF / 3TC / EFV		TB NOT suspected	0	4	No	5A: TDF / 3TC / EFV	90	False	Trimethoprim and sulfamethoxazole	90		LN	2019	1.14286	2	53	1	0	0	31976	28296	31873	31934	32158.6	32341.3	32706.6	31963	32005	20150	20047
539	Yes	13A: TDF / 3TC / DTG		TB NOT suspected	0	2	No	13A: TDF / 3TC / DTG	60	False	Trimethoprim and sulfamethoxazole	60		LN	2020	2.42857	2	54	2	0	0	32046	28296	31942	32004	32228.6	32411.3	32776.6	32002	32044	20150	20045
540	Yes	13A: TDF / 3TC / DTG		TB NOT suspected	0	0	No	13A: TDF / 3TC / DTG	180		Trimethoprim and sulfamethoxazole	180		LN	2020	5.71429	3	55	3	0	0	32230	28296	32021	32188	32412.6	32595.3	32960.6	32201	32243		20044
541	Yes	13A: TDF / 3TC / DTG		TB NOT suspected	0	4	No	13A: TDF / 3TC / DTG	60	False	Trimethoprim and sulfamethoxazole	60		LN	2020	-4	1	56	1	0	0	32326	28296	32228	32284	32508.6	32691.3	33056.6	32288	32330
542	Yes	13A: TDF / 3TC / DTG		TB NOT suspected	0	5	No	13A: TDF / 3TC / DTG	60	False	Trimethoprim and sulfamethoxazole	60		LN	2020	0	1	57	1	0	0	32354	28296	32256	32312	32536.6	32719.3	33084.6	32316	32358		20050
543	Yes	13A: TDF / 3TC / DTG	Currently breastfeeding child	TB NOT suspected		5	No	13A: TDF / 3TC / DTG	60	False	Trimethoprim and sulfamethoxazole	60		LN	2021	0	1	58	1	0	0	32410	28296	32312	32368	32592.6	32775.3	33140.6	32372	32414		20052
544	Yes	13A: TDF / 3TC / DTG		TB NOT suspected	0	5	No	13A: TDF / 3TC / DTG	60	False	Trimethoprim and sulfamethoxazole	60		LN	2021			59		0	0	32466	28296	32368	32424	32648.6	32831.3	33196.6	32428	32470	20150
545	Yes	1A: d4T / 3TC / NVP (previous 1L)	No	TB NOT suspected	0	0	No	1A: d4T / 3TC / NVP (previous 1L)	30		Trimethoprim and sulfamethoxazole	30		LN	2012	0	1	1	1	0	1	29087	28982	29031	29045	29269.6	29452.3	29817.6	29061	29103	20164	20052
546	Yes	1A: d4T / 3TC / NVP (previous 1L)		TB NOT suspected	0	2	No	1A: d4T / 3TC / NVP (previous 1L)	60					LN	2012	13	4	2	3	1	1	29115	28982	29045	29073	29297.6	29480.3	29845.6	29105	29147	20164	20053
547	Yes	1A: d4T / 3TC / NVP (previous 1L)		TB NOT suspected	0	8	No	1A: d4T / 3TC / NVP (previous 1L)	60		Trimethoprim and sulfamethoxazole	60		LN	2012	0	1	3	1	0	1	29234	28982	29164	29192	29416.6	29599.3	29964.6	29224	29266	20164	20054
548	Yes	1A: d4T / 3TC / NVP (previous 1L)		TB NOT suspected	0	6	No	1A: d4T / 3TC / NVP (previous 1L)	60	False	Trimethoprim and sulfamethoxazole	60		LN	2012	1	1	4	1	0	1	29262	28982	29192	29220	29444.6	29627.3	29992.6	29252	29294	20164	20054
549	Yes	1A: d4T / 3TC / NVP (previous 1L)		TB NOT suspected		8	No	1A: d4T / 3TC / NVP (previous 1L)	60	False	Trimethoprim and sulfamethoxazole	60		LN	2012	1	1	5	1	0	1	29297	28982	29227	29255	29479.6	29662.3	30027.6	29287	29329	20164	20054
550	Yes	1A: d4T / 3TC / NVP (previous 1L)		TB NOT suspected	0	4	No	1A: d4T / 3TC / NVP (previous 1L)	60	False	Trimethoprim and sulfamethoxazole	60		LN	2012	0	1	6	1	0	1	29332	28982	29262	29290	29514.6	29697.3	30062.6	29322	29364	20162	20055
551	Yes	1A: d4T / 3TC / NVP (previous 1L)		TB NOT suspected	2	10	No	1A: d4T / 3TC / NVP (previous 1L)	60		Trimethoprim and sulfamethoxazole	60		LN	2012	0	1	7	1	0	1	29367	28982	29290	29325	29549.6	29732.3	30097.6	29350	29392	20162	20055
552	Yes	1A: d4T / 3TC / NVP (previous 1L)		TB NOT suspected		2	No	1A: d4T / 3TC / NVP (previous 1L)	60	False	Trimethoprim and sulfamethoxazole	60		LN	2012	4	3	8	1	0	1	29395	28982	29325	29353	29577.6	29760.3	30125.6	29385	29427	20162	20053
553	Yes	1A: d4T / 3TC / NVP (previous 1L)		TB NOT suspected	0	13	No	1A: d4T / 3TC / NVP (previous 1L)	120		Trimethoprim and sulfamethoxazole	120		LN	2013	0	1	9	1	0	1	29486	28982	29381	29444	29668.6	29851.3	30216.6	29501	29543	20164	20053
554	Yes	1A: d4T / 3TC / NVP (previous 1L)		TB NOT suspected	0	7	No	1A: d4T / 3TC / NVP (previous 1L)	120		Trimethoprim and sulfamethoxazole	120		LN	2013	0	1	10	1	0	1	29549	28982	29444	29507	29731.6	29914.3	30279.6	29564	29606	20162	20052
555	Yes	1A: d4T / 3TC / NVP (previous 1L)		TB NOT suspected	0	4	No	1A: d4T / 3TC / NVP (previous 1L)	120	False	Trimethoprim and sulfamethoxazole	120		LN	2013	0	1	11	1	0	1	29605	28982	29507	29563	29787.6	29970.3	30335.6	29627	29669		20052
556	Yes	1A: d4T / 3TC / NVP (previous 1L)		TB NOT suspected	9	18	No	1A: d4T / 3TC / NVP (previous 1L)	120		Trimethoprim and sulfamethoxazole	120		LN	2013	1	1	12	1	0	1	29661	28982	29563	29619	29843.6	30026.3	30391.6	29683	29725	20164	20052
557	Yes	5A: TDF / 3TC / EFV		TB NOT suspected	0	10	No	5A: TDF / 3TC / EFV	30		Trimethoprim and sulfamethoxazole	30		LN	2013	0	1	13	1	0	1	29696	28982	29626	29654	29878.6	30061.3	30426.6	29656	29698	20162	20053
558	Yes	5A: TDF / 3TC / EFV		TB NOT suspected	0	9	No	5A: TDF / 3TC / EFV	60		Trimethoprim and sulfamethoxazole	60		LN	2013	-9.14286	1	14	1	0	1	29788	28982	29654	29746	29970.6	30153.3	30518.6	29714	29756	20162	20053
559	Yes	5A: TDF / 3TC / EFV		TB NOT suspected	0	4	No	5A: TDF / 3TC / EFV	60		Trimethoprim and sulfamethoxazole	60		LN	2013	1	1	15	1	0	1	29780	28982	29682	29738	29962.6	30145.3	30510.6	29742	29784	20164	20059
560	Yes	5A: TDF / 3TC / EFV		TB NOT suspected	0	6	No	5A: TDF / 3TC / EFV	60		Trimethoprim and sulfamethoxazole	60		LN	2014	0	1	16	1	0	1	29850	28982	29745	29808	30032.6	30215.3	30580.6	29805	29847	20164	20051
561	Yes	5A: TDF / 3TC / EFV		TB NOT suspected	0	7	No	5A: TDF / 3TC / EFV	90	False	Trimethoprim and sulfamethoxazole	90		LN	2014	1	1	17	2	0	1	29941	28982	29808	29899	30123.6	30306.3	30671.6	29898	29940	20164	20053
562	Yes	5A: TDF / 3TC / EFV		TB NOT suspected	0	3	No	5A: TDF / 3TC / EFV	90	False	Trimethoprim and sulfamethoxazole	90		LN	2014	1	1	18	2	0	1	30039	28982	29906	29997	30221.6	30404.3	30769.6	29996	30038		20053
563	Yes	5A: TDF / 3TC / EFV		TB NOT suspected	0	1	No	5A: TDF / 3TC / EFV	90	False	Trimethoprim and sulfamethoxazole	90		LN	2014	0	1	19	1	0	1	30137	28982	30004	30095	30319.6	30502.3	30867.6	30094	30136	20164	20050
564	Yes	5A: TDF / 3TC / EFV		TB NOT suspected		5	No	5A: TDF / 3TC / EFV	90	False	Trimethoprim and sulfamethoxazole	180		LN	2015	0	1	20	1	0	1	30228	28982	30095	30186	30410.6	30593.3	30958.6	30185	30227	20164	20049
565	Yes	5A: TDF / 3TC / EFV		TB NOT suspected	0	6	No	5A: TDF / 3TC / EFV	90	False	Trimethoprim and sulfamethoxazole	90		LN	2015	5	3	21	1	0	1	30284	28982	30186	30242	30466.6	30649.3	31014.6	30276	30318	20164	20049
566	Yes	5A: TDF / 3TC / EFV		TB NOT suspected	0	5	No	5A: TDF / 3TC / EFV	90	False	Trimethoprim and sulfamethoxazole	90		LN	2015	0	1	22	1	0	1	30410	28982	30277	30368	30592.6	30775.3	31140.6	30367	30409	20164	20053
567	Yes	5A: TDF / 3TC / EFV		TB NOT suspected	0	3	No	5A: TDF / 3TC / EFV	90	False	Trimethoprim and sulfamethoxazole	90		LN	2015	0	1	23	1	0	1	30494	28982	30368	30452	30676.6	30859.3	31224.6	30458	30500		20051.8
568	Yes	5A: TDF / 3TC / EFV		TB NOT suspected	0	123	No	5A: TDF / 3TC / EFV	90	False	Trimethoprim and sulfamethoxazole	90		LN	2015	0	1	24	2	0	1	30592	28982	30452	30550	30774.6	30957.3	31322.6	30542	30584	20164	20051
569	Yes	5A: TDF / 3TC / EFV		TB NOT suspected	0	8	No	5A: TDF / 3TC / EFV	90	False	Trimethoprim and sulfamethoxazole	90		LN	2016	0	1	25	2	0	1	30690	28982	30550	30648	30872.6	31055.3	31420.6	30640	30682	20164	20053
570	Yes	5A: TDF / 3TC / EFV		TB NOT suspected	6	0	No	5A: TDF / 3TC / EFV	90	False	Trimethoprim and sulfamethoxazole	90		LN	2016	0	1	26	1	0	1	30774	28982	30648	30732	30956.6	31139.3	31504.6	30738	30780	20164	20052
571	Yes	5A: TDF / 3TC / EFV		TB NOT suspected	0	4	No	5A: TDF / 3TC / EFV	90	False	Trimethoprim and sulfamethoxazole	90		LN	2016	0	1	27	1	0	1	30865	28982	30732	30823	31047.6	31230.3	31595.6	30822	30864	20164	20055
572	Yes	5A: TDF / 3TC / EFV		TB NOT suspected	0	4	No	5A: TDF / 3TC / EFV	90	False	Trimethoprim and sulfamethoxazole	90		LN	2017	1	1	28	1	0	1	30949	28982	30823	30907	31131.6	31314.3	31679.6	30913	30955		20056
573	Yes	5A: TDF / 3TC / EFV		TB NOT suspected	0	4	No	5A: TDF / 3TC / EFV	90	False		90		LN	2017	0	1	29	1	0	1	31049	28982	30914	31007	31231.6	31414.3	31779.6	31004	31046		20055
574	Yes	5A: TDF / 3TC / EFV		TB NOT suspected	0	8	No	5A: TDF / 3TC / EFV	90	False	Trimethoprim and sulfamethoxazole	90		LN	2017	0	1	30	1	0	1	31138	28982	31007	31096	31320.6	31503.3	31868.6	31097	31139
575	Yes	5A: TDF / 3TC / EFV		TB NOT suspected			No	5A: TDF / 3TC / EFV	90			90		LN	2017	2.28571	2	31	2	0	1	31229	28982	31096	31187	31411.6	31594.3	31959.6	31186	31228	20164	20054
576	Yes	5A: TDF / 3TC / EFV		TB NOT suspected	0	1	No	5A: TDF / 3TC / EFV	90	False	Trimethoprim and sulfamethoxazole	90		LN	2018	0	1	32	1	0	1	31329	28982	31203	31287	31511.6	31694.3	32059.6	31293	31335	20164	20053
577	Yes	5A: TDF / 3TC / EFV		TB NOT suspected	0	10	No	5A: TDF / 3TC / EFV	90	False	Trimethoprim and sulfamethoxazole	90		LN	2018	3	2	33	2	0	1	31411	28982	31287	31369	31593.6	31776.3	32141.6	31377	31419		20053
578	Yes	5A: TDF / 3TC / EFV		TB NOT suspected	0	5	No	5A: TDF / 3TC / EFV	90	False	Trimethoprim and sulfamethoxazole	90		LN	2018	0	1	34	1	0	1	31516	28982	31390	31474	31698.6	31881.3	32246.6	31480	31522		20053
579	Yes	5A: TDF / 3TC / EFV		TB NOT suspected	0	13	No	5A: TDF / 3TC / EFV	90	False	Trimethoprim and sulfamethoxazole	90		LN	2018	-9.71429	1	35	1	0	1	31600	28982	31474	31558	31782.6	31965.3	32330.6	31564	31606	20164	20050
580	Yes	5A: TDF / 3TC / EFV		TB NOT suspected	0	13	No	5A: TDF / 3TC / EFV	90	False	Trimethoprim and sulfamethoxazole	90		LN	2018	3	2	36	1	0	1	31600	28982	31490	31558	31782.6	31965.3	32330.6	31580	31622		20050
581	Yes	13A: TDF / 3TC / DTG		TB NOT suspected	0	0	No	13A: TDF / 3TC / DTG	90	False	Trimethoprim and sulfamethoxazole	90		LN	2019	1.28571	2	37	1	0	1	31705	28982	31579	31663	31887.6	32070.3	32435.6	31669	31711		20047
582	Yes	13A: TDF / 3TC / DTG		TB NOT suspected	0	2	No	13A: TDF / 3TC / DTG	90	False	Trimethoprim and sulfamethoxazole	90		LN	2019	4	3	38		0	1	31798	28982	31672	31756	31980.6	32163.3	32528.6	31762	31804		20051
583	Yes	13A: TDF / 3TC / DTG		TB NOT suspected	0	21	No	13A: TDF / 3TC / DTG	90	False	Trimethoprim and sulfamethoxazole	90		LN	2019	4.28571	3	39	3	0	1	31929	28982	31784	31887	32111.6	32294.3	32659.6	31874	31916		20049
584	Yes	13A: TDF / 3TC / DTG		TB NOT suspected			No	13A: TDF / 3TC / DTG	90	False	Trimethoprim and sulfamethoxazole	90		LN	2020	-0.714286	1	40	1	0	1	32048	28982	31917	32006	32230.6	32413.3	32778.6	32007	32049
585	Yes	13A: TDF / 3TC / DTG		TB NOT suspected	0	3	No	13A: TDF / 3TC / DTG	120	False	Trimethoprim and sulfamethoxazole	120		LN	2020	1	1	41	1	0	1	32153	28982	32001	32111	32335.6	32518.3	32883.6	32121	32163		20049
586	Yes	13A: TDF / 3TC / DTG		TB NOT suspected	6	12	No	13A: TDF / 3TC / DTG	60	False	Trimethoprim and sulfamethoxazole	60		LN	2020	0	1	42	1	0	1	32216	28982	32118	32174	32398.6	32581.3	32946.6	32178	32220		20050
587	Yes	13A: TDF / 3TC / DTG		TB NOT suspected	0	19	No	13A: TDF / 3TC / DTG	30	False	Trimethoprim and sulfamethoxazole	30		LN	2020	0	1	43	2	0	1	32258	28982	32174	32216	32440.6	32623.3	32988.6	32204	32246		20054
588	Yes	13A: TDF / 3TC / DTG		TB NOT suspected	0	7	No	13A: TDF / 3TC / DTG	30	False	Trimethoprim and sulfamethoxazole	30		LN	2020	0	1	44	1	0	1	32286	28982	32216	32244	32468.6	32651.3	33016.6	32246	32288		20054
589	Yes	13A: TDF / 3TC / DTG		TB NOT suspected	1	10	No	13A: TDF / 3TC / DTG	60	False	Trimethoprim and sulfamethoxazole	60		LN	2020	0	1	45	1	0	1	32342	28982	32244	32300	32524.6	32707.3	33072.6	32304	32346		20054
590	Yes	13A: TDF / 3TC / DTG		Confirmed TB NOT on treatment	0	29	No	13A: TDF / 3TC / DTG	30	False	Trimethoprim and sulfamethoxazole	30		LN	2021	0	1	46	1	0	1	32370	28982	32300	32328	32552.6	32735.3	33100.6	32330	32372		20050
591	Yes	13A: TDF / 3TC / DTG		TB NOT suspected	2	33	No	13A: TDF / 3TC / DTG	0			0		LN	2021	0	1	47	3	0	1	32398	28982	32328	32356	32580.6	32763.3	33128.6	32328	32370	20162	20051
592	Yes	13A: TDF / 3TC / DTG		TB NOT suspected	2	3	No	13A: TDF / 3TC / DTG	30	False	Trimethoprim and sulfamethoxazole	30		LN	2021			48		0	1	32426	28982	32356	32384	32608.6	32791.3	33156.6	32386	32428		20052
593	Yes	1A: d4T / 3TC / NVP (previous 1L)	No	TB NOT suspected	0	0	No	1A: d4T / 3TC / NVP (previous 1L)	30		Trimethoprim and sulfamethoxazole	30		LN	2012	0	1	1	1	0	0	29115	29031	29059	29073	29297.6	29480.3	29845.6	29089	29131	20160	20061
594	Yes	1A: d4T / 3TC / NVP (previous 1L)		TB NOT suspected	0	2	No	1A: d4T / 3TC / NVP (previous 1L)	60		Trimethoprim and sulfamethoxazole	60		LN	2012	0	1	2	1	0	0	29143	29031	29073	29101	29325.6	29508.3	29873.6	29133	29175	20160	20061
595	Yes	1A: d4T / 3TC / NVP (previous 1L)		TB NOT suspected	0	3	No	1A: d4T / 3TC / NVP (previous 1L)	60		Trimethoprim and sulfamethoxazole	60		LN	2012	0	1	3	1	0	0	29171	29031	29101	29129	29353.6	29536.3	29901.6	29161	29203	20160	20061
596	Yes	1A: d4T / 3TC / NVP (previous 1L)		TB NOT suspected	0	3	No	1A: d4T / 3TC / NVP (previous 1L)	60		Trimethoprim and sulfamethoxazole	60		LN	2012	0	1	4	1	0	0	29199	29031	29129	29157	29381.6	29564.3	29929.6	29189	29231	20160	20061
597	Yes	1A: d4T / 3TC / NVP (previous 1L)		TB NOT suspected	0	2	No	1A: d4T / 3TC / NVP (previous 1L)	60		Trimethoprim and sulfamethoxazole	60		LN	2012	0	1	5	1	0	0	29227	29031	29157	29185	29409.6	29592.3	29957.6	29217	29259	20160	20062
598	Yes	1A: d4T / 3TC / NVP (previous 1L)		TB NOT suspected	0	3	No	1A: d4T / 3TC / NVP (previous 1L)	60		Trimethoprim and sulfamethoxazole	60		LN	2012	0	1	6	1	0	0	29255	29031	29185	29213	29437.6	29620.3	29985.6	29245	29287	20161	20061
599	Yes	1A: d4T / 3TC / NVP (previous 1L)		TB NOT suspected	0	5	No	1A: d4T / 3TC / NVP (previous 1L)	60		Trimethoprim and sulfamethoxazole	60		LN	2012	0	1	7	1	0	0	29283	29031	29213	29241	29465.6	29648.3	30013.6	29273	29315	20160	20061
600	Yes	1A: d4T / 3TC / NVP (previous 1L)		TB NOT suspected	0	4	No	1A: d4T / 3TC / NVP (previous 1L)	120		Trimethoprim and sulfamethoxazole	120		LN	2012	0	1	8	1	0	0	29339	29031	29241	29297	29521.6	29704.3	30069.6	29361	29403	20160	20062
601	Yes	1A: d4T / 3TC / NVP (previous 1L)		TB NOT suspected	0	6	No	1A: d4T / 3TC / NVP (previous 1L)	120		Trimethoprim and sulfamethoxazole	120		LN	2012	8	3	9	1	0	0	29395	29031	29297	29353	29577.6	29760.3	30125.6	29417	29459	20160	20062
602	Yes	1A: d4T / 3TC / NVP (previous 1L)		TB NOT suspected		3	No	1A: d4T / 3TC / NVP (previous 1L)	120		Trimethoprim and sulfamethoxazole	120		LN	2013	0	1	10	1	0	0	29507	29031	29409	29465	29689.6	29872.3	30237.6	29529	29571	20160	20062
603	Yes	1A: d4T / 3TC / NVP (previous 1L)		TB NOT suspected	0	2	No	1A: d4T / 3TC / NVP (previous 1L)	120	False	Trimethoprim and sulfamethoxazole	120		LN	2013	0	1	11	1	0	0	29563	29031	29465	29521	29745.6	29928.3	30293.6	29585	29627		20062
604	Yes	1A: d4T / 3TC / NVP (previous 1L)		TB NOT suspected	0	3	No	1A: d4T / 3TC / NVP (previous 1L)	120	False	Trimethoprim and sulfamethoxazole	120		LN	2013	0	1	12	1	0	0	29619	29031	29521	29577	29801.6	29984.3	30349.6	29641	29683		20061
605	Yes	5A: TDF / 3TC / EFV		TB NOT suspected		7	No	5A: TDF / 3TC / EFV	30	False	Trimethoprim and sulfamethoxazole	60		LN	2013	0	1	13	1	0	0	29647	29031	29577	29605	29829.6	30012.3	30377.6	29607	29649	20160	20063
606	Yes	5A: TDF / 3TC / EFV		TB NOT suspected	0	6	No	5A: TDF / 3TC / EFV	30		Trimethoprim and sulfamethoxazole	30		LN	2013	0	1	14	1	0	0	29682	29031	29605	29640	29864.6	30047.3	30412.6	29635	29677	20156	20063
607	Yes	5A: TDF / 3TC / EFV		TB NOT suspected	0	2	No	5A: TDF / 3TC / EFV	30		Trimethoprim and sulfamethoxazole	30		LN	2013	-1.42857	1	15	3	0	0	29748	29031	29640	29706	29930.6	30113.3	30478.6	29670	29712	20160	20063
608	Yes	5A: TDF / 3TC / EFV		TB NOT suspected	0	3	No	5A: TDF / 3TC / EFV	60	False	Trimethoprim and sulfamethoxazole	60		LN	2013	0	1	16	1	0	0	29794	29031	29696	29752	29976.6	30159.3	30524.6	29756	29798		20064
609	Yes	5A: TDF / 3TC / EFV		TB NOT suspected		4	No	5A: TDF / 3TC / EFV	60	False	Trimethoprim and sulfamethoxazole	60		LN	2014	-1	1	17	1	0	0	29857	29031	29752	29815	30039.6	30222.3	30587.6	29812	29854	20160	20063
610	Yes	5A: TDF / 3TC / EFV		TB NOT suspected	0	4	No	5A: TDF / 3TC / EFV	90	False	Trimethoprim and sulfamethoxazole	90		LN	2014	0	1	18	1	0	0	29941	29031	29808	29899	30123.6	30306.3	30671.6	29898	29940	20160	20063
611	Yes	5A: TDF / 3TC / EFV		TB NOT suspected		4	No	5A: TDF / 3TC / EFV	90	False	Trimethoprim and sulfamethoxazole	90		LN	2014	0	1	19	1	0	0	30025	29031	29899	29983	30207.6	30390.3	30755.6	29989	30031	20160	20061
612	Yes	5A: TDF / 3TC / EFV		TB NOT suspected	0	3	No	5A: TDF / 3TC / EFV	90	False	Trimethoprim and sulfamethoxazole	90		LN	2014	0	1	20	1	0	0	30116	29031	29983	30074	30298.6	30481.3	30846.6	30073	30115		20061
613	Yes	5A: TDF / 3TC / EFV		TB NOT suspected	0	2	No	5A: TDF / 3TC / EFV	90	False	Trimethoprim and sulfamethoxazole	180		LN	2014	0	1	21	2	0	0	30214	29031	30074	30172	30396.6	30579.3	30944.6	30164	30206	20160	20065
614	Yes	5A: TDF / 3TC / EFV		TB NOT suspected	0	2	No	5A: TDF / 3TC / EFV	90	False	Trimethoprim and sulfamethoxazole	90		LN	2015	0	1	22	1	0	0	30305	29031	30172	30263	30487.6	30670.3	31035.6	30262	30304	20160	20062
615	Yes	5A: TDF / 3TC / EFV		TB NOT suspected		3	No	5A: TDF / 3TC / EFV	90	False	Trimethoprim and sulfamethoxazole	90		LN	2015	0	1	23	1	0	0	30389	29031	30263	30347	30571.6	30754.3	31119.6	30353	30395	20160	20062
616	Yes	5A: TDF / 3TC / EFV		TB NOT suspected	0	8	No	5A: TDF / 3TC / EFV	90	False	Trimethoprim and sulfamethoxazole	90		LN	2015	0	1	24	1	0	0	30480	29031	30347	30438	30662.6	30845.3	31210.6	30437	30479	20160	20064.3
617	Yes	5A: TDF / 3TC / EFV		TB NOT suspected	0	8	No	5A: TDF / 3TC / EFV	90	False	Trimethoprim and sulfamethoxazole	90		LN	2015	0	1	25	1	0	0	30571	29031	30438	30529	30753.6	30936.3	31301.6	30528	30570	20160	20063
618	Yes	5A: TDF / 3TC / EFV		TB NOT suspected	0	7	No	5A: TDF / 3TC / EFV	90	False	Trimethoprim and sulfamethoxazole	90		LN	2016	0	1	26	1	0	0	30655	29031	30529	30613	30837.6	31020.3	31385.6	30619	30661		20061
619	Yes	5A: TDF / 3TC / EFV		TB NOT suspected	0	13	No	5A: TDF / 3TC / EFV	90	False	Trimethoprim and sulfamethoxazole	90		LN	2016	0	1	27	2	0	0	30753	29031	30613	30711	30935.6	31118.3	31483.6	30703	30745	20160	20060
620	Yes	5A: TDF / 3TC / EFV		TB NOT suspected	0	5	No	5A: TDF / 3TC / EFV	90	False	Trimethoprim and sulfamethoxazole	90		LN	2016	1.42857	2	28	1	0	0	30834	29031	30711	30792	31016.6	31199.3	31564.6	30801	30843	20160	20063
621	Yes	5A: TDF / 3TC / EFV		TB NOT suspected		2	No	5A: TDF / 3TC / EFV	90	False	Trimethoprim and sulfamethoxazole	90		LN	2016	0	1	29	1	0	0	30935	29031	30802	30893	31117.6	31300.3	31665.6	30892	30934		20063
622	Yes	5A: TDF / 3TC / EFV		TB NOT suspected	0	4	No	5A: TDF / 3TC / EFV	90	False		90		LN	2017	0	1	30	1	0	0	31028	29031	30893	30986	31210.6	31393.3	31758.6	30983	31025		20065
623	Yes	5A: TDF / 3TC / EFV		TB NOT suspected	0	1	No	5A: TDF / 3TC / EFV	90	False	Trimethoprim and sulfamethoxazole	90		LN	2017	0	1	31	1	0	0	31119	29031	30986	31077	31301.6	31484.3	31849.6	31076	31118	20160	20066
624	Yes	5A: TDF / 3TC / EFV		TB NOT suspected	0	0	No	5A: TDF / 3TC / EFV	90	False	Trimethoprim and sulfamethoxazole	90		LN	2017	1.42857	2	32	1	0	0	31203	29031	31077	31161	31385.6	31568.3	31933.6	31167	31209
625	Yes	5A: TDF / 3TC / EFV		TB NOT suspected	0	7	No	5A: TDF / 3TC / EFV	90	False	Trimethoprim and sulfamethoxazole	90		LN	2017	1.71429	2	33	1	0	0	31287	29031	31171	31245	31469.6	31652.3	32017.6	31261	31303	20160	20064
626	Yes	5A: TDF / 3TC / EFV		TB NOT suspected	0	5	No	5A: TDF / 3TC / EFV	90	False	Trimethoprim and sulfamethoxazole	90		LN	2018	0	1	34	1	0	0	31383	29031	31257	31341	31565.6	31748.3	32113.6	31347	31389		20065
627	Yes	5A: TDF / 3TC / EFV		TB NOT suspected	0	16	No	5A: TDF / 3TC / EFV	90	False	Trimethoprim and sulfamethoxazole	90		LN	2018	0	1	35	1	0	0	31411	29031	31341	31369	31593.6	31776.3	32141.6	31431	31473		20062
628	Yes	5A: TDF / 3TC / EFV		TB NOT suspected	0	0	No	5A: TDF / 3TC / EFV	90	False	Trimethoprim and sulfamethoxazole	90		LN	2018	-2	1	36	1	0	0	31495	29031	31369	31453	31677.6	31860.3	32225.6	31459	31501
629	Yes	5A: TDF / 3TC / EFV		TB NOT suspected	0	5	No	5A: TDF / 3TC / EFV	90	False	Trimethoprim and sulfamethoxazole	90		LN	2018	0	1	37	1	0	0	31565	29031	31439	31523	31747.6	31930.3	32295.6	31529	31571	20160	20063
630	Yes	5A: TDF / 3TC / EFV		TB NOT suspected	0	5	No	5A: TDF / 3TC / EFV	90	False	Trimethoprim and sulfamethoxazole	90		LN	2018	0	1	38	1	0	0	31649	29031	31523	31607	31831.6	32014.3	32379.6	31613	31655		20062
631	Yes	13A: TDF / 3TC / DTG		TB NOT suspected	0	0	No	13A: TDF / 3TC / DTG	90	False	Trimethoprim and sulfamethoxazole	90		LN	2019	-0.142857	1	39	1	0	0	31736	29031	31607	31694	31918.6	32101.3	32466.6	31697	31739	20160	20063
632	Yes	13A: TDF / 3TC / DTG		TB NOT suspected	0	4	No	13A: TDF / 3TC / DTG	90	False	Trimethoprim and sulfamethoxazole	90		LN	2019	-0.285714	1	40	1	0	0	31819	29031	31693	31777	32001.6	32184.3	32549.6	31783	31825	20160	20062
633	Yes	13A: TDF / 3TC / DTG		TB NOT suspected	0	9	No	13A: TDF / 3TC / DTG	30	False	Trimethoprim and sulfamethoxazole	30	81	LN	2019	0	1	41	1	0	0	31845	29031	31775	31803	32027.6	32210.3	32575.6	31805	31847		20065
634	Yes	13A: TDF / 3TC / DTG		TB NOT suspected	0	12	No	13A: TDF / 3TC / DTG	30	False	Trimethoprim and sulfamethoxazole	30		LN	2019	0	1	42	1	0	0	31873	29031	31803	31831	32055.6	32238.3	32603.6	31833	31875		20065
635	Yes	13A: TDF / 3TC / DTG		TB NOT suspected	0	12	No	13A: TDF / 3TC / DTG	30	False	Trimethoprim and sulfamethoxazole	30		LN	2019	0	1	43	1	0	0	31901	29031	31831	31859	32083.6	32266.3	32631.6	31861	31903		20061
636	Yes	13A: TDF / 3TC / DTG		TB NOT suspected	0	14	No	13A: TDF / 3TC / DTG	30	False	Trimethoprim and sulfamethoxazole	30		LN	2019	4.42857	3	44	3	0	0	31932	29031	31859	31890	32114.6	32297.3	32662.6	31889	31931	20160	20063
637	Yes	13A: TDF / 3TC / DTG		TB NOT suspected	0	8	No	13A: TDF / 3TC / DTG	90	False	Trimethoprim and sulfamethoxazole	90		LN	2020	0.714286	1	45	1	0	0	32022	29031	31921	31980	32204.6	32387.3	32752.6	32011	32053		20064
638	Yes	13A: TDF / 3TC / DTG		TB NOT suspected	0	5	No	13A: TDF / 3TC / DTG	180	False	Trimethoprim and sulfamethoxazole	180		LN	2020	0	1	46	1	0	0	32195	29031	31985	32153	32377.6	32560.3	32925.6	32165	32207		20065
639	Yes	13A: TDF / 3TC / DTG		TB NOT suspected	0	8	No	13A: TDF / 3TC / DTG	90	False	Trimethoprim and sulfamethoxazole	90		LN	2020	0	1	47	1	0	0	32279	29031	32153	32237	32461.6	32644.3	33009.6	32243	32285		20065
640	Yes	13A: TDF / 3TC / DTG		TB NOT suspected	0	6	No	13A: TDF / 3TC / DTG	90	False	Trimethoprim and sulfamethoxazole	90		LN	2020	1	1	48	1	0	0	32363	29031	32237	32321	32545.6	32728.3	33093.6	32327	32369		20068
641	Yes	13A: TDF / 3TC / DTG		TB NOT suspected	0	7	No	13A: TDF / 3TC / DTG	90	False	Trimethoprim and sulfamethoxazole	90	81	LN	2021			49		0	0	32454	29031	32328	32412	32636.6	32819.3	33184.6	32418	32460	20160	20064
642	Yes	2P: AZT / 3TC / NVP	No	TB NOT suspected	0	0	No	2P: AZT / 3TC / NVP	120		Trimethoprim and sulfamethoxazole	30		LN	2012	-1.85714	1	1	1	0	1	29171	29101	29101	29129	29353.6	29536.3	29901.6	29221	29263	20068	20007
643	Yes	2P: AZT / 3TC / NVP		TB NOT suspected	0	6	No	2P: AZT / 3TC / NVP	60	False	Trimethoprim and sulfamethoxazole	30		LN	2012	16	4	2	4	1	1	29185	29101	29116	29143	29367.6	29550.3	29915.6	29176	29218	20068	20007.9
644	Yes	2P: AZT / 3TC / NVP		TB NOT suspected	0	16	No	2P: AZT / 3TC / NVP	120		Trimethoprim and sulfamethoxazole	60		LN	2012	4	3	3	1	0	1	29325	29101	29255	29283	29507.6	29690.3	30055.6	29375	29417	20068	20008
645	Yes	2P: AZT / 3TC / NVP		TB NOT suspected		8	No	2P: AZT / 3TC / NVP	120	False	Trimethoprim and sulfamethoxazole	60		LN	2012	0	1	4	1	0	1	29381	29101	29311	29339	29563.6	29746.3	30111.6	29431	29473
646	Yes	2P: AZT / 3TC / NVP		TB NOT suspected		8	No	2P: AZT / 3TC / NVP	180	False	Trimethoprim and sulfamethoxazole	120		LN	2012	5	3	5	1	0	1	29437	29101	29339	29395	29619.6	29802.3	30167.6	29519	29561
647	Yes	2P: AZT / 3TC / NVP		TB NOT suspected	56	0	No	2P: AZT / 3TC / NVP	68	False	Trimethoprim and sulfamethoxazole	10		LN	2013	1	1	6	1	0	1	29486	29101	29430	29444	29668.6	29851.3	30216.6	29498	29540		20007
648	Yes	2P: AZT / 3TC / NVP		TB NOT suspected	0	18	No	2P: AZT / 3TC / NVP	120		Trimethoprim and sulfamethoxazole	120		LN	2013	0	1	7	1	0	1	29514	29101	29451	29472	29696.6	29879.3	30244.6	29571	29613	20115	20012
649	Yes	2P: AZT / 3TC / NVP		TB NOT suspected	3	8	No	2P: AZT / 3TC / NVP	120		Trimethoprim and sulfamethoxazole	15		LN	2013	2	2	8	1	0	1	29542	29101	29472	29500	29724.6	29907.3	30272.6	29592	29634	20099	20009
650	Yes	2P: AZT / 3TC / NVP		TB NOT suspected	0	0	No	2P: AZT / 3TC / NVP	120	False	Trimethoprim and sulfamethoxazole	17		LN	2013	0	1	9	1	0	1	29584	29101	29514	29542	29766.6	29949.3	30314.6	29634	29676		20010
651	Yes	2P: AZT / 3TC / NVP		TB NOT suspected	0	4	No	2P: AZT / 3TC / NVP	240		Trimethoprim and sulfamethoxazole	45		LN	2013	2	2	10	1	0	1	29640	29101	29542	29598	29822.6	30005.3	30370.6	29782	29824	20119	20018
652	Yes	2P: AZT / 3TC / NVP		TB NOT suspected	0	2	No	2P: AZT / 3TC / NVP	360	False	Trimethoprim and sulfamethoxazole	180		LN	2013	-10	1	11	1	0	1	29738	29101	29612	29696	29920.6	30103.3	30468.6	29972	30014
653	Yes	2P: AZT / 3TC / NVP		TB NOT suspected	0	2	No	2P: AZT / 3TC / NVP	360		Trimethoprim and sulfamethoxazole	180		LN	2013	0	1	12	1	0	1	29738	29101	29626	29696	29920.6	30103.3	30468.6	29986	30028	20115	20011
654	Yes	2P: AZT / 3TC / NVP		TB NOT suspected	0	6	No	2P: AZT / 3TC / NVP	360	False	Trimethoprim and sulfamethoxazole	120		LN	2013	0.142857	1	13	1	0	1	29829	29101	29696	29787	30011.6	30194.3	30559.6	30056	30098	20070	20012
655	Yes	2P: AZT / 3TC / NVP		TB NOT suspected		4	No	2P: AZT / 3TC / NVP	360	False	Trimethoprim and sulfamethoxazole	90		LN	2014	0	1	14	1	0	1	29920	29101	29788	29878	30102.6	30285.3	30650.6	30148	30190
656	Yes	2P: AZT / 3TC / NVP		TB NOT suspected		8	No	2P: AZT / 3TC / NVP	120	True	Trimethoprim and sulfamethoxazole	60		LN	2014	0	1	15	1	0	1	29948	29101	29878	29906	30130.6	30313.3	30678.6	29998	30040
657	Yes	2P: AZT / 3TC / NVP		TB NOT suspected	0	6	No	2P: AZT / 3TC / NVP	480	False	Trimethoprim and sulfamethoxazole	180		LN	2014	0.142857	1	16	1	0	1	30032	29101	29906	29990	30214.6	30397.3	30762.6	30386	30428	20089	20015
658	Yes	2P: AZT / 3TC / NVP		TB NOT suspected	0	6	No	2P: AZT / 3TC / NVP	480	False	Trimethoprim and sulfamethoxazole	180		LN	2014	1	1	17	1	0	1	30116	29101	29991	30074	30298.6	30481.3	30846.6	30471	30513	20089	20015
659	Yes	2P: AZT / 3TC / NVP		TB NOT suspected		2	No	2P: AZT / 3TC / NVP	180	True	Trimethoprim and sulfamethoxazole	60		LN	2014	0	1	18	1	0	1	30151	29101	30081	30109	30333.6	30516.3	30881.6	30261	30303
660	Yes	2P: AZT / 3TC / NVP		TB NOT suspected	0	4	No	2P: AZT / 3TC / NVP	480	False	Trimethoprim and sulfamethoxazole	90		LN	2015	1	1	19	1	0	1	30235	29101	30109	30193	30417.6	30600.3	30965.6	30589	30631	20090	20015
661	Yes	2P: AZT / 3TC / NVP		TB NOT suspected	0	4	No	2P: AZT / 3TC / NVP	480	False	Trimethoprim and sulfamethoxazole	90		LN	2015	1	1	20	1	0	1	30326	29101	30200	30284	30508.6	30691.3	31056.6	30680	30722
662	Yes	2P: AZT / 3TC / NVP		TB NOT suspected	0	0	No	2P: AZT / 3TC / NVP	180	False	Trimethoprim and sulfamethoxazole	30		LN	2015	0	1	21	1	0	1	30361	29101	30291	30319	30543.6	30726.3	31091.6	30471	30513
663	Yes	2P: AZT / 3TC / NVP		TB NOT suspected	0	0	No	2P: AZT / 3TC / NVP	360	False	Trimethoprim and sulfamethoxazole	60		LN	2015	1	1	22	1	0	1	30417	29101	30319	30375	30599.6	30782.3	31147.6	30679	30721
664	Yes	2P: AZT / 3TC / NVP		TB NOT suspected	0	2	No	2P: AZT / 3TC / NVP	360	True	Trimethoprim and sulfamethoxazole	180		LN	2015	0	1	23	1	0	1	30508	29101	30382	30466	30690.6	30873.3	31238.6	30742	30784		20017.3
665	Yes	2P: AZT / 3TC / NVP		TB NOT suspected	0	6	No	2P: AZT / 3TC / NVP	480	False				LN	2016	0	1	24	1	0	1	30592	29101	30466	30550	30774.6	30957.3	31322.6	30946	30988		20016
666	Yes	2P: AZT / 3TC / NVP		TB NOT suspected	0	0	No	2P: AZT / 3TC / NVP	540	False	Trimethoprim and sulfamethoxazole	90		LN	2016	0	1	25	1	0	1	30676	29101	30550	30634	30858.6	31041.3	31406.6	31090	31132		20016
667	Yes	2P: AZT / 3TC / NVP		TB NOT suspected	0	2	No	2P: AZT / 3TC / NVP	540	False	Trimethoprim and sulfamethoxazole	90		LN	2016	0	1	26	1	0	1	30760	29101	30634	30718	30942.6	31125.3	31490.6	31174	31216
668	Yes	2P: AZT / 3TC / NVP		TB NOT suspected	0	4	No	2P: AZT / 3TC / NVP	480		Trimethoprim and sulfamethoxazole	90		LN	2016	0	1	27	1	0	1	30844	29101	30718	30802	31026.6	31209.3	31574.6	31198	31240
669	Yes	2P: AZT / 3TC / NVP		TB NOT suspected			No	2P: AZT / 3TC / NVP	480		Trimethoprim and sulfamethoxazole	50		LN	2016	1	1	28	1	0	1	30942	29101	30802	30900	31124.6	31307.3	31672.6	31282	31324		20018.5
670	Yes	2P: AZT / 3TC / NVP		TB NOT suspected	3	0	No	2P: AZT / 3TC / NVP						LN	2017	0	1	29	4	0	1	31040	29101	30907	30998	31222.6	31405.3	31770.6
671	Yes	2P: AZT / 3TC / NVP		TB NOT suspected	0	4	No	2P: AZT / 3TC / NVP	450	False	Trimethoprim and sulfamethoxazole			LN	2017	0	1	30	1	0	1	31131	29101	30998	31089	31313.6	31496.3	31861.6	31448	31490
672	Yes	2P: AZT / 3TC / NVP		TB NOT suspected	0	8	No	2P: AZT / 3TC / NVP	450	False		45		LN	2017	1	1	31	1	0	1	31215	29101	31089	31173	31397.6	31580.3	31945.6	31539	31581		20019
673	Yes	2P: AZT / 3TC / NVP		TB NOT suspected	0	4	No	2P: AZT / 3TC / NVP	180	False				LN	2017	0	1	32	1	0	1	31250	29101	31180	31208	31432.6	31615.3	31980.6	31360	31402
674	Yes	2P: AZT / 3TC / NVP		TB NOT suspected	0	6	No	2P: AZT / 3TC / NVP	480	False	Trimethoprim and sulfamethoxazole	30		LN	2018	1	1	33	1	0	1	31334	29101	31208	31292	31516.6	31699.3	32064.6	31688	31730		20021
675	Yes	2P: AZT / 3TC / NVP		TB NOT suspected	0	6	No	2P: AZT / 3TC / NVP	120	False	Trimethoprim and sulfamethoxazole	60		LN	2018	0	1	34	1	0	1	31369	29101	31299	31327	31551.6	31734.3	32099.6	31419	31461		20021
676	Yes	9P: ABC / 3TC + LPV/r		TB NOT suspected			No	9P: ABC / 3TC + LPV/r	300	False	Trimethoprim and sulfamethoxazole	30		LN	2018	13	4	35	1	1	1	31399	29101	31327	31357	31581.6	31764.3	32129.6	31627	31669		20023
677	Yes	9P: ABC / 3TC + LPV/r		TB NOT suspected	6	0	No	9P: ABC / 3TC + LPV/r	180	False	Trimethoprim and sulfamethoxazole	30		LN	2018	0	1	36	1	0	1	31516	29101	31448	31474	31698.6	31881.3	32246.6	31628	31670
678	Yes	9P: ABC / 3TC + LPV/r		TB NOT suspected	0	0	No	9P: ABC / 3TC + LPV/r	80	False	Trimethoprim and sulfamethoxazole	30		LN	2018	1.28571	2	37	1	0	1	31544	29101	31474	31502	31726.6	31909.3	32274.6	31554	31596		20008
679	Yes	9P: ABC / 3TC + LPV/r		TB NOT suspected	0	6	No	9P: ABC / 3TC + LPV/r	90	False	Trimethoprim and sulfamethoxazole	30		LN	2018	-0.285714	1	38	1	0	1	31581	29101	31511	31539	31763.6	31946.3	32311.6	31601	31643		20023
680	Yes	9P: ABC / 3TC + LPV/r		TB NOT suspected	0	6	No	9P: ABC / 3TC + LPV/r	90	False	Trimethoprim and sulfamethoxazole	30		LN	2018	0.285714	1	39	1	0	1	31607	29101	31537	31565	31789.6	31972.3	32337.6	31627	31669	20118	20022
681	Yes	9P: ABC / 3TC + LPV/r		TB NOT suspected	0	5	No	9P: ABC / 3TC + LPV/r	300	False	Trimethoprim and sulfamethoxazole	60		LN	2019	0	1	40	1	0	1	31637	29101	31567	31595	31819.6	32002.3	32367.6	31867	31909
682	Yes	9A: ABC / 3TC + LPV/r		TB NOT suspected	0	18	No	9A: ABC / 3TC + LPV/r	300	False	Trimethoprim and sulfamethoxazole	30		LN	2019	2	2	41	1	0	1	31665	29101	31595	31623	31847.6	32030.3	32395.6	31895	31937	20120	20022
683	Yes	9P: ABC / 3TC + LPV/r		TB NOT suspected	0	12		9P: ABC / 3TC + LPV/r	300	False	Trimethoprim and sulfamethoxazole	30		LN	2019	2.71429	2	42	1	0	1	31707	29101	31637	31665	31889.6	32072.3	32437.6	31937	31979	20121	20023
684	Yes	9P: ABC / 3TC + LPV/r		TB NOT suspected	0	12	No	9P: ABC / 3TC + LPV/r	60	False	Trimethoprim and sulfamethoxazole	30		LN	2019	0	1	43	1	0	1	31754	29101	31684	31712	31936.6	32119.3	32484.6	31744	31786		20023
685	Yes	9P: ABC / 3TC + LPV/r		TB NOT suspected	0	12	No	9P: ABC / 3TC + LPV/r	120	False	Trimethoprim and sulfamethoxazole	30		LN	2019	0	1	44	1	0	1	31782	29101	31712	31740	31964.6	32147.3	32512.6	31832	31874		20024
686	Yes	9P: ABC / 3TC + LPV/r		TB NOT suspected	0	6	No	9P: ABC / 3TC + LPV/r	240	False	Trimethoprim and sulfamethoxazole	30		LN	2019	0	1	45	1	0	1	31810	29101	31740	31768	31992.6	32175.3	32540.6	31980	32022
687	Yes	9P: ABC / 3TC + LPV/r		TB NOT suspected	0	12	No	9P: ABC / 3TC + LPV/r	300	False	Trimethoprim and sulfamethoxazole	30		LN	2019	2.28571	2	46	1	0	1	31838	29101	31768	31796	32020.6	32203.3	32568.6	32068	32110
688	Yes	9P: ABC / 3TC + LPV/r			5	0		9P: ABC / 3TC + LPV/r	300	False	Trimethoprim and sulfamethoxazole	60		LN	2019	0	1	47	1	0	1	31882	29101	31812	31840	32064.6	32247.3	32612.6	32112	32154	20122	20024
689	Yes	9P: ABC / 3TC + LPV/r		TB NOT suspected	0	5	No	9P: ABC / 3TC + LPV/r	300	True				LN	2019	1	1	48	1	0	1	31910	29101	31840	31868	32092.6	32275.3	32640.6	32140	32182
690	Yes	9P: ABC / 3TC + LPV/r		TB NOT suspected	0	4	No	9P: ABC / 3TC + LPV/r	210	False	Trimethoprim and sulfamethoxazole	60		LN	2019	1.42857	2	49	1	0	1	31933	29101	31875	31891	32115.6	32298.3	32663.6	32085	32127
691	Yes													LN	2019	0.285714	1	50	4	0	1	31971	29101	31901	31929	32153.6	32336.3	32701.6				20023
692	Yes	9P: ABC / 3TC + LPV/r		TB NOT suspected	0	5	No	9P: ABC / 3TC + LPV/r	180	False	Trimethoprim and sulfamethoxazole	30		LN	2020	0	1	51	1	0	1	32001	29101	31931	31959	32183.6	32366.3	32731.6	32111	32153
693	Yes	15A: ABC / 3TC + DTG		TB NOT suspected	1	6	No	15A: ABC / 3TC + DTG	90	False	Trimethoprim and sulfamethoxazole	30		LN	2020	4	3	52	1	0	1	32027	29101	31959	31985	32209.6	32392.3	32757.6	32049	32091	20125	20024
694	Yes	15A: ABC / 3TC + DTG		TB NOT suspected	0	0	No	15A: ABC / 3TC + DTG	90	True	Trimethoprim and sulfamethoxazole	30		LN	2020	0	1	53	1	0	1	32083	29101	32013	32041	32265.6	32448.3	32813.6	32103	32145
695	Yes	15A: ABC / 3TC + DTG		TB NOT suspected			No	15A: ABC / 3TC + DTG	60	False	Trimethoprim and sulfamethoxazole	30		LN	2020	0	1	54	1	0	1	32111	29101	32041	32069	32293.6	32476.3	32841.6	32101	32143		20025
696	Yes	15A: ABC / 3TC + DTG		TB NOT suspected			No	15A: ABC / 3TC + DTG	60	False	Trimethoprim and sulfamethoxazole	30		LN	2020	2	2	55	1	0	1	32139	29101	32069	32097	32321.6	32504.3	32869.6	32129	32171		20026
697	Yes	15A: ABC / 3TC + DTG		TB NOT suspected	1	1	No	15A: ABC / 3TC + DTG	60	False	Trimethoprim and sulfamethoxazole	30		LN	2020	0	1	56	1	0	1	32181	29101	32111	32139	32363.6	32546.3	32911.6	32171	32213		20025
698	Yes	15A: ABC / 3TC + DTG		TB NOT suspected	0	4	No	15A: ABC / 3TC + DTG	60	False	Trimethoprim and sulfamethoxazole	30		LN	2020	-1	1	57	1	0	1	32209	29101	32139	32167	32391.6	32574.3	32939.6	32199	32241		20027
699	Yes	15A: ABC / 3TC + DTG		TB NOT suspected	0	22	No	15A: ABC / 3TC + DTG	60	False	Trimethoprim and sulfamethoxazole	30		LN	2020			58		0	1	32230	29101	32160	32188	32412.6	32595.3	32960.6	32220	32262
700	Yes	1A: d4T / 3TC / NVP (previous 1L)		TB NOT suspected	0	0	No	1A: d4T / 3TC / NVP (previous 1L)	30	False	Trimethoprim and sulfamethoxazole	30		LN	2012	0	1	1	1	0	1	29227	28905	29173	29185	29409.6	29592.3	29957.6	29203	29245	20167	20062.2
701	Yes	1A: d4T / 3TC / NVP (previous 1L)		TB NOT suspected		2	No	1A: d4T / 3TC / NVP (previous 1L)	60	False	Trimethoprim and sulfamethoxazole	60		LN	2012	0	1	2	1	0	1	29255	28905	29185	29213	29437.6	29620.3	29985.6	29245	29287	20167	20063.2
702	Yes	1A: d4T / 3TC / NVP (previous 1L)		TB NOT suspected	0	6	No	1A: d4T / 3TC / NVP (previous 1L)	60	False	Trimethoprim and sulfamethoxazole	60		LN	2012	0	1	3	1	0	1	29283	28905	29213	29241	29465.6	29648.3	30013.6	29273	29315	20167	20065.5
703	Yes	1A: d4T / 3TC / NVP (previous 1L)		TB NOT suspected		5	No	1A: d4T / 3TC / NVP (previous 1L)	60	False	Trimethoprim and sulfamethoxazole	60		LN	2012	0	1	4	1	0	1	29311	28905	29241	29269	29493.6	29676.3	30041.6	29301	29343	20167	20065
704	Yes	1A: d4T / 3TC / NVP (previous 1L)		TB NOT suspected		6	No	1A: d4T / 3TC / NVP (previous 1L)	60	False	Trimethoprim and sulfamethoxazole	60		LN	2012	0	1	5	1	0	1	29339	28905	29269	29297	29521.6	29704.3	30069.6	29329	29371	20167	20065
705	Yes	1A: d4T / 3TC / NVP (previous 1L)		TB NOT suspected	2	12	No	1A: d4T / 3TC / NVP (previous 1L)	120	False	Trimethoprim and sulfamethoxazole	120		LN	2012	5	3	6	1	0	1	29367	28905	29297	29325	29549.6	29732.3	30097.6	29417	29459	20167	20065
706	Yes	1A: d4T / 3TC / NVP (previous 1L)		TB NOT suspected	0	11	No	1A: d4T / 3TC / NVP (previous 1L)	120		Trimethoprim and sulfamethoxazole	60		LN	2013	0	1	7	1	0	1	29465	28905	29360	29423	29647.6	29830.3	30195.6	29480	29522	20167	20065
707	Yes	1A: d4T / 3TC / NVP (previous 1L)		TB NOT suspected	0	14	No	1A: d4T / 3TC / NVP (previous 1L)	60		Trimethoprim and sulfamethoxazole	60		LN	2013	0	1	8	1	0	1	29500	28905	29423	29458	29682.6	29865.3	30230.6	29483	29525	20167	20056
708	Yes	2A: AZT / 3TC / NVP (previous AZT)		TB NOT suspected		12		2A: AZT / 3TC / NVP (previous AZT)	60	False	Trimethoprim and sulfamethoxazole	60		LN	2013	0	1	9	1	0	1	29535	28905	29458	29493	29717.6	29900.3	30265.6	29518	29560		20055
709	Yes	2A: AZT / 3TC / NVP (previous AZT)		TB NOT suspected	0	5	No	2A: AZT / 3TC / NVP (previous AZT)	50		Trimethoprim and sulfamethoxazole	60		LN	2013	0	1	10	1	0	1	29563	28905	29493	29521	29745.6	29928.3	30293.6	29543	29585	20153	20067
710	Yes	2A: AZT / 3TC / NVP (previous AZT)		TB NOT suspected	3	12		2A: AZT / 3TC / NVP (previous AZT)	60	False	Trimethoprim and sulfamethoxazole	60		LN	2013	0	1	11	1	0	1	29598	28905	29521	29556	29780.6	29963.3	30328.6	29581	29623		20066
711	Yes	2A: AZT / 3TC / NVP (previous AZT)		TB NOT suspected		14	No	2A: AZT / 3TC / NVP (previous AZT)	60	False	Trimethoprim and sulfamethoxazole	60		LN	2013	0	1	12	1	0	1	29654	28905	29556	29612	29836.6	30019.3	30384.6	29616	29658	20153	20066
712	Yes	2A: AZT / 3TC / NVP (previous AZT)		TB NOT suspected	0	13	No	2A: AZT / 3TC / NVP (previous AZT)	60	False	Trimethoprim and sulfamethoxazole	60		LN	2013	-2	1	13	1	0	1	29696	28905	29612	29654	29878.6	30061.3	30426.6	29672	29714		20064
713	Yes	2P: AZT / 3TC / NVP		TB NOT suspected	0	5	No	2P: AZT / 3TC / NVP	60		Trimethoprim and sulfamethoxazole	60		LN	2013	0	1	14	1	0	1	29738	28905	29640	29696	29920.6	30103.3	30468.6	29700	29742	20167	20065
714	Yes	2A: AZT / 3TC / NVP (previous AZT)		TB NOT suspected	0	50	No	2A: AZT / 3TC / NVP (previous AZT)	60	False	Trimethoprim and sulfamethoxazole	50		LN	2013	0	1	15	1	0	1	29787	28905	29696	29745	29969.6	30152.3	30517.6	29756	29798		20070
715	Yes	5A: TDF / 3TC / EFV		TB NOT suspected	0	61	No	5A: TDF / 3TC / EFV	180		Trimethoprim and sulfamethoxazole	90		LN	2014	5	3	16	1	0	1	29871	28905	29745	29829	30053.6	30236.3	30601.6	29925	29967	20153	20065
716	Yes	5A: TDF / 3TC / EFV		TB NOT suspected	0	26		5A: TDF / 3TC / EFV	30	False	Trimethoprim and sulfamethoxazole	60		LN	2014	0	1	17	1	0	1	29934	28905	29864	29892	30116.6	30299.3	30664.6	29894	29936		20067
717	Yes	5A: TDF / 3TC / EFV		TB NOT suspected	0	3	No	5A: TDF / 3TC / EFV	60	False	Trimethoprim and sulfamethoxazole	60		LN	2014	0	1	18	1	0	1	29997	28905	29892	29955	30179.6	30362.3	30727.6	29952	29994	20153	20067
718	Yes	5A: TDF / 3TC / EFV		TB NOT suspected	0	1	No	5A: TDF / 3TC / EFV	60	False	Trimethoprim and sulfamethoxazole	60		LN	2014	0	1	19	1	0	1	30046	28905	29955	30004	30228.6	30411.3	30776.6	30015	30057	20153	20067
719	Yes	5A: TDF / 3TC / EFV		TB NOT suspected	0	13	No	5A: TDF / 3TC / EFV	90	False	Trimethoprim and sulfamethoxazole	90		LN	2014	0	1	20	2	0	1	30144	28905	30004	30102	30326.6	30509.3	30874.6	30094	30136	20153	20068
720	Yes	5A: TDF / 3TC / EFV		TB NOT suspected	0	5	No	5A: TDF / 3TC / EFV	90	False	Trimethoprim and sulfamethoxazole	90		LN	2015	0	1	21	1	0	1	30235	28905	30102	30193	30417.6	30600.3	30965.6	30192	30234	20167	20065
721	Yes	5A: TDF / 3TC / EFV		TB NOT suspected	0	3	No	5A: TDF / 3TC / EFV	90		Trimethoprim and sulfamethoxazole	180		LN	2015	0	1	22	1	0	1	30319	28905	30193	30277	30501.6	30684.3	31049.6	30283	30325		20065
722	Yes	5A: TDF / 3TC / EFV		TB NOT suspected	0	8	No	5A: TDF / 3TC / EFV	90	False	Trimethoprim and sulfamethoxazole	90		LN	2015	0	1	23	2	0	1	30417	28905	30277	30375	30599.6	30782.3	31147.6	30367	30409	20167	20066
723	Yes	5A: TDF / 3TC / EFV		TB NOT suspected	0	0	No	5A: TDF / 3TC / EFV	90	False	Trimethoprim and sulfamethoxazole	90		LN	2015	0	1	24	1	0	1	30508	28905	30375	30466	30690.6	30873.3	31238.6	30465	30507	20167	20064
724	Yes	5A: TDF / 3TC / EFV		TB NOT suspected	0	1	No	5A: TDF / 3TC / EFV	90	False	Trimethoprim and sulfamethoxazole	90		LN	2016	1	1	25	1	0	1	30592	28905	30466	30550	30774.6	30957.3	31322.6	30556	30598		20067
725	Yes	5A: TDF / 3TC / EFV		TB NOT suspected	0	0	No	5A: TDF / 3TC / EFV	90	False	Trimethoprim and sulfamethoxazole	90		LN	2016	0	1	26	1	0	1	30676	28905	30557	30634	30858.6	31041.3	31406.6	30647	30689	20167	20062
726	Yes	5A: TDF / 3TC / EFV		TB NOT suspected	0	12	No	5A: TDF / 3TC / EFV	90	False	Trimethoprim and sulfamethoxazole	90		LN	2016	13	4	27	4	1	1	30767	28905	30634	30725	30949.6	31132.3	31497.6	30724	30766	20167	20060
727	Yes	5A: TDF / 3TC / EFV		TB NOT suspected		12	No	5A: TDF / 3TC / EFV	90	False	Trimethoprim and sulfamethoxazole	90		LN	2016	0	1	28	2	0	1	30956	28905	30816	30914	31138.6	31321.3	31686.6	30906	30948		20063
728	Yes	5A: TDF / 3TC / EFV			0	3		5A: TDF / 3TC / EFV	90	False		90		LN	2017	0	1	29	1	0	1	31047	28905	30914	31005	31229.6	31412.3	31777.6	31004	31046
729	Yes	5A: TDF / 3TC / EFV		TB NOT suspected	0	3	No	5A: TDF / 3TC / EFV	90	False	Trimethoprim and sulfamethoxazole	90		LN	2017	0	1	30	1	0	1	31138	28905	31005	31096	31320.6	31503.3	31868.6	31095	31137	20167
730	Yes	5A: TDF / 3TC / EFV		TB NOT suspected	0	4	No	5A: TDF / 3TC / EFV	90			90		LN	2017	0	1	31	1	0	1	31229	28905	31096	31187	31411.6	31594.3	31959.6	31186	31228	20167	20065
731	Yes	5A: TDF / 3TC / EFV		TB NOT suspected	0	2	No	5A: TDF / 3TC / EFV	90	False	Trimethoprim and sulfamethoxazole	90		LN	2018	0	1	32	1	0	1	31313	28905	31187	31271	31495.6	31678.3	32043.6	31277	31319	20167	20066
732	Yes	5A: TDF / 3TC / EFV			0	12	No	5A: TDF / 3TC / EFV	90	False	Trimethoprim and sulfamethoxazole	90		LN	2018	1	1	33	1	0	1	31397	28905	31271	31355	31579.6	31762.3	32127.6	31361	31403		20061
733	Yes	5A: TDF / 3TC / EFV		TB NOT suspected	0	2	No	5A: TDF / 3TC / EFV	90	False	Trimethoprim and sulfamethoxazole	90		LN	2018	0	1	34	1	0	1	31488	28905	31362	31446	31670.6	31853.3	32218.6	31452	31494	20164	20063
734	Yes	5A: TDF / 3TC / EFV		TB NOT suspected	0	9	No	5A: TDF / 3TC / EFV	30	False	Trimethoprim and sulfamethoxazole	30		LN	2018	0	1	35	1	0	1	31516	28905	31446	31474	31698.6	31881.3	32246.6	31476	31518		20062
735	Yes	5A: TDF / 3TC / EFV		TB NOT suspected	0	0	No	5A: TDF / 3TC / EFV	90	False	Trimethoprim and sulfamethoxazole	90		LN	2018	1.42857	2	36	1	0	1	31578	28905	31474	31536	31760.6	31943.3	32308.6	31564	31606		20062
736	Yes	5A: TDF / 3TC / EFV		TB NOT suspected	0	6	No	5A: TDF / 3TC / EFV	90	False	Trimethoprim and sulfamethoxazole	90		LN	2018	0	1	37	1	0	1	31672	28905	31546	31630	31854.6	32037.3	32402.6	31636	31678		20060
737	Yes	13A: TDF / 3TC / DTG		TB NOT suspected	0	0	No	13A: TDF / 3TC / DTG	90	False	Trimethoprim and sulfamethoxazole	90		LN	2019	1	1	38	1	0	1	31756	28905	31630	31714	31938.6	32121.3	32486.6	31720	31762	20170	20062
738	Yes	13A: TDF / 3TC / DTG		TB NOT suspected	0	0	No	13A: TDF / 3TC / DTG	30	False	Trimethoprim and sulfamethoxazole	30	88	LN	2019	0	1	39	1	0	1	31791	28905	31721	31749	31973.6	32156.3	32521.6	31751	31793		20063
739	Yes	13A: TDF / 3TC / DTG		TB NOT suspected	0	2	No	13A: TDF / 3TC / DTG	90	False	Trimethoprim and sulfamethoxazole	90	88	LN	2019	0	1	40	1	0	1	31875	28905	31749	31833	32057.6	32240.3	32605.6	31839	31881		20065
740	Yes	13A: TDF / 3TC / DTG		TB NOT suspected	0	0	No	13A: TDF / 3TC / DTG	90	False	Trimethoprim and sulfamethoxazole	90		LN	2019	0	1	41	1	0	1	31964	28905	31833	31922	32146.6	32329.3	32694.6	31923	31965		20061
741	Yes	13A: TDF / 3TC / DTG		TB NOT suspected	0	16	No	13A: TDF / 3TC / DTG	90	False	Trimethoprim and sulfamethoxazole	90		LN	2020	0	1	42	1	0	1	32048	28905	31922	32006	32230.6	32413.3	32778.6	32012	32054	20167	20053
742	Yes	13A: TDF / 3TC / DTG		TB NOT suspected		28	No	13A: TDF / 3TC / DTG	30	False	Trimethoprim and sulfamethoxazole	30		LN	2020	0	1	43	3	0	1	32104	28905	32006	32062	32286.6	32469.3	32834.6	32036	32078		20060
743	Yes	13A: TDF / 3TC / DTG		TB NOT suspected	0	2	No	13A: TDF / 3TC / DTG	90	False	Trimethoprim and sulfamethoxazole	90		LN	2020	1	1	44	1	0	1	32188	28905	32062	32146	32370.6	32553.3	32918.6	32152	32194		20066
744	Yes	13A: TDF / 3TC / DTG		TB NOT suspected	0	6	No	13A: TDF / 3TC / DTG	90	False	Trimethoprim and sulfamethoxazole	90		LN	2020	1	1	45	1	0	1	32279	28905	32153	32237	32461.6	32644.3	33009.6	32243	32285		20064
745	Yes	13A: TDF / 3TC / DTG		TB NOT suspected	5	10	No	13A: TDF / 3TC / DTG	60	False	Trimethoprim and sulfamethoxazole	60		LN	2020	0	1	46	1	0	1	32342	28905	32244	32300	32524.6	32707.3	33072.6	32304	32346
746	Yes	13A: TDF / 3TC / DTG		TB NOT suspected	1	15	No	13A: TDF / 3TC / DTG	180	False	Trimethoprim and sulfamethoxazole	180		LN	2021			47		0	1	32524	28905	32300	32482	32706.6	32889.3	33254.6	32480	32522		20062
747	Yes	5A: TDF / 3TC / EFV	Patient pregnant	TB NOT suspected	0	0	No	5A: TDF / 3TC / EFV	30		Trimethoprim and sulfamethoxazole	60		LN	2012	0	1	1	1	0	0	29304	29234	29234	29262	29486.6	29669.3	30034.6	29264	29306	20156	20056
748	Yes	5A: TDF / 3TC / EFV		TB NOT suspected	0	1	No	5A: TDF / 3TC / EFV	30		Trimethoprim and sulfamethoxazole	60		LN	2012	0	1	2	1	0	0	29332	29234	29262	29290	29514.6	29697.3	30062.6	29292	29334	20156	20056
749	Yes	5A: TDF / 3TC / EFV		TB NOT suspected	0	3	No	5A: TDF / 3TC / EFV	30		Trimethoprim and sulfamethoxazole	60		LN	2012	0	1	3	1	0	0	29360	29234	29290	29318	29542.6	29725.3	30090.6	29320	29362	20156	20054
750	Yes	5A: TDF / 3TC / EFV		TB NOT suspected	0	4	No	5A: TDF / 3TC / EFV	30		Trimethoprim and sulfamethoxazole	60		LN	2012	0	1	4	1	0	0	29388	29234	29318	29346	29570.6	29753.3	30118.6	29348	29390	20156	20056
751	Yes	5A: TDF / 3TC / EFV		TB NOT suspected	0	7	No	5A: TDF / 3TC / EFV	30		Trimethoprim and sulfamethoxazole	60		LN	2012	0.142857	1	5	1	0	0	29416	29234	29346	29374	29598.6	29781.3	30146.6	29376	29418	20156	20056
752	Yes	5A: TDF / 3TC / EFV		TB NOT suspected		4	No	5A: TDF / 3TC / EFV	30	False	Trimethoprim and sulfamethoxazole	60		LN	2013	0.142857	1	6	1	0	0	29444	29234	29375	29402	29626.6	29809.3	30174.6	29405	29447
753	Yes	5A: TDF / 3TC / EFV		TB NOT suspected		7	No	5A: TDF / 3TC / EFV	30	False	Trimethoprim and sulfamethoxazole	60		LN	2013	0	1	7	1	0	0	29479	29234	29403	29437	29661.6	29844.3	30209.6	29433	29475
754	Yes	5A: TDF / 3TC / EFV		TB NOT suspected		7	No	5A: TDF / 3TC / EFV	60	False	Trimethoprim and sulfamethoxazole	120		LN	2013	0.142857	1	8	1	0	0	29542	29234	29437	29500	29724.6	29907.3	30272.6	29497	29539		20051
755	Yes	5A: TDF / 3TC / EFV		TB NOT suspected	0	4	No	5A: TDF / 3TC / EFV	60	False	Trimethoprim and sulfamethoxazole	120		LN	2013	0	1	9	1	0	0	29605	29234	29501	29563	29787.6	29970.3	30335.6	29561	29603	20160	20050
756	Yes	5A: TDF / 3TC / EFV		TB NOT suspected	0	7	No	5A: TDF / 3TC / EFV	60		Trimethoprim and sulfamethoxazole	120		LN	2013	1	1	10	1	0	0	29661	29234	29563	29619	29843.6	30026.3	30391.6	29623	29665	20160	20049
757	Yes	5A: TDF / 3TC / EFV		TB NOT suspected	0	7	No	5A: TDF / 3TC / EFV	90		Trimethoprim and sulfamethoxazole	90		LN	2013	0	1	11	1	0	0	29752	29234	29626	29710	29934.6	30117.3	30482.6	29716	29758	20156	20054
758	Yes	5A: TDF / 3TC / EFV		TB NOT suspected	0	5	No	5A: TDF / 3TC / EFV	90	False	Trimethoprim and sulfamethoxazole	90		LN	2013	1	1	12	2	0	0	29843	29234	29710	29801	30025.6	30208.3	30573.6	29800	29842		20050
759	Yes	5A: TDF / 3TC / EFV		TB NOT suspected	2	0	No	5A: TDF / 3TC / EFV	90	False	Trimethoprim and sulfamethoxazole	90		LN	2014	0	1	13	1	0	0	29941	29234	29808	29899	30123.6	30306.3	30671.6	29898	29940	20156	20050
760	Yes	5A: TDF / 3TC / EFV		TB NOT suspected		5	No	5A: TDF / 3TC / EFV	90	False	Trimethoprim and sulfamethoxazole	90		LN	2014	-0.285714	1	14	1	0	0	30035	29234	29899	29993	30217.6	30400.3	30765.6	29989	30031	20156	20052
761	Yes	5A: TDF / 3TC / EFV		TB NOT suspected	0	2	No	5A: TDF / 3TC / EFV	90	False	Trimethoprim and sulfamethoxazole	90		LN	2014	0	1	15	1	0	0	30123	29234	29991	30081	30305.6	30488.3	30853.6	30081	30123	20156	20054
762	Yes	5A: TDF / 3TC / EFV		TB NOT suspected		6	No	5A: TDF / 3TC / EFV	90	False	Trimethoprim and sulfamethoxazole	90		LN	2014	0	1	16	1	0	0	30214	29234	30081	30172	30396.6	30579.3	30944.6	30171	30213	20057
763	Yes	5A: TDF / 3TC / EFV		TB NOT suspected	0	6	No	5A: TDF / 3TC / EFV	90	False	Trimethoprim and sulfamethoxazole	90		LN	2015	0	1	17	1	0	0	30305	29234	30172	30263	30487.6	30670.3	31035.6	30262	30304	20156
764	Yes	5A: TDF / 3TC / EFV		TB NOT suspected		7	No	5A: TDF / 3TC / EFV	90	False	Trimethoprim and sulfamethoxazole	180		LN	2015	0	1	18	1	0	0	30389	29234	30263	30347	30571.6	30754.3	31119.6	30353	30395	20156.5	20049
765	Yes	5A: TDF / 3TC / EFV		TB NOT suspected	0	8	No	5A: TDF / 3TC / EFV	90	False	Trimethoprim and sulfamethoxazole	90		LN	2015	0	1	19	1	0	0	30480	29234	30347	30438	30662.6	30845.3	31210.6	30437	30479	20156.5	20051
766	Yes	5A: TDF / 3TC / EFV		TB NOT suspected	0	6	No	5A: TDF / 3TC / EFV	90	False	Trimethoprim and sulfamethoxazole	90		LN	2015	0	1	20	1	0	0	30571	29234	30438	30529	30753.6	30936.3	31301.6	30528	30570	20156	20051
767	Yes	5A: TDF / 3TC / EFV		TB NOT suspected			No	5A: TDF / 3TC / EFV	90		Trimethoprim and sulfamethoxazole	90		LN	2016	0	1	21	1	0	0	30655	29234	30529	30613	30837.6	31020.3	31385.6	30619	30661
768	Yes	5A: TDF / 3TC / EFV		TB NOT suspected	0	7	No	5A: TDF / 3TC / EFV	90	False	Trimethoprim and sulfamethoxazole	90		LN	2016	0	1	22	1	0	0	30746	29234	30613	30704	30928.6	31111.3	31476.6	30703	30745	20156	20050
769	Yes	5A: TDF / 3TC / EFV		TB NOT suspected	0	3	No	5A: TDF / 3TC / EFV	90	False	Trimethoprim and sulfamethoxazole	90		LN	2016	0	1	23	1	0	0	30837	29234	30704	30795	31019.6	31202.3	31567.6	30794	30836	20156	20046
770	Yes	5A: TDF / 3TC / EFV		TB NOT suspected	0	7	No	5A: TDF / 3TC / EFV	90	False	Trimethoprim and sulfamethoxazole	90		LN	2016	0.714286	1	24	1	0	0	30928	29234	30795	30886	31110.6	31293.3	31658.6	30885	30927	20156
771	Yes	5A: TDF / 3TC / EFV		TB NOT suspected	0	3	No	5A: TDF / 3TC / EFV	90	False		90		LN	2017	0.714286	1	25	1	0	0	31021	29234	30891	30979	31203.6	31386.3	31751.6	30981	31023
772	Yes	5A: TDF / 3TC / EFV		TB NOT suspected	0	4	No	5A: TDF / 3TC / EFV	90	False	Trimethoprim and sulfamethoxazole	90		LN	2017	-3.28571	1	26	1	0	0	31105	29234	30984	31063	31287.6	31470.3	31835.6	31074	31116		20053
773	Yes	5A: TDF / 3TC / EFV		TB NOT suspected	0	6	No	5A: TDF / 3TC / EFV	90	False	Trimethoprim and sulfamethoxazole	90		LN	2017	0	1	27	1	0	0	31173	29234	31040	31131	31355.6	31538.3	31903.6	31130	31172	20156	20053
774	Yes	5A: TDF / 3TC / EFV		TB NOT suspected	0	2	No	5A: TDF / 3TC / EFV	90	False	Trimethoprim and sulfamethoxazole	90		LN	2017	0	1	28	1	0	0	31264	29234	31131	31222	31446.6	31629.3	31994.6	31221	31263	20160	20055
775	Yes	5A: TDF / 3TC / EFV		TB NOT suspected	0	5	No	5A: TDF / 3TC / EFV	90	False	Trimethoprim and sulfamethoxazole	90		LN	2018	0.285714	1	29	1	0	0	31355	29234	31222	31313	31537.6	31720.3	32085.6	31312	31354		20051
776	Yes	5A: TDF / 3TC / EFV		TB NOT suspected	0	3	No	5A: TDF / 3TC / EFV	90	False	Trimethoprim and sulfamethoxazole	90		LN	2018	0	1	30	1	0	0	31441	29234	31315	31399	31623.6	31806.3	32171.6	31405	31447	20156	20050
777	Yes	5A: TDF / 3TC / EFV		TB NOT suspected	0	3	No	5A: TDF / 3TC / EFV	90	False	Trimethoprim and sulfamethoxazole	90		LN	2018	0	1	31	1	0	0	31525	29234	31399	31483	31707.6	31890.3	32255.6	31489	31531		20058
778	Yes	5A: TDF / 3TC / EFV		TB NOT suspected	0	3	No	5A: TDF / 3TC / EFV	90	False	Trimethoprim and sulfamethoxazole	90		LN	2018	4.71429	3	32	1	0	0	31553	29234	31483	31511	31735.6	31918.3	32283.6	31573	31615		20052
779	Yes	5A: TDF / 3TC / EFV		TB NOT suspected	0	3	No	5A: TDF / 3TC / EFV	90	False	Trimethoprim and sulfamethoxazole	90		LN	2018	-0.714286	1	33	1	0	0	31614	29234	31544	31572	31796.6	31979.3	32344.6	31634	31676	20156	20052
780	Yes	13A: TDF / 3TC / DTG		TB NOT suspected	0	0	No	13A: TDF / 3TC / DTG	90	False	Trimethoprim and sulfamethoxazole	90		LN	2019	0	1	34	1	0	0	31693	29234	31567	31651	31875.6	32058.3	32423.6	31657	31699		20048
781	Yes	13A: TDF / 3TC / DTG		TB NOT suspected	0	3	No	13A: TDF / 3TC / DTG	90	False	Trimethoprim and sulfamethoxazole	90		LN	2019	-0.142857	1	35	1	0	0	31778	29234	31651	31736	31960.6	32143.3	32508.6	31741	31783	20156	20058
782	Yes	13A: TDF / 3TC / DTG		TB NOT suspected	0	2	No	13A: TDF / 3TC / DTG	30	False	Trimethoprim and sulfamethoxazole	30		LN	2019	0.714286	1	36	1	0	0	31805	29234	31735	31763	31987.6	32170.3	32535.6	31765	31807		20052
783	Yes	13A: TDF / 3TC / DTG		TB NOT suspected	0	1	No	13A: TDF / 3TC / DTG	90	False	Trimethoprim and sulfamethoxazole	90		LN	2019	0	1	37	1	0	0	31894	29234	31768	31852	32076.6	32259.3	32624.6	31858	31900	20156	20052
784	Yes	13A: TDF / 3TC / DTG		TB NOT suspected	0	4	No	13A: TDF / 3TC / DTG	90	False	Trimethoprim and sulfamethoxazole	90		LN	2019	0	1	38	1	0	0	31978	29234	31852	31936	32160.6	32343.3	32708.6	31942	31984		20050
785	Yes	13A: TDF / 3TC / DTG		TB NOT suspected	1	3	No	13A: TDF / 3TC / DTG	90	False	Trimethoprim and sulfamethoxazole	90		LN	2020	1	1	39	1	0	0	32062	29234	31936	32020	32244.6	32427.3	32792.6	32026	32068		20052
786	Yes	13A: TDF / 3TC / DTG		TB NOT suspected	0	2	No	13A: TDF / 3TC / DTG	180	False	Trimethoprim and sulfamethoxazole	180		LN	2020	3	2	40	2	0	0	32237	29234	32027	32195	32419.6	32602.3	32967.6	32207	32249	20156	20053
787	Yes	13A: TDF / 3TC / DTG		TB NOT suspected	0	25	No	13A: TDF / 3TC / DTG	30	False	Trimethoprim and sulfamethoxazole	30		LN	2020	7	3	41	4	0	0	32300	29234	32216	32258	32482.6	32665.3	33030.6	32246	32288		20060
788	Yes	13A: TDF / 3TC / DTG		TB NOT suspected	25	0	No	13A: TDF / 3TC / DTG	30	False	Trimethoprim and sulfamethoxazole	30		LN	2021	0	1	42	1	0	0	32377	29234	32307	32335	32559.6	32742.3	33107.6	32337	32379		20054
789	Yes	13A: TDF / 3TC / DTG		TB NOT suspected	1	2	No	13A: TDF / 3TC / DTG	90		Trimethoprim and sulfamethoxazole	90		LN	2021			43		0	0	32461	29234	32335	32419	32643.6	32826.3	33191.6	32425	32467		20057
790	Yes	1A: d4T / 3TC / NVP (previous 1L)	No	TB NOT suspected	0	0	No	1A: d4T / 3TC / NVP (previous 1L)	30		Trimethoprim and sulfamethoxazole	30		LN	2012	-13.1429	1	1	1	0	0	29424	28471	29276	29382	29606.6	29789.3	30154.6	29306	29348	20154	20045
791	Yes	1A: d4T / 3TC / NVP (previous 1L)		TB NOT suspected	4	6	No	1A: d4T / 3TC / NVP (previous 1L)	60		Trimethoprim and sulfamethoxazole	60		LN	2012	4	3	2	1	0	0	29360	28471	29290	29318	29542.6	29725.3	30090.6	29350	29392	20154	20044
792	Yes	1A: d4T / 3TC / NVP (previous 1L)		TB NOT suspected	0	6	No	1A: d4T / 3TC / NVP (previous 1L)	60		Trimethoprim and sulfamethoxazole	60		LN	2012	0.142857	1	3	1	0	0	29416	28471	29346	29374	29598.6	29781.3	30146.6	29406	29448	20154	20045
793	Yes	1A: d4T / 3TC / NVP (previous 1L)		TB NOT suspected		6	No	1A: d4T / 3TC / NVP (previous 1L)	60	False	Trimethoprim and sulfamethoxazole	60		LN	2013	0.142857	1	4	1	0	0	29444	28471	29375	29402	29626.6	29809.3	30174.6	29435	29477
794	Yes	1A: d4T / 3TC / NVP (previous 1L)		TB NOT suspected		8	No	1A: d4T / 3TC / NVP (previous 1L)	60	False	Trimethoprim and sulfamethoxazole	60		LN	2013	0	1	5	1	0	0	29472	28471	29403	29430	29654.6	29837.3	30202.6	29463	29505
795	Yes	1A: d4T / 3TC / NVP (previous 1L)		TB NOT suspected	0	11	No	1A: d4T / 3TC / NVP (previous 1L)	60	False	Trimethoprim and sulfamethoxazole	60		LN	2013	0	1	6	1	0	0	29507	28471	29430	29465	29689.6	29872.3	30237.6	29490	29532		20039
796	Yes	1A: d4T / 3TC / NVP (previous 1L)		TB NOT suspected	0	4	No	1A: d4T / 3TC / NVP (previous 1L)	60	False	Trimethoprim and sulfamethoxazole	60		LN	2013	0	1	7	1	0	0	29535	28471	29465	29493	29717.6	29900.3	30265.6	29525	29567		20043
797	Yes	1A: d4T / 3TC / NVP (previous 1L)		TB NOT suspected	0	4	No	1A: d4T / 3TC / NVP (previous 1L)	120		Trimethoprim and sulfamethoxazole	120		LN	2013	0	1	8	1	0	0	29591	28471	29493	29549	29773.6	29956.3	30321.6	29613	29655	20154	20040
798	Yes	1A: d4T / 3TC / NVP (previous 1L)		TB NOT suspected	0	4	No	1A: d4T / 3TC / NVP (previous 1L)	120	False	Trimethoprim and sulfamethoxazole	120		LN	2013	2	2	9	1	0	0	29647	28471	29549	29605	29829.6	30012.3	30377.6	29669	29711		20045
799	Yes	5A: TDF / 3TC / EFV		TB NOT suspected		2	No	5A: TDF / 3TC / EFV	30	False	Trimethoprim and sulfamethoxazole	30		LN	2013	4	3	10	3	0	0	29689	28471	29619	29647	29871.6	30054.3	30419.6	29649	29691	20154	20042
800	Yes	5A: TDF / 3TC / EFV		TB NOT suspected	0	0	No	5A: TDF / 3TC / EFV	30	False	Trimethoprim and sulfamethoxazole	30		LN	2013	1	1	11	1	0	0	29745	28471	29675	29703	29927.6	30110.3	30475.6	29705	29747		20043
801	Yes	5A: TDF / 3TC / EFV		TB NOT suspected	4	0	No	5A: TDF / 3TC / EFV	60	False	Trimethoprim and sulfamethoxazole	60		LN	2013	0	1	12	1	0	0	29808	28471	29710	29766	29990.6	30173.3	30538.6	29770	29812		20045
802	Yes	5A: TDF / 3TC / EFV		TB NOT suspected	0	3	No	5A: TDF / 3TC / EFV	60		Trimethoprim and sulfamethoxazole	60		LN	2014	0	1	13	1	0	0	29864	28471	29766	29822	30046.6	30229.3	30594.6	29826	29868	20154	20043
803	Yes	5A: TDF / 3TC / EFV		TB NOT suspected	0	0	No	5A: TDF / 3TC / EFV	90	False				LN	2014	1	1	14	1	0	0	29948	28471	29822	29906	30130.6	30313.3	30678.6	29912	29954	20154	20045
804	Yes	5A: TDF / 3TC / EFV		TB NOT suspected	0	0	No	5A: TDF / 3TC / EFV	90	False	Trimethoprim and sulfamethoxazole	90		LN	2014	0	1	15	1	0	0	30039	28471	29913	29997	30221.6	30404.3	30769.6	30003	30045	20154	20044
805	Yes	5A: TDF / 3TC / EFV		TB NOT suspected		4	No	5A: TDF / 3TC / EFV	90	False	Trimethoprim and sulfamethoxazole	90		LN	2014	1	1	16	2	0	0	30130	28471	29997	30088	30312.6	30495.3	30860.6	30087	30129	20154	20046
806	Yes	5A: TDF / 3TC / EFV		TB NOT suspected		9	No	5A: TDF / 3TC / EFV	90	False	Trimethoprim and sulfamethoxazole	90		LN	2015	0	1	17	1	0	0	30228	28471	30095	30186	30410.6	30593.3	30958.6	30185	30227	20154	20044
807	Yes	5A: TDF / 3TC / EFV		TB NOT suspected	0	3	No	5A: TDF / 3TC / EFV	90	False	Trimethoprim and sulfamethoxazole	90		LN	2015	5	3	18	1	0	0	30284	28471	30186	30242	30466.6	30649.3	31014.6	30276	30318	20154	20042
808	Yes	5A: TDF / 3TC / EFV		TB NOT suspected	0	1	No	5A: TDF / 3TC / EFV	90	False	Trimethoprim and sulfamethoxazole	90		LN	2015	0	1	19	1	0	0	30410	28471	30277	30368	30592.6	30775.3	31140.6	30367	30409	20154	20046
809	Yes	5A: TDF / 3TC / EFV		TB NOT suspected	0	1	No	5A: TDF / 3TC / EFV	90	False	Trimethoprim and sulfamethoxazole	90		LN	2015	0	1	20	1	0	0	30494	28471	30368	30452	30676.6	30859.3	31224.6	30458	30500		20046.5
810	Yes	5A: TDF / 3TC / EFV		TB NOT suspected	0	0	No	5A: TDF / 3TC / EFV	90	False	Trimethoprim and sulfamethoxazole	90		LN	2015	0	1	21	1	0	0	30578	28471	30452	30536	30760.6	30943.3	31308.6	30542	30584	20154	20045
811	Yes	5A: TDF / 3TC / EFV		TB NOT suspected	0	0	No	5A: TDF / 3TC / EFV	90	False	Trimethoprim and sulfamethoxazole	90		LN	2016	0	1	22	1	0	0	30662	28471	30536	30620	30844.6	31027.3	31392.6	30626	30668	20154	20046
812	Yes	5A: TDF / 3TC / EFV				4	No	5A: TDF / 3TC / EFV	90	False	Trimethoprim and sulfamethoxazole	90		LN	2016	0	1	23	1	0	0	30753	28471	30620	30711	30935.6	31118.3	31483.6	30710	30752	20154	20043
813	Yes	5A: TDF / 3TC / EFV		TB NOT suspected	0	0	No	5A: TDF / 3TC / EFV	90	False	Trimethoprim and sulfamethoxazole	90		LN	2016	0	1	24	1	0	0	30837	28471	30711	30795	31019.6	31202.3	31567.6	30801	30843	20154	20046
814	Yes	5A: TDF / 3TC / EFV		TB NOT suspected	0	2	No	5A: TDF / 3TC / EFV	90	False	Trimethoprim and sulfamethoxazole	90		LN	2016	0	1	25	1	0	0	30921	28471	30795	30879	31103.6	31286.3	31651.6	30885	30927	20154
815	Yes	5A: TDF / 3TC / EFV		TB NOT suspected	0	0	No	5A: TDF / 3TC / EFV	90	False	Trimethoprim and sulfamethoxazole	90		LN	2017	0	1	26	1	0	0	31005	28471	30879	30963	31187.6	31370.3	31735.6	30969	31011		20042
816	Yes	5A: TDF / 3TC / EFV		TB NOT suspected	0	2	No	5A: TDF / 3TC / EFV	90	False	Trimethoprim and sulfamethoxazole	90		LN	2017	0	1	27	1	0	0	31089	28471	30963	31047	31271.6	31454.3	31819.6	31053	31095	20154
817	Yes	5A: TDF / 3TC / EFV		TB NOT suspected	0	0	No	5A: TDF / 3TC / EFV	90	False	Trimethoprim and sulfamethoxazole	90		LN	2017	0	1	28	1	0	0	31173	28471	31047	31131	31355.6	31538.3	31903.6	31137	31179		20044
818	Yes	5A: TDF / 3TC / EFV		TB NOT suspected	0	2	No	5A: TDF / 3TC / EFV	90	False	Trimethoprim and sulfamethoxazole	90		LN	2017	0	1	29	1	0	0	31264	28471	31131	31222	31446.6	31629.3	31994.6	31221	31263	20154	20045
819	Yes	5A: TDF / 3TC / EFV		TB NOT suspected	0	0	No	5A: TDF / 3TC / EFV	90	False	Trimethoprim and sulfamethoxazole	90		LN	2018	0	1	30	1	0	0	31348	28471	31222	31306	31530.6	31713.3	32078.6	31312	31354		20045
820	Yes	5A: TDF / 3TC / EFV			0	0	No	5A: TDF / 3TC / EFV	90	False	Trimethoprim and sulfamethoxazole	90		LN	2018	0	1	31	1	0	0	31439	28471	31306	31397	31621.6	31804.3	32169.6	31396	31438		20045
821	Yes	5A: TDF / 3TC / EFV		TB NOT suspected	0	4	No	5A: TDF / 3TC / EFV	90	False	Trimethoprim and sulfamethoxazole	90		LN	2018	0	1	32	1	0	0	31523	28471	31397	31481	31705.6	31888.3	32253.6	31487	31529		20041
822	Yes	5A: TDF / 3TC / EFV		TB NOT suspected	0	0	No	5A: TDF / 3TC / EFV	90	False	Trimethoprim and sulfamethoxazole	90		LN	2018	0	1	33	1	0	0	31607	28471	31481	31565	31789.6	31972.3	32337.6	31571	31613		20044
823	Yes	13A: TDF / 3TC / DTG		TB NOT suspected	0	0	No	13A: TDF / 3TC / DTG	90	False	Trimethoprim and sulfamethoxazole	90		LN	2019	1	1	34	1	0	0	31691	28471	31565	31649	31873.6	32056.3	32421.6	31655	31697	20154	20041
824	Yes	13A: TDF / 3TC / DTG		TB NOT suspected	0	4	No	13A: TDF / 3TC / DTG	90	False	Trimethoprim and sulfamethoxazole	90		LN	2019	0	1	35	1	0	0	31782	28471	31656	31740	31964.6	32147.3	32512.6	31746	31788		20044
825	Yes	13A: TDF / 3TC / DTG		TB NOT suspected	0	4	No	13A: TDF / 3TC / DTG	30	False	Trimethoprim and sulfamethoxazole	30		LN	2019	0	1	36	1	0	0	31810	28471	31740	31768	31992.6	32175.3	32540.6	31770	31812		20043
826	Yes	13A: TDF / 3TC / DTG		TB NOT suspected	0	4	No	13A: TDF / 3TC / DTG	90	False	Trimethoprim and sulfamethoxazole	90	79	LN	2019	0	1	37	1	0	0	31894	28471	31768	31852	32076.6	32259.3	32624.6	31858	31900		20045
827	Yes	13A: TDF / 3TC / DTG		TB NOT suspected	0	15	No	13A: TDF / 3TC / DTG	90	False	Trimethoprim and sulfamethoxazole	90		LN	2019	0	1	38	1	0	0	31978	28471	31852	31936	32160.6	32343.3	32708.6	31942	31984		20044
828	Yes	13A: TDF / 3TC / DTG		TB NOT suspected	0	6	No	13A: TDF / 3TC / DTG	90	False	Trimethoprim and sulfamethoxazole	90		LN	2020	0	1	39	1	0	0	32062	28471	31936	32020	32244.6	32427.3	32792.6	32026	32068		20041
829	Yes	13A: TDF / 3TC / DTG		TB NOT suspected	0	11	No	13A: TDF / 3TC / DTG	90	False	Trimethoprim and sulfamethoxazole	90		LN	2020	0	1	40	1	0	0	32146	28471	32020	32104	32328.6	32511.3	32876.6	32110	32152		20040
830	Yes	13A: TDF / 3TC / DTG		TB NOT suspected	2	3	No	13A: TDF / 3TC / DTG	30	False	Trimethoprim and sulfamethoxazole	30		LN	2020	0	1	41	1	0	0	32174	28471	32104	32132	32356.6	32539.3	32904.6	32134	32176		20045
831	Yes	13A: TDF / 3TC / DTG		TB NOT suspected	4	9	No	13A: TDF / 3TC / DTG	30	False	Trimethoprim and sulfamethoxazole	30		LN	2020	0	1	42	1	0	0	32202	28471	32132	32160	32384.6	32567.3	32932.6	32162	32204		20046
832	Yes	13A: TDF / 3TC / DTG		TB NOT suspected	1	12	No	13A: TDF / 3TC / DTG	60	False	Trimethoprim and sulfamethoxazole	60		LN	2020	0	1	43	1	0	0	32258	28471	32160	32216	32440.6	32623.3	32988.6	32220	32262		20050
833	Yes	13A: TDF / 3TC / DTG		TB NOT suspected	0	18	No	13A: TDF / 3TC / DTG	30	False	Trimethoprim and sulfamethoxazole	30		LN	2020	0	1	44	2	0	0	32300	28471	32216	32258	32482.6	32665.3	33030.6	32246	32288		20048
834	Yes	13A: TDF / 3TC / DTG		TB NOT suspected	0	6	No	13A: TDF / 3TC / DTG	90	False	Trimethoprim and sulfamethoxazole	90		LN	2020	0	1	45	1	0	0	32384	28471	32258	32342	32566.6	32749.3	33114.6	32348	32390		20045
835	Yes	13A: TDF / 3TC / DTG		TB NOT suspected	0	15	No	13A: TDF / 3TC / DTG	90	False	Trimethoprim and sulfamethoxazole	90		LN	2021			46		0	0	32468	28471	32342	32426	32650.6	32833.3	33198.6	32432	32474		20044
836	Yes	1A: d4T / 3TC / NVP (previous 1L)	No	TB NOT suspected	0	0	No	1A: d4T / 3TC / NVP (previous 1L)	30		Trimethoprim and sulfamethoxazole	30		LN	2013	1.14286	2	1	1	0	1	29437	29024	29381	29395	29619.6	29802.3	30167.6	29411	29453	20160	20060
837	Yes	1A: d4T / 3TC / NVP (previous 1L)		TB NOT suspected		2	No	1A: d4T / 3TC / NVP (previous 1L)	60	False	Trimethoprim and sulfamethoxazole	60		LN	2013	9	4	2	3	1	1	29465	29024	29403	29423	29647.6	29830.3	30195.6	29463	29505
838	Yes	1A: d4T / 3TC / NVP (previous 1L)		TB NOT suspected	0	0	No	1A: d4T / 3TC / NVP (previous 1L)	60	False	Trimethoprim and sulfamethoxazole	60		LN	2013	0	1	3	1	0	1	29556	29024	29486	29514	29738.6	29921.3	30286.6	29546	29588		20066
839	Yes	1A: d4T / 3TC / NVP (previous 1L)		TB NOT suspected	0	6	No	1A: d4T / 3TC / NVP (previous 1L)	60		Trimethoprim and sulfamethoxazole	60		LN	2013	0	1	4	1	0	1	29584	29024	29514	29542	29766.6	29949.3	30314.6	29574	29616	20160	20064
840	Yes	1A: d4T / 3TC / NVP (previous 1L)		TB NOT suspected	0	0	No	1A: d4T / 3TC / NVP (previous 1L)	60		Trimethoprim and sulfamethoxazole	60		LN	2013	0	1	5	1	0	1	29612	29024	29542	29570	29794.6	29977.3	30342.6	29602	29644	20160	20063
841	Yes	5A: TDF / 3TC / EFV		TB NOT suspected			No	5A: TDF / 3TC / EFV	30	False	Trimethoprim and sulfamethoxazole	60		LN	2013	0	1	6	1	0	1	29640	29024	29570	29598	29822.6	30005.3	30370.6	29600	29642
842	Yes	5A: TDF / 3TC / EFV		TB NOT suspected		4	No	5A: TDF / 3TC / EFV	30	False	Trimethoprim and sulfamethoxazole	80		LN	2013	0	1	7	1	0	1	29668	29024	29598	29626	29850.6	30033.3	30398.6	29628	29670	20160	20068
843	Yes	5A: TDF / 3TC / EFV		TB NOT suspected	0	4	No	5A: TDF / 3TC / EFV	30		Trimethoprim and sulfamethoxazole	30		LN	2013	0	1	8	1	0	1	29696	29024	29626	29654	29878.6	30061.3	30426.6	29656	29698	20160	20067
844	Yes	5A: TDF / 3TC / EFV		TB NOT suspected	0	0	No	5A: TDF / 3TC / EFV	60		Trimethoprim and sulfamethoxazole	60		LN	2013	0	1	9	1	0	1	29752	29024	29654	29710	29934.6	30117.3	30482.6	29714	29756	20160	20067
845	Yes	5A: TDF / 3TC / EFV		TB NOT suspected	0	9	No	5A: TDF / 3TC / EFV	60	False	Trimethoprim and sulfamethoxazole	60		LN	2013	0	1	10	1	0	1	29815	29024	29710	29773	29997.6	30180.3	30545.6	29770	29812		20070
846	Yes	5A: TDF / 3TC / EFV		TB NOT suspected		7	No	5A: TDF / 3TC / EFV	60	False	Trimethoprim and sulfamethoxazole	60		LN	2014	0	1	11	1	0	1	29878	29024	29773	29836	30060.6	30243.3	30608.6	29833	29875		20065
847	Yes	5A: TDF / 3TC / EFV		TB NOT suspected		7	No	5A: TDF / 3TC / EFV	90	False	Trimethoprim and sulfamethoxazole	90		LN	2014	0	1	12	1	0	1	29969	29024	29836	29927	30151.6	30334.3	30699.6	29926	29968	20160	20070
848	Yes	5A: TDF / 3TC / EFV		TB NOT suspected	0	6	No	5A: TDF / 3TC / EFV	90	False	Trimethoprim and sulfamethoxazole	90		LN	2014	-1	1	13	1	0	1	30067	29024	29927	30025	30249.6	30432.3	30797.6	30017	30059		20070
849	Yes	5A: TDF / 3TC / EFV		TB NOT suspected		6	No	5A: TDF / 3TC / EFV	90	False	Trimethoprim and sulfamethoxazole	90		LN	2014	0	1	14	1	0	1	30151	29024	30018	30109	30333.6	30516.3	30881.6	30108	30150	20160	20071
850	Yes	5A: TDF / 3TC / EFV		TB NOT suspected	0	4	No	5A: TDF / 3TC / EFV	90	False	Trimethoprim and sulfamethoxazole	90		LN	2015	0	1	15	1	0	1	30242	29024	30109	30200	30424.6	30607.3	30972.6	30199	30241	20160	20065
851	Yes	5A: TDF / 3TC / EFV		TB NOT suspected	0	5	No	5A: TDF / 3TC / EFV	90	False	Trimethoprim and sulfamethoxazole	90		LN	2015	0	1	16	1	0	1	30333	29024	30200	30291	30515.6	30698.3	31063.6	30290	30332	20160	20059
852	Yes	5A: TDF / 3TC / EFV		TB NOT suspected	0	6	No	5A: TDF / 3TC / EFV	90	False	Trimethoprim and sulfamethoxazole	90		LN	2015	0	1	17	1	0	1	30424	29024	30291	30382	30606.6	30789.3	31154.6	30381	30423	20160	20057
853	Yes	5A: TDF / 3TC / EFV		TB NOT suspected	0	4	No	5A: TDF / 3TC / EFV	90	False	Trimethoprim and sulfamethoxazole	90		LN	2015	0	1	18	1	0	1	30515	29024	30382	30473	30697.6	30880.3	31245.6	30472	30514	20160	20071.4
854	Yes	5A: TDF / 3TC / EFV		TB NOT suspected	0	4	No	5A: TDF / 3TC / EFV	90	False	Trimethoprim and sulfamethoxazole	90		LN	2016	0	1	19	1	0	1	30599	29024	30473	30557	30781.6	30964.3	31329.6	30563	30605		20070
855	Yes	5A: TDF / 3TC / EFV		TB NOT suspected	0	5	No	5A: TDF / 3TC / EFV	90	False	Trimethoprim and sulfamethoxazole	90		LN	2016	11	4	20	4	1	1	30676	29024	30557	30634	30858.6	31041.3	31406.6	30647	30689	20160	20072
856	Yes	5A: TDF / 3TC / EFV		TB NOT suspected	0	1	No	5A: TDF / 3TC / EFV	90	False	Trimethoprim and sulfamethoxazole	90		LN	2016	0	1	21	1	0	1	30844	29024	30711	30802	31026.6	31209.3	31574.6	30801	30843	20160	20074
857	Yes	5A: TDF / 3TC / EFV		TB NOT suspected	0	1	No	5A: TDF / 3TC / EFV	90		Trimethoprim and sulfamethoxazole	90		LN	2016	0	1	22	1	0	1	30928	29024	30802	30886	31110.6	31293.3	31658.6	30892	30934		20072
858	Yes	5A: TDF / 3TC / EFV		TB NOT suspected	0	0	No	5A: TDF / 3TC / EFV	90	False	Trimethoprim and sulfamethoxazole	90		LN	2017	0	1	23	1	0	1	31012	29024	30886	30970	31194.6	31377.3	31742.6	30976	31018	20160	20070
859	Yes	5A: TDF / 3TC / EFV		TB NOT suspected	6	4	No	5A: TDF / 3TC / EFV	90			90		LN	2017	0	1	24	1	0	1	31103	29024	30970	31061	31285.6	31468.3	31833.6	31060	31102		20070
860	Yes	5A: TDF / 3TC / EFV		TB NOT suspected	0	0	No	5A: TDF / 3TC / EFV	30	False	Trimethoprim and sulfamethoxazole	30		LN	2017	0	1	25	1	0	1	31131	29024	31061	31089	31313.6	31496.3	31861.6	31091	31133	20160	20073
861	Yes	5A: TDF / 3TC / EFV	Currently breastfeeding child	TB NOT suspected	0	1	No	5A: TDF / 3TC / EFV	90	False	Trimethoprim and sulfamethoxazole	90		LN	2017	-3	1	26	1	0	1	31215	29024	31089	31173	31397.6	31580.3	31945.6	31179	31221	20160	20076
862	Yes	5A: TDF / 3TC / EFV		TB NOT suspected	0	4	No	5A: TDF / 3TC / EFV	60	False	Trimethoprim and sulfamethoxazole	60		LN	2017	-5	1	27	1	0	1	31250	29024	31152	31208	31432.6	31615.3	31980.6	31212	31254		20051
863	Yes	5A: TDF / 3TC / EFV		TB NOT suspected	0	3	No	5A: TDF / 3TC / EFV	90	False	Trimethoprim and sulfamethoxazole	90		LN	2017	0	1	28	1	0	1	31299	29024	31173	31257	31481.6	31664.3	32029.6	31263	31305	20160	20071
864	Yes	5A: TDF / 3TC / EFV		TB NOT suspected	0	5	No	5A: TDF / 3TC / EFV	90	False	Trimethoprim and sulfamethoxazole	90		LN	2018	0	1	29	1	0	1	31383	29024	31257	31341	31565.6	31748.3	32113.6	31347	31389		20074
865	Yes	5A: TDF / 3TC / EFV		TB NOT suspected	0	3	No	5A: TDF / 3TC / EFV	90	False	Trimethoprim and sulfamethoxazole	90		LN	2018	0	1	30	1	0	1	31467	29024	31341	31425	31649.6	31832.3	32197.6	31431	31473		20070
866	Yes	5A: TDF / 3TC / EFV		TB NOT suspected	0	3	No	5A: TDF / 3TC / EFV	90	False	Trimethoprim and sulfamethoxazole	90		LN	2018	-1	1	31	1	0	1	31551	29024	31425	31509	31733.6	31916.3	32281.6	31515	31557	20160	20070
867	Yes	5A: TDF / 3TC / EFV		TB NOT suspected	0	8	No	5A: TDF / 3TC / EFV	90	False	Trimethoprim and sulfamethoxazole	90		LN	2018	-2.28571	1	32	1	0	1	31635	29024	31502	31593	31817.6	32000.3	32365.6	31592	31634		20071
868	Yes	13A: TDF / 3TC / DTG		TB NOT suspected	0	0	No	13A: TDF / 3TC / DTG	90	False	Trimethoprim and sulfamethoxazole	90		LN	2019	0	1	33	1	0	1	31705	29024	31577	31663	31887.6	32070.3	32435.6	31667	31709		20068
869	Yes	13A: TDF / 3TC / DTG		TB NOT suspected	0	4	No	13A: TDF / 3TC / DTG	90	False	Trimethoprim and sulfamethoxazole	90		LN	2019	0	1	34	1	0	1	31789	29024	31663	31747	31971.6	32154.3	32519.6	31753	31795		20069
870	Yes	13A: TDF / 3TC / DTG		TB NOT suspected	0	3	No	13A: TDF / 3TC / DTG	30	False	Trimethoprim and sulfamethoxazole	30		LN	2019	0	1	35	1	0	1	31817	29024	31747	31775	31999.6	32182.3	32547.6	31777	31819		20065
871	Yes	13A: TDF / 3TC / DTG		TB NOT suspected	0	2	No	13A: TDF / 3TC / DTG	30	False	Trimethoprim and sulfamethoxazole	30		LN	2019	0	1	36	1	0	1	31845	29024	31775	31803	32027.6	32210.3	32575.6	31805	31847	20160	20065
872	Yes	13A: TDF / 3TC / DTG		TB NOT suspected	0	0	No	13A: TDF / 3TC / DTG	30	False	Trimethoprim and sulfamethoxazole	30		LN	2019	0	1	37	1	0	1	31873	29024	31803	31831	32055.6	32238.3	32603.6	31833	31875		20064
873	Yes	13A: TDF / 3TC / DTG		TB NOT suspected	0	0	No	13A: TDF / 3TC / DTG	30	False	Trimethoprim and sulfamethoxazole	30		LN	2019	-0.142857	1	38	1	0	1	31902	29024	31831	31860	32084.6	32267.3	32632.6	31861	31903		20065
874	Yes	13A: TDF / 3TC / DTG		TB NOT suspected	0	0	No	13A: TDF / 3TC / DTG	30	False	Trimethoprim and sulfamethoxazole	30		LN	2019	0	1	39	1	0	1	31929	29024	31859	31887	32111.6	32294.3	32659.6	31889	31931	20160	20067
875	Yes	13A: TDF / 3TC / DTG		TB NOT suspected	0	1	No	13A: TDF / 3TC / DTG	90	False	Trimethoprim and sulfamethoxazole	90		LN	2019	0	1	40	1	0	1	32013	29024	31887	31971	32195.6	32378.3	32743.6	31977	32019		20068
876	Yes	13A: TDF / 3TC / DTG		TB NOT suspected	0	2	No	13A: TDF / 3TC / DTG	90	False	Trimethoprim and sulfamethoxazole	90		LN	2020	0	1	41	1	0	1	32097	29024	31971	32055	32279.6	32462.3	32827.6	32061	32103		20067
877	Yes	13A: TDF / 3TC / DTG		TB NOT suspected	0	2	No	13A: TDF / 3TC / DTG	180	False	Trimethoprim and sulfamethoxazole	180		LN	2020	0	1	42	1	0	1	32265	29024	32055	32223	32447.6	32630.3	32995.6	32235	32277		20074
878	Yes	13A: TDF / 3TC / DTG		TB NOT suspected	0	4	No	13A: TDF / 3TC / DTG	90	False	Trimethoprim and sulfamethoxazole	90		LN	2020			43		0	1	32349	29024	32223	32307	32531.6	32714.3	33079.6	32313	32355		20075
879	Yes	1A: d4T / 3TC / NVP (previous 1L)	No	TB NOT suspected			No	1A: d4T / 3TC / NVP (previous 1L)	30	False	Trimethoprim and sulfamethoxazole	30		LN	2013	4	3	1	2	0	0	29577	28828	29521	29535	29759.6	29942.3	30307.6	29551	29593	20156	20060
880	Yes	5A: TDF / 3TC / EFV		TB NOT suspected	0	3	No	5A: TDF / 3TC / EFV	30		Trimethoprim and sulfamethoxazole	60		LN	2013	0.857143	1	2	1	0	0	29627	28828	29563	29585	29809.6	29992.3	30357.6	29593	29635	20156	20060
881	Yes	5A: TDF / 3TC / EFV		TB NOT suspected	0	2	No	5A: TDF / 3TC / EFV	30	False	Trimethoprim and sulfamethoxazole	30		LN	2013	0	1	3	1	0	0	29661	28828	29591	29619	29843.6	30026.3	30391.6	29621	29663		20060
882	Yes	5A: TDF / 3TC / EFV		TB NOT suspected		2	No	5A: TDF / 3TC / EFV	30	False	Trimethoprim and sulfamethoxazole	30		LN	2013	0	1	4	1	0	0	29689	28828	29619	29647	29871.6	30054.3	30419.6	29649	29691	20156	20052
883	Yes	5A: TDF / 3TC / EFV		TB NOT suspected		2	No	5A: TDF / 3TC / EFV	30	False	Trimethoprim and sulfamethoxazole	30		LN	2013	1	1	5	1	0	0	29717	28828	29647	29675	29899.6	30082.3	30447.6	29677	29719	20156	20056
884	Yes	5A: TDF / 3TC / EFV		TB NOT suspected	0	3	No	5A: TDF / 3TC / EFV	60		Trimethoprim and sulfamethoxazole	60		LN	2013	0	1	6	1	0	0	29752	28828	29682	29710	29934.6	30117.3	30482.6	29742	29784	20156	20058
885	Yes	5A: TDF / 3TC / EFV		TB NOT suspected	0	3	No	5A: TDF / 3TC / EFV	60	False	Trimethoprim and sulfamethoxazole	60		LN	2013	0	1	7	1	0	0	29808	28828	29710	29766	29990.6	30173.3	30538.6	29770	29812		20059
886	Yes	5A: TDF / 3TC / EFV		TB NOT suspected		3	No	5A: TDF / 3TC / EFV	60	False	Trimethoprim and sulfamethoxazole	60		LN	2014	1	1	8	1	0	0	29864	28828	29766	29822	30046.6	30229.3	30594.6	29826	29868	20156
887	Yes	5A: TDF / 3TC / EFV		TB NOT suspected	0	3	No	5A: TDF / 3TC / EFV	90	False	Trimethoprim and sulfamethoxazole	90		LN	2014	0.142857	1	9	1	0	0	29962	28828	29829	29920	30144.6	30327.3	30692.6	29919	29961		20059
888	Yes	5A: TDF / 3TC / EFV		TB NOT suspected		2	No	5A: TDF / 3TC / EFV	90	False	Trimethoprim and sulfamethoxazole	90		LN	2014	0	1	10	1	0	0	30046	28828	29921	30004	30228.6	30411.3	30776.6	30011	30053	20155	20067
889	Yes	5A: TDF / 3TC / EFV		TB NOT suspected	0	2	No	5A: TDF / 3TC / EFV	90	False	Trimethoprim and sulfamethoxazole	90		LN	2014	0	1	11	1	0	0	30137	28828	30004	30095	30319.6	30502.3	30867.6	30094	30136		20061
890	Yes	5A: TDF / 3TC / EFV		TB NOT suspected	1	1	No	5A: TDF / 3TC / EFV	90	False	Trimethoprim and sulfamethoxazole	90		LN	2015	0	1	12	1	0	0	30228	28828	30095	30186	30410.6	30593.3	30958.6	30185	30227	20156	20057
891	Yes	5A: TDF / 3TC / EFV		TB NOT suspected	0	2	No	5A: TDF / 3TC / EFV	90	False	Trimethoprim and sulfamethoxazole	90		LN	2015	5	3	13	1	0	0	30284	28828	30186	30242	30466.6	30649.3	31014.6	30276	30318	20156	20056
892	Yes	5A: TDF / 3TC / EFV		TB NOT suspected	0	1	No	5A: TDF / 3TC / EFV	90	False	Trimethoprim and sulfamethoxazole	90		LN	2015	0	1	14	1	0	0	30410	28828	30277	30368	30592.6	30775.3	31140.6	30367	30409	20156	20051
893	Yes	5A: TDF / 3TC / EFV		TB NOT suspected	1	3	No	5A: TDF / 3TC / EFV	90		Trimethoprim and sulfamethoxazole	90		LN	2015	0	1	15	1	0	0	30494	28828	30368	30452	30676.6	30859.3	31224.6	30458	30500		20062.6
894	Yes	5A: TDF / 3TC / EFV		TB NOT suspected	3	2	No	5A: TDF / 3TC / EFV	90	False	Trimethoprim and sulfamethoxazole	90		LN	2015	0	1	16	1	0	0	30585	28828	30452	30543	30767.6	30950.3	31315.6	30542	30584	20156	20057
895	Yes	5A: TDF / 3TC / EFV		TB NOT suspected	2	3	No	5A: TDF / 3TC / EFV	90	False	Trimethoprim and sulfamethoxazole	90		LN	2016	3	2	17	2	0	0	30669	28828	30543	30627	30851.6	31034.3	31399.6	30633	30675	20156	20060
896	Yes	5A: TDF / 3TC / EFV		TB NOT suspected	0	1	No	5A: TDF / 3TC / EFV	90	False	Trimethoprim and sulfamethoxazole	90		LN	2016	1	1	18	1	0	0	30774	28828	30648	30732	30956.6	31139.3	31504.6	30738	30780	20156
897	Yes	5A: TDF / 3TC / EFV		TB NOT suspected	0	0	No	5A: TDF / 3TC / EFV	90	False	Trimethoprim and sulfamethoxazole	90		LN	2016	0	1	19	1	0	0	30865	28828	30739	30823	31047.6	31230.3	31595.6	30829	30871		20058.8
898	Yes	5A: TDF / 3TC / EFV		TB NOT suspected	0	3	No	5A: TDF / 3TC / EFV	90	False	Trimethoprim and sulfamethoxazole	90		LN	2017	0	1	20	1	0	0	30949	28828	30823	30907	31131.6	31314.3	31679.6	30913	30955	20156	20060
899	Yes	5A: TDF / 3TC / EFV		TB NOT suspected	0	3	No	5A: TDF / 3TC / EFV	90	False	Trimethoprim and sulfamethoxazole	90		LN	2017	0	1	21	1	0	0	31026	28828	30907	30984	31208.6	31391.3	31756.6	30997	31039	20156	20064
900	Yes	5A: TDF / 3TC / EFV		TB NOT suspected	0	2	No	5A: TDF / 3TC / EFV	90	False	Trimethoprim and sulfamethoxazole	90		LN	2017	1.28571	2	22	1	0	0	31110	28828	30984	31068	31292.6	31475.3	31840.6	31074	31116		20064
901	Yes	5A: TDF / 3TC / EFV		Confirmed TB on treatment	0	0	No	5A: TDF / 3TC / EFV	90	False	Trimethoprim and sulfamethoxazole	90		LN	2017	-12	1	23	1	0	0	31208	28828	31077	31166	31390.6	31573.3	31938.6	31167	31209
902	Yes													LN	2017	0	1	24	4	0	0	31208	28828	31082	31166	31390.6	31573.3	31938.6
903	Yes	5A: TDF / 3TC / EFV		TB NOT suspected			No	5A: TDF / 3TC / EFV	90	False	Trimethoprim and sulfamethoxazole	90		LN	2017	0	1	25	1	0	0	31292	28828	31166	31250	31474.6	31657.3	32022.6	31256	31298	20156	20053
904	Yes	5A: TDF / 3TC / EFV		TB NOT suspected	0	4	No	5A: TDF / 3TC / EFV	30	False	Trimethoprim and sulfamethoxazole	30		LN	2018	0	1	26	1	0	0	31320	28828	31250	31278	31502.6	31685.3	32050.6	31280	31322		20062
905	Yes	5A: TDF / 3TC / EFV		TB NOT suspected	0	1	No	5A: TDF / 3TC / EFV	90	False	Trimethoprim and sulfamethoxazole	90		LN	2018	0	1	27	1	0	0	31404	28828	31278	31362	31586.6	31769.3	32134.6	31368	31410		20062
906	Yes	5A: TDF / 3TC / EFV		TB NOT suspected	0	1	No	5A: TDF / 3TC / EFV	90	False	Trimethoprim and sulfamethoxazole	90		LN	2018	0	1	28	1	0	0	31488	28828	31362	31446	31670.6	31853.3	32218.6	31452	31494	20156	20059
907	Yes	5A: TDF / 3TC / EFV		TB NOT suspected	0	2	No	5A: TDF / 3TC / EFV	90	False	Trimethoprim and sulfamethoxazole	90		LN	2018	-1	1	29	1	0	0	31572	28828	31446	31530	31754.6	31937.3	32302.6	31536	31578		20059
908	Yes	5A: TDF / 3TC / EFV		TB NOT suspected	0	10	No	5A: TDF / 3TC / EFV	90	False	Trimethoprim and sulfamethoxazole	90		LN	2018	1	1	30	1	0	0	31649	28828	31523	31607	31831.6	32014.3	32379.6	31613	31655		20058
909	Yes	5A: TDF / 3TC / EFV		TB NOT suspected	0	2	No	5A: TDF / 3TC / EFV	90	False	Trimethoprim and sulfamethoxazole	90		LN	2019	0	1	31	1	0	0	31740	28828	31614	31698	31922.6	32105.3	32470.6	31704	31746	20156	20060
910	Yes	5A: TDF / 3TC / EFV		TB NOT suspected	0	1	No	5A: TDF / 3TC / EFV	30	False	Trimethoprim and sulfamethoxazole	30		LN	2019	0	1	32	1	0	0	31768	28828	31698	31726	31950.6	32133.3	32498.6	31728	31770		20062
911	Yes	5A: TDF / 3TC / EFV		TB NOT suspected	0	3	No	5A: TDF / 3TC / EFV	30	False	Trimethoprim and sulfamethoxazole	30	64	LN	2019	0	1	33	1	0	0	31796	28828	31726	31754	31978.6	32161.3	32526.6	31756	31798	20156
912	Yes	5A: TDF / 3TC / EFV		TB NOT suspected	0	2	No	5A: TDF / 3TC / EFV	30	False	Trimethoprim and sulfamethoxazole	30		LN	2019	0	1	34	1	0	0	31824	28828	31754	31782	32006.6	32189.3	32554.6	31784	31826		20060
913	Yes	5A: TDF / 3TC / EFV		TB NOT suspected	0	3	No	5A: TDF / 3TC / EFV	30	False	Trimethoprim and sulfamethoxazole	30	64	LN	2019	1	1	35	1	0	0	31852	28828	31782	31810	32034.6	32217.3	32582.6	31812	31854		20060
914	Yes	5A: TDF / 3TC / EFV		TB NOT suspected	0	0	No	5A: TDF / 3TC / EFV	30	False	Trimethoprim and sulfamethoxazole	30		LN	2019	0	1	36	1	0	0	31887	28828	31817	31845	32069.6	32252.3	32617.6	31847	31889		20060
915	Yes	5A: TDF / 3TC / EFV		TB NOT suspected	0	2	No	5A: TDF / 3TC / EFV	30	False	Trimethoprim and sulfamethoxazole	30		LN	2019	0	1	37	1	0	0	31915	28828	31845	31873	32097.6	32280.3	32645.6	31875	31917		20060
916	Yes	5A: TDF / 3TC / EFV		TB NOT suspected	0	2	No	5A: TDF / 3TC / EFV	30	False	Trimethoprim and sulfamethoxazole	30		LN	2019	0	1	38	1	0	0	31943	28828	31873	31901	32125.6	32308.3	32673.6	31903	31945	20156	20060
917	Yes	13A: TDF / 3TC / DTG			0	2		13A: TDF / 3TC / DTG	30	False	Trimethoprim and sulfamethoxazole	30		LN	2019	0.285714	1	39	1	0	0	31971	28828	31901	31929	32153.6	32336.3	32701.6	31931	31973		20057
918	Yes	13A: TDF / 3TC / DTG		TB NOT suspected	0	0	No	13A: TDF / 3TC / DTG	60	False	Trimethoprim and sulfamethoxazole	60		LN	2020	0	1	40	1	0	0	32020	28828	31931	31978	32202.6	32385.3	32750.6	31991	32033		20059
919	Yes	14A: AZT / 3TC + DTG		TB NOT suspected		2	No	14A: AZT / 3TC + DTG	90	False	Trimethoprim and sulfamethoxazole	30		LN	2020	0	1	41	1	0	0	32048	28828	31978	32006	32230.6	32413.3	32778.6	32068	32110		20059
920	Yes	14A: AZT / 3TC + DTG		TB NOT suspected	0	8	No	14A: AZT / 3TC + DTG	90	False	Trimethoprim and sulfamethoxazole	30		LN	2020	0.714286	1	42	1	0	0	32076	28828	32006	32034	32258.6	32441.3	32806.6	32096	32138		20053
921	Yes	14A: AZT / 3TC + DTG		TB NOT suspected	0	0	No	14A: AZT / 3TC + DTG	90	False	Trimethoprim and sulfamethoxazole	30		LN	2020	0	1	43	1	0	0	32111	28828	32039	32069	32293.6	32476.3	32841.6	32129	32171		20060
922	Yes	14A: AZT / 3TC + DTG		TB NOT suspected	0	6	No	14A: AZT / 3TC + DTG	90	False	Trimethoprim and sulfamethoxazole	30		LN	2020	0	1	44	1	0	0	32139	28828	32069	32097	32321.6	32504.3	32869.6	32159	32201		20058
923	Yes	14A: AZT / 3TC + DTG		TB NOT suspected	0	5	No	14A: AZT / 3TC + DTG	90	False	Trimethoprim and sulfamethoxazole	30		LN	2020	1	1	45	1	0	0	32167	28828	32097	32125	32349.6	32532.3	32897.6	32187	32229		20057
924	Yes	14A: AZT / 3TC + DTG		TB NOT suspected			No	14A: AZT / 3TC + DTG	90	False	Trimethoprim and sulfamethoxazole	30		LN	2020	0	1	46	1	0	0	32202	28828	32132	32160	32384.6	32567.3	32932.6	32222	32264		20060
925	Yes	14A: AZT / 3TC + DTG		TB NOT suspected			No	14A: AZT / 3TC + DTG	90	False	Trimethoprim and sulfamethoxazole	30		LN	2020	0	1	47	1	0	0	32230	28828	32160	32188	32412.6	32595.3	32960.6	32250	32292		20063
926	Yes	14A: AZT / 3TC + DTG		TB NOT suspected		0	No	14A: AZT / 3TC + DTG	90	False	Trimethoprim and sulfamethoxazole	30		LN	2020	0	1	48	1	0	0	32258	28828	32188	32216	32440.6	32623.3	32988.6	32278	32320		20062
927	Yes	14A: AZT / 3TC + DTG		TB NOT suspected	0	6	No	14A: AZT / 3TC + DTG	90	False	Trimethoprim and sulfamethoxazole	30		LN	2020	0	1	49	1	0	0	32286	28828	32216	32244	32468.6	32651.3	33016.6	32306	32348		20061
928	Yes	14A: AZT / 3TC + DTG		TB NOT suspected	0	12	No	14A: AZT / 3TC + DTG	180	False	Trimethoprim and sulfamethoxazole	60		LN	2020	4	3	50	1	0	0	32342	28828	32244	32300	32524.6	32707.3	33072.6	32424	32466		20063
929	Yes	14A: AZT / 3TC + DTG		TB NOT suspected	6	6	No	14A: AZT / 3TC + DTG	90	False	Trimethoprim and sulfamethoxazole	30		LN	2021	0	1	51	1	0	0	32398	28828	32328	32356	32580.6	32763.3	33128.6	32418	32460		20071
930	Yes	14A: AZT / 3TC + DTG		TB NOT suspected	0	6	No	14A: AZT / 3TC + DTG	180	False	Trimethoprim and sulfamethoxazole	60		LN	2021			52		0	0	32454	28828	32356	32412	32636.6	32819.3	33184.6	32536	32578		20058
931	Yes	2P: AZT / 3TC / NVP		TB NOT suspected	0	6	No	2P: AZT / 3TC / NVP	120	False	Trimethoprim and sulfamethoxazole	60		LN	2013	0	1	1	1	0	0	29661	29591	29591	29619	29843.6	30026.3	30391.6	29711	29753	20071.5	20008.5
932	Yes	2P: AZT / 3TC / NVP		TB NOT suspected		38	No	2P: AZT / 3TC / NVP	300	False	Trimethoprim and sulfamethoxazole	180		LN	2013	0	1	2	1	0	0	29752	29591	29619	29710	29934.6	30117.3	30482.6	29919	29961		20009
933	Yes	2P: AZT / 3TC / NVP		TB NOT suspected		60	No	2P: AZT / 3TC / NVP	240	False	Trimethoprim and sulfamethoxazole	120		LN	2013	0	1	3	1	0	0	29836	29591	29710	29794	30018.6	30201.3	30566.6	29950	29992		20009.6
934	Yes	2P: AZT / 3TC / NVP		TB NOT suspected		60	No	2P: AZT / 3TC / NVP	360	False	Trimethoprim and sulfamethoxazole	180		LN	2014	0	1	4	1	0	0	29920	29591	29794	29878	30102.6	30285.3	30650.6	30154	30196	20070	20010
935	Yes	2P: AZT / 3TC / NVP		TB NOT suspected		24	No	2P: AZT / 3TC / NVP	300	False	Trimethoprim and sulfamethoxazole	180		LN	2014	0	1	5	1	0	0	30004	29591	29878	29962	30186.6	30369.3	30734.6	30178	30220	20070	20010
936	Yes	2P: AZT / 3TC / NVP		TB NOT suspected		2	No	2P: AZT / 3TC / NVP	360	False	Trimethoprim and sulfamethoxazole	180		LN	2014			6		0	0	30088	29591	29962	30046	30270.6	30453.3	30818.6	30322	30364		20010
937	Yes	2P: AZT / 3TC / NVP		TB NOT suspected			No	2P: AZT / 3TC / NVP	120		Trimethoprim and sulfamethoxazole	15		LN	2013	1	1	1	1	0	1	29668	29591	29612	29626	29850.6	30033.3	30398.6	29732	29774	20100	20016
938	Yes	2P: AZT / 3TC / NVP		TB NOT suspected	0	40	No	2P: AZT / 3TC / NVP	180	False	Trimethoprim and sulfamethoxazole	30		LN	2013	1.14286	2	2	1	0	1	29703	29591	29633	29661	29885.6	30068.3	30433.6	29813	29855		20016
939	Yes	2P: AZT / 3TC / NVP		TB NOT suspected	0	0	No	2P: AZT / 3TC / NVP	180		Trimethoprim and sulfamethoxazole	30		LN	2013	0	1	3	1	0	1	29745	29591	29669	29703	29927.6	30110.3	30475.6	29849	29891	20108	20075
940	Yes	2P: AZT / 3TC / NVP		TB NOT suspected		10	No	2P: AZT / 3TC / NVP	480	True	Trimethoprim and sulfamethoxazole	60		LN	2013	0	1	4	1	0	1	29836	29591	29703	29794	30018.6	30201.3	30566.6	30183	30225
941	Yes	2P: AZT / 3TC / NVP		TB NOT suspected		6	No	2P: AZT / 3TC / NVP	480	False	Trimethoprim and sulfamethoxazole	40		LN	2014	24	4	5	1	1	1	29934	29591	29794	29892	30116.6	30299.3	30664.6	30274	30316	20108	20017
942	Yes	2P: AZT / 3TC / NVP		TB NOT suspected	0	6	No	2P: AZT / 3TC / NVP	540	False	Trimethoprim and sulfamethoxazole	45		LN	2014	2.14286	2	6	1	0	1	30186	29591	30060	30144	30368.6	30551.3	30916.6	30600	30642	20109	20018
943	Yes	2P: AZT / 3TC / NVP		TB NOT suspected		12	No	2P: AZT / 3TC / NVP	540	True	Trimethoprim and sulfamethoxazole	70		LN	2015	1	1	7	1	0	1	30284	29591	30159	30242	30466.6	30649.3	31014.6	30699	30741
944	Yes	2P: AZT / 3TC / NVP		TB NOT suspected	0	6	No	2P: AZT / 3TC / NVP	180	False	Trimethoprim and sulfamethoxazole	20		LN	2015	0	1	8	1	0	1	30319	29591	30249	30277	30501.6	30684.3	31049.6	30429	30471	20119	20020
945	Yes	2P: AZT / 3TC / NVP		TB NOT suspected	0	18	No	2P: AZT / 3TC / NVP	180	False	Trimethoprim and sulfamethoxazole	10		LN	2015	1	1	9	1	0	1	30347	29591	30277	30305	30529.6	30712.3	31077.6	30457	30499	20119
946	Yes	2P: AZT / 3TC / NVP		TB NOT suspected	0	21	No	2P: AZT / 3TC / NVP	540	False	Trimethoprim and sulfamethoxazole	90		LN	2015	1	1	10	1	0	1	30438	29591	30312	30396	30620.6	30803.3	31168.6	30852	30894	20118	20020
947	Yes	2P: AZT / 3TC / NVP		TB NOT suspected	0	6	No	2P: AZT / 3TC / NVP	540	False				LN	2015	0	1	11	1	0	1	30529	29591	30403	30487	30711.6	30894.3	31259.6	30943	30985		20020
948	Yes	2P: AZT / 3TC / NVP		TB NOT suspected	0	9	No	2P: AZT / 3TC / NVP	540	False	Trimethoprim and sulfamethoxazole	90		LN	2016	-2	1	12	1	0	1	30620	29591	30487	30578	30802.6	30985.3	31350.6	31027	31069
949	Yes	2P: AZT / 3TC / NVP		TB NOT suspected	0	9	No	2P: AZT / 3TC / NVP	540	False	Trimethoprim and sulfamethoxazole	90		LN	2016	0	1	13	1	0	1	30690	29591	30564	30648	30872.6	31055.3	31420.6	31104	31146
950	Yes	2P: AZT / 3TC / NVP		TB NOT suspected	0	9	No	2P: AZT / 3TC / NVP	540	False	Trimethoprim and sulfamethoxazole	90		LN	2016	0	1	14	1	0	1	30774	29591	30648	30732	30956.6	31139.3	31504.6	31188	31230		20021
951	Yes	2P: AZT / 3TC / NVP		TB NOT suspected	0	2	No	2P: AZT / 3TC / NVP	540	False	Trimethoprim and sulfamethoxazole	90		LN	2016	0	1	15	1	0	1	30858	29591	30732	30816	31040.6	31223.3	31588.6	31272	31314		20022
952	Yes	2P: AZT / 3TC / NVP		TB NOT suspected	0	2	No	2P: AZT / 3TC / NVP	540	False	Trimethoprim and sulfamethoxazole	90		LN	2016	1	1	16	1	0	1	30942	29591	30816	30900	31124.6	31307.3	31672.6	31356	31398		20023
953	Yes	2P: AZT / 3TC / NVP		TB NOT suspected	2	1	No	2P: AZT / 3TC / NVP	540	False	Trimethoprim and sulfamethoxazole	90		LN	2017	1.28571	2	17	1	0	1	31026	29591	30907	30984	31208.6	31391.3	31756.6	31447	31489		20024
954	Yes	2P: AZT / 3TC / NVP		TB NOT suspected	0	0	No	2P: AZT / 3TC / NVP	540	False	Trimethoprim and sulfamethoxazole	90		LN	2017	-1	1	18	1	0	1	31126	29591	30993	31084	31308.6	31491.3	31856.6	31533	31575		20020
955	Yes	2P: AZT / 3TC / NVP		TB NOT suspected	0	45	No	2P: AZT / 3TC / NVP	540	False	Trimethoprim and sulfamethoxazole	90		LN	2017	0	1	19	1	0	1	31210	29591	31077	31168	31392.6	31575.3	31940.6	31617	31659		20018
956	Yes	2P: AZT / 3TC / NVP		TB NOT suspected			No	2P: AZT / 3TC / NVP	540	False	Trimethoprim and sulfamethoxazole	90		LN	2017	1.71429	2	20	1	0	1	31287	29591	31168	31245	31469.6	31652.3	32017.6	31708	31750		20024
957	Yes	2P: AZT / 3TC / NVP		TB NOT suspected	0	2	No	2P: AZT / 3TC / NVP	540	False	Trimethoprim and sulfamethoxazole	90		LN	2018	4.14286	3	21	1	0	1	31377	29591	31257	31335	31559.6	31742.3	32107.6	31797	31839		20024
958	Yes	2A: AZT / 3TC / NVP (previous AZT)		TB NOT suspected	0	0	No	2A: AZT / 3TC / NVP (previous AZT)	180	False	Trimethoprim and sulfamethoxazole	90		LN	2018	1	1	22	1	0	1	31490	29591	31364	31448	31672.6	31855.3	32220.6	31544	31586		20025
959	Yes	2A: AZT / 3TC / NVP (previous AZT)		TB NOT suspected	0	1	No	2A: AZT / 3TC / NVP (previous AZT)	180	False	Trimethoprim and sulfamethoxazole	90		LN	2018	56.2857	4	23	4	1	1	31581	29591	31455	31539	31763.6	31946.3	32311.6	31635	31677
960	Yes	13A: TDF / 3TC / DTG		TB NOT suspected			No	13A: TDF / 3TC / DTG	30	False	Trimethoprim and sulfamethoxazole	30		LN	2020	0	1	24	1	0	1	31995	29591	31933	31953	32177.6	32360.3	32725.6	31963	32005		20035
961	Yes	13A: TDF / 3TC / DTG		TB NOT suspected	0	24	No	13A: TDF / 3TC / DTG	30	False	Trimethoprim and sulfamethoxazole	30		LN	2020	0	1	25	1	0	1	32031	29591	31953	31989	32213.6	32396.3	32761.6	31983	32025		20032
962	Yes	13A: TDF / 3TC / DTG		TB NOT suspected	3	5	No	13A: TDF / 3TC / DTG	30	False	Trimethoprim and sulfamethoxazole	30		LN	2020	0	1	26	1	0	1	32058	29591	31989	32016	32240.6	32423.3	32788.6	32019	32061		20035
963	Yes	13A: TDF / 3TC / DTG		TB NOT suspected	3	5	No	13A: TDF / 3TC / DTG	90	False		90		LN	2020	2.14286	2	27	2	0	1	32150	29591	32016	32108	32332.6	32515.3	32880.6	32106	32148		20037
964	Yes	13A: TDF / 3TC / DTG		TB NOT suspected	0	6	No	13A: TDF / 3TC / DTG	90	False	Trimethoprim and sulfamethoxazole	90		LN	2020	5.14286	3	28	2	0	1	32240	29591	32123	32198	32422.6	32605.3	32970.6	32213	32255		20035
965	Yes	13A: TDF / 3TC / DTG		TB NOT suspected	0	5	No	13A: TDF / 3TC / DTG	30	False	Trimethoprim and sulfamethoxazole	30		LN	2020	0	1	29	1	0	1	32303	29591	32234	32261	32485.6	32668.3	33033.6	32264	32306		20039
966	Yes	13A: TDF / 3TC / DTG		TB NOT suspected		5	No	13A: TDF / 3TC / DTG	30	False	Trimethoprim and sulfamethoxazole	30		LN	2020	0.285714	1	30	1	0	1	32332	29591	32261	32290	32514.6	32697.3	33062.6	32291	32333		20039
967	Yes	13A: TDF / 3TC / DTG		TB NOT suspected	0	0	No	13A: TDF / 3TC / DTG	30	False	Trimethoprim and sulfamethoxazole	30		LN	2021	0	1	31	1	0	1	32362	29591	32292	32320	32544.6	32727.3	33092.6	32322	32364		20040
968	Yes	13A: TDF / 3TC / DTG		TB NOT suspected	2	5	No	13A: TDF / 3TC / DTG	30	False	Trimethoprim and sulfamethoxazole	30		LN	2021	1	1	32	1	0	1	32390	29591	32320	32348	32572.6	32755.3	33120.6	32350	32392		20041
969	Yes	13A: TDF / 3TC / DTG		TB NOT suspected	3	3	No	13A: TDF / 3TC / DTG	30	False	Trimethoprim and sulfamethoxazole	30		LN	2021			33		0	1	32425	29591	32355	32383	32607.6	32790.3	33155.6	32385	32427		20040
970	Yes	5A: TDF / 3TC / EFV	Currently breastfeeding child	TB NOT suspected	0	0	No	5A: TDF / 3TC / EFV	30		Trimethoprim and sulfamethoxazole	30		LN	2013	1	1	1	1	0	1	29745	29682	29682	29703	29927.6	30110.3	30475.6	29712	29754	20155	20055
971	Yes	5A: TDF / 3TC / EFV		TB NOT suspected	0	4	No	5A: TDF / 3TC / EFV	30	False	Trimethoprim and sulfamethoxazole	30		LN	2013	9	4	2	4	1	1	29780	29682	29710	29738	29962.6	30145.3	30510.6	29740	29782		20053
972	Yes	5A: TDF / 3TC / EFV		TB NOT suspected	0	3	No	5A: TDF / 3TC / EFV	90	True	Trimethoprim and sulfamethoxazole	90		LN	2014	1	1	3	2	0	1	29934	29682	29801	29892	30116.6	30299.3	30664.6	29891	29933
973	Yes	5A: TDF / 3TC / EFV		TB NOT suspected		1	No	5A: TDF / 3TC / EFV	90	False	Trimethoprim and sulfamethoxazole	90		LN	2014	9	4	4	3	1	1	30025	29682	29899	29983	30207.6	30390.3	30755.6	29989	30031		20054
974	Yes	5A: TDF / 3TC / EFV		TB NOT suspected	0	0	No	5A: TDF / 3TC / EFV	30	False	Trimethoprim and sulfamethoxazole	30		LN	2014	10.1429	4	5	4	1	1	30130	29682	30046	30088	30312.6	30495.3	30860.6	30076	30118		20055
975	Yes	5A: TDF / 3TC / EFV		TB NOT suspected	30		No	5A: TDF / 3TC / EFV	30	False	Trimethoprim and sulfamethoxazole	30		LN	2015	1	1	6	1	0	1	30221	29682	30159	30179	30403.6	30586.3	30951.6	30189	30231		20054
976	Yes	5A: TDF / 3TC / EFV		TB NOT suspected	0	0	No	5A: TDF / 3TC / EFV	30	False	Trimethoprim and sulfamethoxazole	30		LN	2015	0	1	7	1	0	1	30256	29682	30186	30214	30438.6	30621.3	30986.6	30216	30258	20160	20055
977	Yes	5A: TDF / 3TC / EFV		TB NOT suspected		4	No	5A: TDF / 3TC / EFV	30	False	Trimethoprim and sulfamethoxazole	30		LN	2015	0	1	8	1	0	1	30284	29682	30214	30242	30466.6	30649.3	31014.6	30244	30286	20160	20049
978	Yes	5A: TDF / 3TC / EFV		TB NOT suspected			No	5A: TDF / 3TC / EFV	30		Trimethoprim and sulfamethoxazole	30		LN	2015	2	2	9	2	0	1	30312	29682	30242	30270	30494.6	30677.3	31042.6	30272	30314
979	Yes	5A: TDF / 3TC / EFV		TB NOT suspected	7	3	No	5A: TDF / 3TC / EFV	30	False	Trimethoprim and sulfamethoxazole	30		LN	2015	0	1	10	1	0	1	30354	29682	30284	30312	30536.6	30719.3	31084.6	30314	30356	20160	20047
980	Yes	5A: TDF / 3TC / EFV		TB NOT suspected	0	4	No	5A: TDF / 3TC / EFV	60	False	Trimethoprim and sulfamethoxazole	60		LN	2015	1	1	11	1	0	1	30410	29682	30312	30368	30592.6	30775.3	31140.6	30372	30414	20160	20050
981	Yes	5A: TDF / 3TC / EFV		TB NOT suspected	10	0	No	5A: TDF / 3TC / EFV	60	False	Trimethoprim and sulfamethoxazole	60		LN	2015	4	3	12	3	0	1	30473	29682	30375	30431	30655.6	30838.3	31203.6	30435	30477	20160	20050.1
982	Yes	5A: TDF / 3TC / EFV		TB NOT suspected	0	1	No	5A: TDF / 3TC / EFV	60	False				LN	2016	3	2	13	1	0	1	30529	29682	30459	30487	30711.6	30894.3	31259.6	30519	30561	20160	20056
983	Yes	5A: TDF / 3TC / EFV		TB NOT suspected	0	0	No	5A: TDF / 3TC / EFV	30	False	Trimethoprim and sulfamethoxazole	30		LN	2016	16	4	14	4	1	1	30578	29682	30508	30536	30760.6	30943.3	31308.6	30538	30580	20160	20049
984	Yes	5A: TDF / 3TC / EFV		TB NOT suspected	1	5	No	5A: TDF / 3TC / EFV	30	False	Trimethoprim and sulfamethoxazole	30		LN	2016	2.14286	2	15	2	0	1	30717	29682	30648	30675	30899.6	31082.3	31447.6	30678	30720	20160	20056
985	Yes	5A: TDF / 3TC / EFV		TB NOT suspected	0	4	No	5A: TDF / 3TC / EFV	30	False	Trimethoprim and sulfamethoxazole	30		LN	2016	0	1	16	1	0	1	30760	29682	30690	30718	30942.6	31125.3	31490.6	30720	30762	20160	20050
986	Yes	5A: TDF / 3TC / EFV		TB NOT suspected	0	2	No	5A: TDF / 3TC / EFV	60	False	Trimethoprim and sulfamethoxazole	60		LN	2016	2	2	17	2	0	1	30816	29682	30718	30774	30998.6	31181.3	31546.6	30778	30820	20160	20050
987	Yes	5A: TDF / 3TC / EFV		TB NOT suspected	0	2	No	5A: TDF / 3TC / EFV	60	True	Trimethoprim and sulfamethoxazole	60		LN	2016	1.14286	2	18	3	0	1	30920	29682	30788	30878	31102.6	31285.3	31650.6	30848	30890	20160
988	Yes	5A: TDF / 3TC / EFV		TB NOT suspected			No	5A: TDF / 3TC / EFV	30	False	Trimethoprim and sulfamethoxazole	30		LN	2017	3	2	19	2	0	1	30956	29682	30886	30914	31138.6	31321.3	31686.6	30916	30958	20160
989	Yes	5A: TDF / 3TC / EFV		TB NOT suspected	0	0	No	5A: TDF / 3TC / EFV	30	False	Trimethoprim and sulfamethoxazole	30		LN	2017	0	1	20	1	0	1	31005	29682	30935	30963	31187.6	31370.3	31735.6	30965	31007	20160	20052
990	Yes	5A: TDF / 3TC / EFV		TB NOT suspected	0	4	No	5A: TDF / 3TC / EFV	30	False	Trimethoprim and sulfamethoxazole	30		LN	2017	0	1	21	1	0	1	31033	29682	30963	30991	31215.6	31398.3	31763.6	30993	31035	20160	20052
991	Yes	5A: TDF / 3TC / EFV		TB NOT suspected	0	4	No	5A: TDF / 3TC / EFV	60	False	Trimethoprim and sulfamethoxazole	60		LN	2017	2	2	22	2	0	1	31089	29682	30991	31047	31271.6	31454.3	31819.6	31051	31093	20160	20054
992	Yes	5A: TDF / 3TC / EFV		TB NOT suspected	0	1	No	5A: TDF / 3TC / EFV	30	False	Trimethoprim and sulfamethoxazole	30		LN	2017	1	1	23	1	0	1	31131	29682	31061	31089	31313.6	31496.3	31861.6	31091	31133	20160	20053
993	Yes	5A: TDF / 3TC / EFV		TB NOT suspected	0	1	No	5A: TDF / 3TC / EFV	90			90		LN	2017	1	1	24	1	0	1	31215	29682	31096	31173	31397.6	31580.3	31945.6	31186	31228	20160	20055
994	Yes	5A: TDF / 3TC / EFV		TB NOT suspected	0	2	No	5A: TDF / 3TC / EFV	90	False	Trimethoprim and sulfamethoxazole	90		LN	2017	0	1	25	1	0	1	31306	29682	31180	31264	31488.6	31671.3	32036.6	31270	31312	20160	20052
995	Yes	5A: TDF / 3TC / EFV		TB NOT suspected	0	4	No	5A: TDF / 3TC / EFV	90	False	Trimethoprim and sulfamethoxazole	90		LN	2018	0.285714	1	26	1	0	1	31390	29682	31264	31348	31572.6	31755.3	32120.6	31354	31396		20049
996	Yes	5A: TDF / 3TC / EFV	Currently breastfeeding child	TB NOT suspected	0	0	No	5A: TDF / 3TC / EFV	90	False	Trimethoprim and sulfamethoxazole	90		LN	2018	1.71429	2	27	1	0	1	31476	29682	31350	31434	31658.6	31841.3	32206.6	31440	31482		20050
997	Yes	5A: TDF / 3TC / EFV	Currently breastfeeding child	Confirmed TB NOT on treatment	0	2	No	5A: TDF / 3TC / EFV	90	False	Trimethoprim and sulfamethoxazole	90		LN	2018	-7.71429	1	28	1	0	1	31572	29682	31446	31530	31754.6	31937.3	32302.6	31536	31578	20160	20051
998	Yes	5A: TDF / 3TC / EFV		TB NOT suspected	0	8	No	5A: TDF / 3TC / EFV	90	False	Trimethoprim and sulfamethoxazole	90		LN	2018	4.28571	3	29	1	0	1	31572	29682	31476	31530	31754.6	31937.3	32302.6	31566	31608	20160	20050
999	Yes	5A: TDF / 3TC / EFV		TB NOT suspected	0	2	No	5A: TDF / 3TC / EFV	90	False	Trimethoprim and sulfamethoxazole	90		LN	2019	1	1	30	1	0	1	31686	29682	31560	31644	31868.6	32051.3	32416.6	31650	31692
1000	Yes	5A: TDF / 3TC / EFV		TB NOT suspected	0	2	No	5A: TDF / 3TC / EFV	90	False	Trimethoprim and sulfamethoxazole	90		LN	2019	2	2	31	2	0	1	31777	29682	31651	31735	31959.6	32142.3	32507.6	31741	31783	20160	20052
1001	Yes	5A: TDF / 3TC / EFV		TB NOT suspected	0	0	No	5A: TDF / 3TC / EFV	30	False	Trimethoprim and sulfamethoxazole	30		LN	2019			32		0	1	31819	29682	31749	31777	32001.6	32184.3	32549.6	31779	31821	20160	20051
1002	Yes	5A: TDF / 3TC / EFV	No	TB NOT suspected			No	5A: TDF / 3TC / EFV	30	False	Trimethoprim and sulfamethoxazole	30		LN	2014	0	1	1	1	0	1	29822	29752	29752	29780	30004.6	30187.3	30552.6	29782	29824	20164	20053
1003	Yes	5A: TDF / 3TC / EFV		TB NOT suspected	0	20	No	5A: TDF / 3TC / EFV	30		Trimethoprim and sulfamethoxazole	30		LN	2014	0	1	2	1	0	1	29850	29752	29780	29808	30032.6	30215.3	30580.6	29810	29852		20056
1004	Yes	5A: TDF / 3TC / EFV		TB NOT suspected	0	4	No	5A: TDF / 3TC / EFV	60	False	Trimethoprim and sulfamethoxazole	60		LN	2014	0	1	3	1	0	1	29913	29752	29808	29871	30095.6	30278.3	30643.6	29868	29910	20164	20059
1005	Yes	5A: TDF / 3TC / EFV		TB NOT suspected	0	1	No	5A: TDF / 3TC / EFV	60	False	Trimethoprim and sulfamethoxazole	60		LN	2014	-1.28571	1	4	1	0	1	29969	29752	29871	29927	30151.6	30334.3	30699.6	29931	29973	20164	20057
1006	Yes													LN	2014	-9	1	5	4	0	1	30032	29752	29918	29990	30214.6	30397.3	30762.6
1007	Yes	5A: TDF / 3TC / EFV		TB NOT suspected	0	5	No	5A: TDF / 3TC / EFV	60	False	Trimethoprim and sulfamethoxazole	60		LN	2014	0.142857	1	6	1	0	1	30032	29752	29927	29990	30214.6	30397.3	30762.6	29987	30029		20059
1008	Yes	5A: TDF / 3TC / EFV		TB NOT suspected	0	2	No	5A: TDF / 3TC / EFV	90	False	Trimethoprim and sulfamethoxazole	90		LN	2014	0	1	7	1	0	1	30123	29752	29991	30081	30305.6	30488.3	30853.6	30081	30123	20164	20062
1009	Yes	5A: TDF / 3TC / EFV		TB NOT suspected	1	2	No	5A: TDF / 3TC / EFV	30	False	Trimethoprim and sulfamethoxazole	30		LN	2014	0	1	8	1	0	1	30151	29752	30081	30109	30333.6	30516.3	30881.6	30111	30153	20164
1010	Yes	5A: TDF / 3TC / EFV		TB NOT suspected	0	4	No	5A: TDF / 3TC / EFV	60	False	Trimethoprim and sulfamethoxazole	60		LN	2015	0	1	9	1	0	1	30214	29752	30109	30172	30396.6	30579.3	30944.6	30169	30211	20164	20054
1011	Yes	5A: TDF / 3TC / EFV		TB NOT suspected	0	1	No	5A: TDF / 3TC / EFV	60	False	Trimethoprim and sulfamethoxazole	60		LN	2015	0	1	10	1	0	1	30270	29752	30172	30228	30452.6	30635.3	31000.6	30232	30274		20060
1012	Yes	5A: TDF / 3TC / EFV		TB NOT suspected	0	5	No	5A: TDF / 3TC / EFV	60		Trimethoprim and sulfamethoxazole	60		LN	2015	0	1	11	1	0	1	30326	29752	30228	30284	30508.6	30691.3	31056.6	30288	30330	20164	20058
1013	Yes	5A: TDF / 3TC / EFV		TB NOT suspected	1	10	No	5A: TDF / 3TC / EFV	60	False	Trimethoprim and sulfamethoxazole	60		LN	2015	13	4	12	4	1	1	30389	29752	30284	30347	30571.6	30754.3	31119.6	30344	30386	20164	20058
1014	Yes	5A: TDF / 3TC / EFV		TB NOT suspected	0	6	No	5A: TDF / 3TC / EFV	90	False	Trimethoprim and sulfamethoxazole	90		LN	2015	0	1	13	1	0	1	30571	29752	30438	30529	30753.6	30936.3	31301.6	30528	30570	20164	20061
1015	Yes	5A: TDF / 3TC / EFV		TB NOT suspected	0	5	No	5A: TDF / 3TC / EFV	90	False	Trimethoprim and sulfamethoxazole	90		LN	2016	0	1	14	1	0	1	30655	29752	30529	30613	30837.6	31020.3	31385.6	30619	30661		20059
1016	Yes	5A: TDF / 3TC / EFV		TB NOT suspected	0	11	No	5A: TDF / 3TC / EFV	30	False	Trimethoprim and sulfamethoxazole	30		LN	2016	0	1	15	1	0	1	30690	29752	30613	30648	30872.6	31055.3	31420.6	30643	30685	20164
1017	Yes	5A: TDF / 3TC / EFV		TB NOT suspected	0	6	No	5A: TDF / 3TC / EFV	90	False	Trimethoprim and sulfamethoxazole	90		LN	2016	0	1	16	1	0	1	30781	29752	30648	30739	30963.6	31146.3	31511.6	30738	30780	20164
1018	Yes	5A: TDF / 3TC / EFV		TB NOT suspected	0	6	No	5A: TDF / 3TC / EFV	90	False	Trimethoprim and sulfamethoxazole	90		LN	2016	0	1	17	1	0	1	30872	29752	30739	30830	31054.6	31237.3	31602.6	30829	30871		20060
1019	Yes	5A: TDF / 3TC / EFV		TB NOT suspected	0	6	No	5A: TDF / 3TC / EFV	90	False	Trimethoprim and sulfamethoxazole	90		LN	2017	0	1	18	1	0	1	30956	29752	30830	30914	31138.6	31321.3	31686.6	30920	30962
1020	Yes	5A: TDF / 3TC / EFV		TB NOT suspected	0	2	No	5A: TDF / 3TC / EFV	90			90		LN	2017	0	1	19	2	0	1	31056	29752	30914	31014	31238.6	31421.3	31786.6	31004	31046	20164	20059
1021	Yes	5A: TDF / 3TC / EFV		TB NOT suspected	0	2	No	5A: TDF / 3TC / EFV	90	False	Trimethoprim and sulfamethoxazole	90		LN	2017	0.714286	1	20	1	0	1	31140	29752	31014	31098	31322.6	31505.3	31870.6	31104	31146	20164	20058
1022	Yes	5A: TDF / 3TC / EFV		TB NOT suspected	0	8	No	5A: TDF / 3TC / EFV	90	False	Trimethoprim and sulfamethoxazole	90		LN	2017	0	1	21	1	0	1	31238	29752	31103	31196	31420.6	31603.3	31968.6	31193	31235		20058
1023	Yes	5A: TDF / 3TC / EFV		TB NOT suspected	0	0	No	5A: TDF / 3TC / EFV	90	False	Trimethoprim and sulfamethoxazole	90		LN	2018	0	1	22	1	0	1	31322	29752	31196	31280	31504.6	31687.3	32052.6	31286	31328	20164	20061
1024	Yes	5A: TDF / 3TC / EFV		TB NOT suspected	0	6	No	5A: TDF / 3TC / EFV	90	False	Trimethoprim and sulfamethoxazole	90		LN	2018	0	1	23	1	0	1	31406	29752	31280	31364	31588.6	31771.3	32136.6	31370	31412		20059
1025	Yes	5A: TDF / 3TC / EFV		TB NOT suspected	0	12	No	5A: TDF / 3TC / EFV	90	True	Trimethoprim and sulfamethoxazole	90		LN	2018	0	1	24	1	0	1	31497	29752	31364	31455	31679.6	31862.3	32227.6	31454	31496		20051
1026	Yes	5A: TDF / 3TC / EFV		TB NOT suspected	0	12	No	5A: TDF / 3TC / EFV	90	False	Trimethoprim and sulfamethoxazole	90		LN	2018	-0.714286	1	25	1	0	1	31586	29752	31455	31544	31768.6	31951.3	32316.6	31545	31587	20164	20059
1027	Yes	5A: TDF / 3TC / EFV		TB NOT suspected	2	20	No	5A: TDF / 3TC / EFV	90	False	Trimethoprim and sulfamethoxazole	90		LN	2018	0	1	26	1	0	1	31665	29752	31539	31623	31847.6	32030.3	32395.6	31629	31671		20055
1028	Yes	13A: TDF / 3TC / DTG		TB NOT suspected	0	26	No	13A: TDF / 3TC / DTG	90	False	Trimethoprim and sulfamethoxazole	90		LN	2019	0.714286	1	27	1	0	1	31749	29752	31623	31707	31931.6	32114.3	32479.6	31713	31755	20164	20057
1029	Yes	13A: TDF / 3TC / DTG		TB NOT suspected	0	6	No	13A: TDF / 3TC / DTG	90	False	Trimethoprim and sulfamethoxazole	90		LN	2019	-1.14286	1	28	1	0	1	31848	29752	31712	31806	32030.6	32213.3	32578.6	31802	31844		20057
1030	Yes	13A: TDF / 3TC / DTG		TB NOT suspected	0	11	No	13A: TDF / 3TC / DTG	90	False	Trimethoprim and sulfamethoxazole	90		LN	2019	1	1	29	1	0	1	31924	29752	31798	31882	32106.6	32289.3	32654.6	31888	31930		20060
1031	Yes	13A: TDF / 3TC / DTG		TB NOT suspected	0	12	No	13A: TDF / 3TC / DTG	30	False	Trimethoprim and sulfamethoxazole	30		LN	2019	8	3	30	3	0	1	31959	29752	31889	31917	32141.6	32324.3	32689.6	31919	31961		20059
1032	Yes	13A: TDF / 3TC / DTG		TB NOT suspected		19	No	13A: TDF / 3TC / DTG	30	False	Trimethoprim and sulfamethoxazole	30		LN	2020	1	1	31	1	0	1	32041	29752	31973	31999	32223.6	32406.3	32771.6	32003	32045		20058
1033	Yes	13A: TDF / 3TC / DTG		TB NOT suspected	1	17	No	13A: TDF / 3TC / DTG	90	False	Trimethoprim and sulfamethoxazole	90	82	LN	2020	0	1	32	2	0	1	32153	29752	32006	32111	32335.6	32518.3	32883.6	32096	32138		20058
1034	Yes	13A: TDF / 3TC / DTG		TB NOT suspected	0	3	No	13A: TDF / 3TC / DTG	180	False	Trimethoprim and sulfamethoxazole	180		LN	2020	0	1	33	1	0	1	32321	29752	32111	32279	32503.6	32686.3	33051.6	32291	32333		20061
1035	Yes	13A: TDF / 3TC / DTG		TB NOT suspected	0	16	No	13A: TDF / 3TC / DTG	90	False	Trimethoprim and sulfamethoxazole	90		LN	2020	0	1	34	1	0	1	32405	29752	32279	32363	32587.6	32770.3	33135.6	32369	32411		20062
1036	Yes	13A: TDF / 3TC / DTG		TB NOT suspected	0	23	No	13A: TDF / 3TC / DTG	90	False				LN	2021			35		0	1	32510	29752	32363	32468	32692.6	32875.3	33240.6	32453	32495		20058
1037	Yes	5A: TDF / 3TC / EFV	No	TB NOT suspected			No	5A: TDF / 3TC / EFV	30	False	Trimethoprim and sulfamethoxazole	0		LN	2014	0	1	1	1	0	1	29913	28457	29843	29871	30095.6	30278.3	30643.6	29873	29915	20140	20044
1038	Yes	5A: TDF / 3TC / EFV		TB NOT suspected	0	2	No	5A: TDF / 3TC / EFV	30	False	Trimethoprim and sulfamethoxazole	30		LN	2014	0	1	2	1	0	1	29941	28457	29871	29899	30123.6	30306.3	30671.6	29901	29943	20140	20044
1039	Yes	5A: TDF / 3TC / EFV		TB NOT suspected		1	No	5A: TDF / 3TC / EFV	30	False	Trimethoprim and sulfamethoxazole	30		LN	2014	0	1	3	1	0	1	29969	28457	29899	29927	30151.6	30334.3	30699.6	29929	29971	20140	20044
1040	Yes	5A: TDF / 3TC / EFV		TB NOT suspected	0	1	No	5A: TDF / 3TC / EFV	30	False	Trimethoprim and sulfamethoxazole	30		LN	2014	0	1	4	1	0	1	29997	28457	29927	29955	30179.6	30362.3	30727.6	29957	29999		20044
1041	Yes	5A: TDF / 3TC / EFV		TB NOT suspected	0	2	No	5A: TDF / 3TC / EFV	60	False	Trimethoprim and sulfamethoxazole	60		LN	2014	0	1	5	1	0	1	30060	28457	29955	30018	30242.6	30425.3	30790.6	30015	30057	20140	20044
1042	Yes	5A: TDF / 3TC / EFV		TB NOT suspected		2	No	5A: TDF / 3TC / EFV	90	False	Trimethoprim and sulfamethoxazole	90		LN	2014	0	1	6	1	0	1	30151	28457	30018	30109	30333.6	30516.3	30881.6	30108	30150	20140
1043	Yes	5A: TDF / 3TC / EFV		TB NOT suspected	0	2	No	5A: TDF / 3TC / EFV	90	False	Trimethoprim and sulfamethoxazole	90		LN	2015	0	1	7	1	0	1	30242	28457	30109	30200	30424.6	30607.3	30972.6	30199	30241	20140	20044
1044	Yes	5A: TDF / 3TC / EFV		TB NOT suspected	0	2	No	5A: TDF / 3TC / EFV	90	False	Trimethoprim and sulfamethoxazole	90		LN	2015	-5	1	8	1	0	1	30333	28457	30200	30291	30515.6	30698.3	31063.6	30290	30332	20140	20043
1045	Yes	5A: TDF / 3TC / EFV		TB NOT suspected	0	2	No	5A: TDF / 3TC / EFV	90	False	Trimethoprim and sulfamethoxazole	90		LN	2015	-7	1	9	1	0	1	30382	28457	30256	30340	30564.6	30747.3	31112.6	30346	30388	20150	20053
1046	Yes	5A: TDF / 3TC / EFV		TB NOT suspected	0	2	No	5A: TDF / 3TC / EFV	90	False	Trimethoprim and sulfamethoxazole	90		LN	2015	0	1	10	1	0	1	30424	28457	30291	30382	30606.6	30789.3	31154.6	30381	30423	20140	20044
1047	Yes	5A: TDF / 3TC / EFV		TB NOT suspected	0	2	No	5A: TDF / 3TC / EFV	90	False	Trimethoprim and sulfamethoxazole	90		LN	2015	0	1	11	1	0	1	30508	28457	30382	30466	30690.6	30873.3	31238.6	30472	30514		20043.3
1048	Yes	5A: TDF / 3TC / EFV		TB NOT suspected	0	1	No	5A: TDF / 3TC / EFV	90	False	Trimethoprim and sulfamethoxazole	90		LN	2016	0	1	12	1	0	1	30592	28457	30466	30550	30774.6	30957.3	31322.6	30556	30598		20042
1049	Yes	5A: TDF / 3TC / EFV		TB NOT suspected	0	2	No	5A: TDF / 3TC / EFV	90	False	Trimethoprim and sulfamethoxazole	90		LN	2016	2	2	13	2	0	1	30676	28457	30550	30634	30858.6	31041.3	31406.6	30640	30682	20140	20042
1050	Yes	5A: TDF / 3TC / EFV		TB NOT suspected	5	2	No	5A: TDF / 3TC / EFV	90	False	Trimethoprim and sulfamethoxazole	90		LN	2016	0	1	14	1	0	1	30781	28457	30648	30739	30963.6	31146.3	31511.6	30738	30780		20042
1051	Yes	5A: TDF / 3TC / EFV		TB NOT suspected	0	2	No	5A: TDF / 3TC / EFV	90	False	Trimethoprim and sulfamethoxazole	90		LN	2016	0	1	15	1	0	1	30872	28457	30739	30830	31054.6	31237.3	31602.6	30829	30871		20043.5
1052	Yes	5A: TDF / 3TC / EFV		TB NOT suspected	0	1	No	5A: TDF / 3TC / EFV	90	False	Trimethoprim and sulfamethoxazole	90		LN	2017	0	1	16	1	0	1	30956	28457	30830	30914	31138.6	31321.3	31686.6	30920	30962		20044
1053	Yes	5A: TDF / 3TC / EFV		TB NOT suspected	0	1	No	5A: TDF / 3TC / EFV	90			90		LN	2017	0	1	17	1	0	1	31047	28457	30914	31005	31229.6	31412.3	31777.6	31004	31046	20140	20046
1054	Yes	5A: TDF / 3TC / EFV		TB NOT suspected	0	1	No	5A: TDF / 3TC / EFV	90	False	Trimethoprim and sulfamethoxazole	90		LN	2017	1	1	18	1	0	1	31131	28457	31005	31089	31313.6	31496.3	31861.6	31095	31137	20140	20049
1055	Yes	5A: TDF / 3TC / EFV		TB NOT suspected	0	2	No	5A: TDF / 3TC / EFV	90	False	Trimethoprim and sulfamethoxazole	90		LN	2017	0	1	19	1	0	1	31229	28457	31096	31187	31411.6	31594.3	31959.6	31186	31228		20045
1056	Yes	5A: TDF / 3TC / EFV		TB NOT suspected	0	1	No	5A: TDF / 3TC / EFV	90	False	Trimethoprim and sulfamethoxazole	90		LN	2018	0	1	20	1	0	1	31313	28457	31187	31271	31495.6	31678.3	32043.6	31277	31319	20140	20043
1057	Yes	5A: TDF / 3TC / EFV		TB NOT suspected	0	4	No	5A: TDF / 3TC / EFV	90	False	Trimethoprim and sulfamethoxazole	90		LN	2018	-0.857143	1	21	1	0	1	31404	28457	31271	31362	31586.6	31769.3	32134.6	31361	31403		20045
1058	Yes													LN	2018	-12	1	22	4	0	1	31488	28457	31356	31446	31670.6	31853.3	32218.6
1059	Yes	5A: TDF / 3TC / EFV		TB NOT suspected	0	2	No	5A: TDF / 3TC / EFV	90	False	Trimethoprim and sulfamethoxazole	90		LN	2018	0.285714	1	23	1	0	1	31488	28457	31362	31446	31670.6	31853.3	32218.6	31452	31494	20140	20044
1060	Yes	5A: TDF / 3TC / EFV		TB NOT suspected	0	2	No	5A: TDF / 3TC / EFV	90	False	Trimethoprim and sulfamethoxazole	90		LN	2018	0.714286	1	24	1	0	1	31574	28457	31448	31532	31756.6	31939.3	32304.6	31538	31580		20040
1061	Yes	5A: TDF / 3TC / EFV		TB NOT suspected	0	2	No	5A: TDF / 3TC / EFV	90	False	Trimethoprim and sulfamethoxazole	90		LN	2018	0	1	25	1	0	1	31663	28457	31537	31621	31845.6	32028.3	32393.6	31627	31669	20140	20042
1062	Yes	13A: TDF / 3TC / DTG		TB NOT suspected	0	4	No	13A: TDF / 3TC / DTG	90	False	Trimethoprim and sulfamethoxazole	90		LN	2019	2	2	26	2	0	1	31747	28457	31621	31705	31929.6	32112.3	32477.6	31711	31753		20042
1063	Yes	13A: TDF / 3TC / DTG		TB NOT suspected	6	0	No	13A: TDF / 3TC / DTG	30	False	Trimethoprim and sulfamethoxazole	30		LN	2019	0	1	27	1	0	1	31789	28457	31719	31747	31971.6	32154.3	32519.6	31749	31791
1064	Yes	13A: TDF / 3TC / DTG		TB NOT suspected	0	4	No	13A: TDF / 3TC / DTG	30	False	Trimethoprim and sulfamethoxazole	30		LN	2019	0	1	28	1	0	1	31817	28457	31747	31775	31999.6	32182.3	32547.6	31777	31819		20044
1065	Yes	13A: TDF / 3TC / DTG		TB NOT suspected	0	2	No	13A: TDF / 3TC / DTG	30	False	Trimethoprim and sulfamethoxazole	30		LN	2019	0	1	29	1	0	1	31845	28457	31775	31803	32027.6	32210.3	32575.6	31805	31847	20140	20045
1066	Yes	13A: TDF / 3TC / DTG		TB NOT suspected	0	2	No	13A: TDF / 3TC / DTG	30	False	Trimethoprim and sulfamethoxazole	30		LN	2019	0	1	30	1	0	1	31873	28457	31803	31831	32055.6	32238.3	32603.6	31833	31875		20045
1067	Yes	13A: TDF / 3TC / DTG		TB NOT suspected	0	1	No	13A: TDF / 3TC / DTG	90	False	Trimethoprim and sulfamethoxazole	90		LN	2019	8.71429	4	31	3	1	1	31959	28457	31831	31917	32141.6	32324.3	32689.6	31921	31963		20042
1068	Yes	13A: TDF / 3TC / DTG		TB NOT suspected	0	4	No	13A: TDF / 3TC / DTG	180	False	Trimethoprim and sulfamethoxazole	180		LN	2020	0	1	32	1	0	1	32188	28457	31978	32146	32370.6	32553.3	32918.6	32158	32200		20043
1069	Yes	13A: TDF / 3TC / DTG		TB NOT suspected	0	2	No	13A: TDF / 3TC / DTG	30	False	Trimethoprim and sulfamethoxazole	30		LN	2020	0	1	33	1	0	1	32216	28457	32146	32174	32398.6	32581.3	32946.6	32176	32218		20046
1070	Yes	13A: TDF / 3TC / DTG		TB NOT suspected	0	3	No	13A: TDF / 3TC / DTG	30	False	Trimethoprim and sulfamethoxazole	30		LN	2020	8	3	34	3	0	1	32244	28457	32174	32202	32426.6	32609.3	32974.6	32204	32246	20140	20045
1071	Yes	13A: TDF / 3TC / DTG		TB NOT suspected	0	3	No	13A: TDF / 3TC / DTG	120	False	Trimethoprim and sulfamethoxazole	120		LN	2020	0	1	35	1	0	1	32412	28457	32258	32370	32594.6	32777.3	33142.6	32378	32420		20045
1072	Yes	13A: TDF / 3TC / DTG		TB NOT suspected	2	13	No	13A: TDF / 3TC / DTG	30	False	Trimethoprim and sulfamethoxazole	30		LN	2021			36		0	1	32454	28457	32370	32412	32636.6	32819.3	33184.6	32400	32442		20043
1073	Yes	2A: AZT / 3TC / NVP (previous AZT)	No	TB NOT suspected	0	0	No	2A: AZT / 3TC / NVP (previous AZT)	45	False				LN	2014	0	1	1	1	0	0	29927	28569	29871	29885	30109.6	30292.3	30657.6	29916	29958	20132	20027
1074	Yes	2A: AZT / 3TC / NVP (previous AZT)		TB suspected	0	46	No	2A: AZT / 3TC / NVP (previous AZT)	60	False	Trimethoprim and sulfamethoxazole	20		LN	2014	1	1	2	1	0	0	29969	28569	29885	29927	30151.6	30334.3	30699.6	29945	29987		20027
1075	Yes	2A: AZT / 3TC / NVP (previous AZT)		TB NOT suspected		4	No	2A: AZT / 3TC / NVP (previous AZT)	60	False	Trimethoprim and sulfamethoxazole	30		LN	2014	1	1	3	1	0	0	30004	28569	29934	29962	30186.6	30369.3	30734.6	29994	30036	20137	20026
1076	Yes	2A: AZT / 3TC / NVP (previous AZT)		TB NOT suspected	0	5	No	2A: AZT / 3TC / NVP (previous AZT)	60	False	Trimethoprim and sulfamethoxazole	20		LN	2014	0	1	4	1	0	0	30039	28569	29969	29997	30221.6	30404.3	30769.6	30029	30071		20026
1077	Yes	2A: AZT / 3TC / NVP (previous AZT)		TB NOT suspected		7	No	2A: AZT / 3TC / NVP (previous AZT)	120	False	Trimethoprim and sulfamethoxazole	30		LN	2014	3	2	5	1	0	0	30095	28569	29997	30053	30277.6	30460.3	30825.6	30117	30159	20137	20029
1078	Yes	2A: AZT / 3TC / NVP (previous AZT)		TB NOT suspected	0	10	No	2A: AZT / 3TC / NVP (previous AZT)	60	True	Trimethoprim and sulfamethoxazole	30		LN	2014	6	3	6	2	0	0	30144	28569	30074	30102	30326.6	30509.3	30874.6	30134	30176
1079	Yes	2A: AZT / 3TC / NVP (previous AZT)		TB NOT suspected	2		No	2A: AZT / 3TC / NVP (previous AZT)	60	False	Trimethoprim and sulfamethoxazole	30		LN	2015	1	1	7	1	0	0	30242	28569	30144	30200	30424.6	30607.3	30972.6	30204	30246	20137	20029
1080	Yes	2A: AZT / 3TC / NVP (previous AZT)		TB NOT suspected	10	0	No	2A: AZT / 3TC / NVP (previous AZT)	60	False	Trimethoprim and sulfamethoxazole	30		LN	2015	0	1	8	1	0	0	30277	28569	30207	30235	30459.6	30642.3	31007.6	30267	30309		20027.4
1081	Yes	2A: AZT / 3TC / NVP (previous AZT)		TB NOT suspected	0	0	No	2A: AZT / 3TC / NVP (previous AZT)	120	False	Trimethoprim and sulfamethoxazole	30		LN	2015	2	2	9	1	0	0	30333	28569	30235	30291	30515.6	30698.3	31063.6	30355	30397	20137
1082	Yes	2A: AZT / 3TC / NVP (previous AZT)		TB NOT suspected	2	0	No	2A: AZT / 3TC / NVP (previous AZT)	60	False	Trimethoprim and sulfamethoxazole	30		LN	2015	1	1	10	1	0	0	30375	28569	30305	30333	30557.6	30740.3	31105.6	30365	30407	20137	20030
1083	Yes	2A: AZT / 3TC / NVP (previous AZT)		TB NOT suspected	0	0	No	2A: AZT / 3TC / NVP (previous AZT)	120	False	Trimethoprim and sulfamethoxazole	60		LN	2015	0	1	11	1	0	0	30438	28569	30340	30396	30620.6	30803.3	31168.6	30460	30502	20137	20031
1084	Yes	2A: AZT / 3TC / NVP (previous AZT)		TB NOT suspected	0	5	No	2A: AZT / 3TC / NVP (previous AZT)	120	False	Trimethoprim and sulfamethoxazole	60		LN	2015	4.28571	3	12	1	0	0	30464	28569	30396	30422	30646.6	30829.3	31194.6	30516	30558	20137	20033
1085	Yes	2A: AZT / 3TC / NVP (previous AZT)		TB NOT suspected	0	5	No	2A: AZT / 3TC / NVP (previous AZT)	120	False	Trimethoprim and sulfamethoxazole	60		LN	2015	0	1	13	1	0	0	30550	28569	30452	30508	30732.6	30915.3	31280.6	30572	30614
1086	Yes	2A: AZT / 3TC / NVP (previous AZT)		TB NOT suspected	0	5	No	2A: AZT / 3TC / NVP (previous AZT)	120	False	Trimethoprim and sulfamethoxazole	60		LN	2016	5	3	14	1	0	0	30578	28569	30508	30536	30760.6	30943.3	31308.6	30628	30670	20137	20030
1087	Yes	2A: AZT / 3TC / NVP (previous AZT)		TB NOT suspected	0	5	No	2A: AZT / 3TC / NVP (previous AZT)	120	False				LN	2016	0	1	15	1	0	0	30669	28569	30571	30627	30851.6	31034.3	31399.6	30691	30733
1088	Yes	2A: AZT / 3TC / NVP (previous AZT)		TB NOT suspected	0	5	No	2A: AZT / 3TC / NVP (previous AZT)	120	False	Trimethoprim and sulfamethoxazole	120		LN	2016	4	3	16	1	0	0	30725	28569	30627	30683	30907.6	31090.3	31455.6	30747	30789		20029
1089	Yes	2A: AZT / 3TC / NVP (previous AZT)		TB NOT suspected	0	5	No	2A: AZT / 3TC / NVP (previous AZT)	120	False	Trimethoprim and sulfamethoxazole	60		LN	2016	1	1	17	1	0	0	30809	28569	30711	30767	30991.6	31174.3	31539.6	30831	30873	20137
1090	Yes	2A: AZT / 3TC / NVP (previous AZT)		TB NOT suspected	0	5	No	2A: AZT / 3TC / NVP (previous AZT)	180	False	Trimethoprim and sulfamethoxazole	90		LN	2016	0	1	18	1	0	0	30907	28569	30774	30865	31089.6	31272.3	31637.6	30954	30996		20031
1091	Yes	2A: AZT / 3TC / NVP (previous AZT)		TB NOT suspected	0	5	No	2A: AZT / 3TC / NVP (previous AZT)	180	False		90		LN	2017	0	1	19	1	0	0	30998	28569	30865	30956	31180.6	31363.3	31728.6	31045	31087	20137	20031
1092	Yes	2A: AZT / 3TC / NVP (previous AZT)		TB NOT suspected	0	5	No	2A: AZT / 3TC / NVP (previous AZT)	180	False	Trimethoprim and sulfamethoxazole	90		LN	2017	5.28571	3	20	1	0	0	31082	28569	30956	31040	31264.6	31447.3	31812.6	31136	31178		20032
1093	Yes	2A: AZT / 3TC / NVP (previous AZT)		TB NOT suspected	0	4	No	2A: AZT / 3TC / NVP (previous AZT)	180	False	Trimethoprim and sulfamethoxazole	90		LN	2017	6.71429	3	21	1	0	0	31203	28569	31077	31161	31385.6	31568.3	31933.6	31257	31299		20035
1094	Yes	2A: AZT / 3TC / NVP (previous AZT)		TB NOT suspected	0	3	No	2A: AZT / 3TC / NVP (previous AZT)	180	False	Trimethoprim and sulfamethoxazole	90		LN	2018	1.14286	2	22	1	0	0	31334	28569	31208	31292	31516.6	31699.3	32064.6	31388	31430		20035
1095	Yes	2A: AZT / 3TC / NVP (previous AZT)		TB NOT suspected	0	0	No	2A: AZT / 3TC / NVP (previous AZT)	180	False		90		LN	2018	8	3	23	1	0	0	31434	28569	31300	31392	31616.6	31799.3	32164.6	31480	31522		20036
1096	Yes	7A: TDF / 3TC + ATV/r		TB NOT suspected	0	0	No	7A: TDF / 3TC + ATV/r	60	False		30		LN	2018	0.571429	1	24	1	0	0	31518	28569	31448	31476	31700.6	31883.3	32248.6	31508	31550		20034
1097	Yes	7A: TDF / 3TC + ATV/r		TB NOT suspected	0	2	No	7A: TDF / 3TC + ATV/r	60	False	Trimethoprim and sulfamethoxazole	30		LN	2018	0	1	25	1	0	0	31551	28569	31480	31509	31733.6	31916.3	32281.6	31540	31582		20040
1098	Yes	7A: TDF / 3TC + ATV/r		TB NOT suspected	0	6	No	7A: TDF / 3TC + ATV/r	60	False	Trimethoprim and sulfamethoxazole	30		LN	2018	2.57143	2	26	1	0	0	31579	28569	31509	31537	31761.6	31944.3	32309.6	31569	31611		20040
1099	Yes	7A: TDF / 3TC + ATV/r		TB NOT suspected	2	0	No	7A: TDF / 3TC + ATV/r	60	False	Trimethoprim and sulfamethoxazole	30		LN	2019	1	1	27	1	0	0	31624	28569	31555	31582	31806.6	31989.3	32354.6	31615	31657		20041
1100	Yes	7A: TDF / 3TC + ATV/r		TB NOT suspected	0	2	No	7A: TDF / 3TC + ATV/r	60	False	Trimethoprim and sulfamethoxazole	30		LN	2019	0	1	28	1	0	0	31660	28569	31589	31618	31842.6	32025.3	32390.6	31649	31691		20041
1101	Yes	7A: TDF / 3TC + ATV/r		TB NOT suspected	0	2	No	7A: TDF / 3TC + ATV/r	45	False	Trimethoprim and sulfamethoxazole	30		LN	2019	0	1	29	1	0	0	31694	28569	31618	31652	31876.6	32059.3	32424.6	31663	31705
1102	Yes	7A: TDF / 3TC + ATV/r		TB NOT suspected		0	No	7A: TDF / 3TC + ATV/r	60	False	Trimethoprim and sulfamethoxazole	30		LN	2019	0	1	30	1	0	0	31723	28569	31652	31681	31905.6	32088.3	32453.6	31712	31754		20040
1103	Yes	7A: TDF / 3TC + ATV/r		TB NOT suspected	0	2	No	7A: TDF / 3TC + ATV/r	60	False	Trimethoprim and sulfamethoxazole	30		LN	2019	0	1	31	1	0	0	31750	28569	31681	31708	31932.6	32115.3	32480.6	31741	31783		20040
1104	Yes	7A: TDF / 3TC + ATV/r		TB NOT suspected	0	6	No	7A: TDF / 3TC + ATV/r	60	False	Trimethoprim and sulfamethoxazole	30		LN	2019	0	1	32	1	0	0	31786	28569	31708	31744	31968.6	32151.3	32516.6	31768	31810
1105	Yes	7A: TDF / 3TC + ATV/r		TB NOT suspected	0	2	No	7A: TDF / 3TC + ATV/r	60	False	Trimethoprim and sulfamethoxazole	30		LN	2019	0	1	33	1	0	0	31813	28569	31744	31771	31995.6	32178.3	32543.6	31804	31846
1106	Yes	7A: TDF / 3TC + ATV/r		TB NOT suspected	0	5	No	7A: TDF / 3TC + ATV/r	60	False	Trimethoprim and sulfamethoxazole	60		LN	2019	3.85714	3	34	1	0	0	31849	28569	31771	31807	32031.6	32214.3	32579.6	31831	31873		20046
1107	Yes	7A: TDF / 3TC + ATV/r		TB NOT suspected	0	7	No	7A: TDF / 3TC + ATV/r	60	False	Trimethoprim and sulfamethoxazole	30		LN	2019	-8.14286	1	35	1	0	0	31962	28569	31834	31920	32144.6	32327.3	32692.6	31894	31936
1108	Yes	7A: TDF / 3TC + ATV/r		TB NOT suspected	0	6	No	7A: TDF / 3TC + ATV/r	30	False	Trimethoprim and sulfamethoxazole	30		LN	2019	-0.142857	1	36	1	0	0	31933	28569	31863	31891	32115.6	32298.3	32663.6	31893	31935		20043
1109	Yes	7A: TDF / 3TC + ATV/r		TB NOT suspected		8	No	7A: TDF / 3TC + ATV/r	60	False	Trimethoprim and sulfamethoxazole	30		LN	2019	2.85714	2	37	1	0	0	31975	28569	31890	31933	32157.6	32340.3	32705.6	31950	31992		20043
1110	Yes	7A: TDF / 3TC + ATV/r		TB NOT suspected	0	4	No	7A: TDF / 3TC + ATV/r	120	False	Trimethoprim and sulfamethoxazole	30		LN	2020	0	1	38	1	0	0	32058	28569	31953	32016	32240.6	32423.3	32788.6	32073	32115		20042
1111	Yes	7A: TDF / 3TC + ATV/r		TB NOT suspected	0	8	No	7A: TDF / 3TC + ATV/r	60	False		30		LN	2020	0	1	39	1	0	0	32087	28569	32016	32045	32269.6	32452.3	32817.6	32076	32118		20043
1112	Yes	7A: TDF / 3TC + ATV/r		TB NOT suspected	0	0	No	7A: TDF / 3TC + ATV/r	60	False	Trimethoprim and sulfamethoxazole	30		LN	2020	2.71429	2	40	1	0	0	32121	28569	32045	32079	32303.6	32486.3	32851.6	32105	32147		20060
1113	Yes	7A: TDF / 3TC + ATV/r		TB NOT suspected	0	14	No	7A: TDF / 3TC + ATV/r	60	False	Trimethoprim and sulfamethoxazole	60		LN	2020	4	3	41	1	0	0	32167	28569	32098	32125	32349.6	32532.3	32897.6	32158	32200		20043
1114	Yes	13A: TDF / 3TC / DTG		TB NOT suspected			No	13A: TDF / 3TC / DTG	30	False	Trimethoprim and sulfamethoxazole	30		LN	2020	4	3	42	3	0	0	32223	28569	32153	32181	32405.6	32588.3	32953.6	32183	32225		20053
1115	Yes	13A: TDF / 3TC / DTG		TB NOT suspected		0	No	13A: TDF / 3TC / DTG	30	False	Trimethoprim and sulfamethoxazole	30		LN	2020	-0.428571	1	43	1	0	0	32279	28569	32209	32237	32461.6	32644.3	33009.6	32239	32281		20050
1116	Yes	13A: TDF / 3TC / DTG		TB NOT suspected	0	5	No	13A: TDF / 3TC / DTG	30	False	Trimethoprim and sulfamethoxazole	30		LN	2020	0	1	44	1	0	0	32303	28569	32234	32261	32485.6	32668.3	33033.6	32264	32306		20050
1117	Yes	13A: TDF / 3TC / DTG		TB NOT suspected	0	5	No	13A: TDF / 3TC / DTG	30	False	Trimethoprim and sulfamethoxazole	30		LN	2020	0	1	45	1	0	0	32332	28569	32261	32290	32514.6	32697.3	33062.6	32291	32333		20050
1118	Yes	13A: TDF / 3TC / DTG		TB NOT suspected	0	5	No	13A: TDF / 3TC / DTG	30	False	Trimethoprim and sulfamethoxazole	30		LN	2021	-4.14286	1	46	1	0	0	32388	28569	32290	32346	32570.6	32753.3	33118.6	32320	32362		20050
1119	Yes	13A: TDF / 3TC / DTG		TB NOT suspected	0	5	No	13A: TDF / 3TC / DTG	90	False	Trimethoprim and sulfamethoxazole	90		LN	2021			47		0	0	32444	28569	32317	32402	32626.6	32809.3	33174.6	32407	32449		20049
1120	Yes	5A: TDF / 3TC / EFV	No	TB NOT suspected			No	5A: TDF / 3TC / EFV	30	False	Trimethoprim and sulfamethoxazole	30		LN	2014	0	1	1	1	0	1	29955	29885	29885	29913	30137.6	30320.3	30685.6	29915	29957	20140	20047
1121	Yes	5A: TDF / 3TC / EFV		TB NOT suspected	0	2	No	5A: TDF / 3TC / EFV	30	False	Trimethoprim and sulfamethoxazole	30		LN	2014	0	1	2	1	0	1	29983	29885	29913	29941	30165.6	30348.3	30713.6	29943	29985	20140	20046
1122	Yes	5A: TDF / 3TC / EFV		TB NOT suspected		4	No	5A: TDF / 3TC / EFV	30	False	Trimethoprim and sulfamethoxazole	30		LN	2014	0	1	3	1	0	1	30011	29885	29941	29969	30193.6	30376.3	30741.6	29971	30013	20140	20046
1123	Yes	5A: TDF / 3TC / EFV		TB NOT suspected		8	No	5A: TDF / 3TC / EFV	60	False	Trimethoprim and sulfamethoxazole	60		LN	2014	1	1	4	2	0	1	30074	29885	29969	30032	30256.6	30439.3	30804.6	30029	30071		20046
1124	Yes	5A: TDF / 3TC / EFV		TB NOT suspected		2	No	5A: TDF / 3TC / EFV	60	False	Trimethoprim and sulfamethoxazole	60		LN	2014	0	1	5	1	0	1	30137	29885	30039	30095	30319.6	30502.3	30867.6	30099	30141	20140	20046
1125	Yes	5A: TDF / 3TC / EFV		TB NOT suspected		4	No	5A: TDF / 3TC / EFV	60	False	Trimethoprim and sulfamethoxazole	120		LN	2015	0	1	6	1	0	1	30200	29885	30095	30158	30382.6	30565.3	30930.6	30155	30197	20140	20044
1126	Yes	5A: TDF / 3TC / EFV		TB NOT suspected		2	No	5A: TDF / 3TC / EFV	60	False	Trimethoprim and sulfamethoxazole	60		LN	2015	1	1	7	1	0	1	30256	29885	30158	30214	30438.6	30621.3	30986.6	30218	30260	20140	20042
1127	Yes	5A: TDF / 3TC / EFV		TB NOT suspected	3	3	No	5A: TDF / 3TC / EFV	30	False	Trimethoprim and sulfamethoxazole	30		LN	2015	1	1	8	1	0	1	30291	29885	30221	30249	30473.6	30656.3	31021.6	30251	30293	20140	20046
1128	Yes	5A: TDF / 3TC / EFV		TB NOT suspected	0	0	No	5A: TDF / 3TC / EFV	60	False	Trimethoprim and sulfamethoxazole	60		LN	2015	0	1	9	1	0	1	30354	29885	30256	30312	30536.6	30719.3	31084.6	30316	30358	20140	20044
1129	Yes	5A: TDF / 3TC / EFV		TB NOT suspected	0	4	No	5A: TDF / 3TC / EFV	60	False	Trimethoprim and sulfamethoxazole	60		LN	2015	0	1	10	1	0	1	30410	29885	30312	30368	30592.6	30775.3	31140.6	30372	30414	20140	20046
1130	Yes	5A: TDF / 3TC / EFV		TB NOT suspected	0	2	No	5A: TDF / 3TC / EFV	60		Trimethoprim and sulfamethoxazole	60		LN	2015	0	1	11	1	0	1	30466	29885	30368	30424	30648.6	30831.3	31196.6	30428	30470		20047.1
1131	Yes	5A: TDF / 3TC / EFV		TB NOT suspected	0	4	No	5A: TDF / 3TC / EFV	90	False	Trimethoprim and sulfamethoxazole	90		LN	2015	4	3	12	1	0	1	30529	29885	30424	30487	30711.6	30894.3	31259.6	30514	30556	20140	20046
1132	Yes	5A: TDF / 3TC / EFV		TB NOT suspected	0	4	No	5A: TDF / 3TC / EFV	90	False	Trimethoprim and sulfamethoxazole	90		LN	2016	0	1	13	1	0	1	30648	29885	30515	30606	30830.6	31013.3	31378.6	30605	30647		20044.4
1133	Yes	5A: TDF / 3TC / EFV		TB NOT suspected	0	4	No	5A: TDF / 3TC / EFV	90	False	Trimethoprim and sulfamethoxazole	90		LN	2016	0	1	14	1	0	1	30732	29885	30606	30690	30914.6	31097.3	31462.6	30696	30738	20140	20044
1134	Yes	5A: TDF / 3TC / EFV		TB NOT suspected	0	4	No	5A: TDF / 3TC / EFV	90	False	Trimethoprim and sulfamethoxazole	90		LN	2016	-1	1	15	1	0	1	30823	29885	30690	30781	31005.6	31188.3	31553.6	30780	30822		20042
1135	Yes	5A: TDF / 3TC / EFV		TB NOT suspected	0	2	No	5A: TDF / 3TC / EFV	90	False	Trimethoprim and sulfamethoxazole	90		LN	2016	2	2	16	2	0	1	30907	29885	30774	30865	31089.6	31272.3	31637.6	30864	30906	20140	20049
1136	Yes	5A: TDF / 3TC / EFV		TB NOT suspected	12	2	No	5A: TDF / 3TC / EFV	30	False	Trimethoprim and sulfamethoxazole	30	89	LN	2017	0	1	17	1	0	1	30949	29885	30879	30907	31131.6	31314.3	31679.6	30909	30951		20052
1137	Yes	5A: TDF / 3TC / EFV		TB NOT suspected	0	4	No	5A: TDF / 3TC / EFV	90	False	Trimethoprim and sulfamethoxazole	90		LN	2017	2	2	18	1	0	1	31026	29885	30907	30984	31208.6	31391.3	31756.6	30997	31039	20140	20052
1138	Yes	5A: TDF / 3TC / EFV		TB NOT suspected	0	4	No	5A: TDF / 3TC / EFV	30	False	Isoniazid	30		LN	2017	1	1	19	1	0	1	31068	29885	30998	31026	31250.6	31433.3	31798.6	31028	31070
1139	Yes	5A: TDF / 3TC / EFV		TB NOT suspected	0	2	No	5A: TDF / 3TC / EFV	30	False	Trimethoprim and sulfamethoxazole			LN	2017	1	1	20	1	0	1	31103	29885	31033	31061	31285.6	31468.3	31833.6	31063	31105	20140	20052
1140	Yes	5A: TDF / 3TC / EFV		TB NOT suspected	0	4	No	5A: TDF / 3TC / EFV	30	False	Trimethoprim and sulfamethoxazole	30		LN	2017	1	1	21	1	0	1	31138	29885	31068	31096	31320.6	31503.3	31868.6	31098	31140		20052
1141	Yes	5A: TDF / 3TC / EFV		TB NOT suspected	0	4	No	5A: TDF / 3TC / EFV	30			30		LN	2017	0	1	22	1	0	1	31173	29885	31103	31131	31355.6	31538.3	31903.6	31133	31175	20140	20042
1142	Yes	5A: TDF / 3TC / EFV		TB NOT suspected	0	4	No	5A: TDF / 3TC / EFV	60	False	Trimethoprim and sulfamethoxazole	60		LN	2017	4	3	23	3	0	1	31229	29885	31131	31187	31411.6	31594.3	31959.6	31191	31233	20140	20049
1143	Yes	5A: TDF / 3TC / EFV		TB NOT suspected	0	4	No	5A: TDF / 3TC / EFV	30	False	Trimethoprim and sulfamethoxazole	30		LN	2018	1	1	24	1	0	1	31285	29885	31215	31243	31467.6	31650.3	32015.6	31245	31287	20140	20050
1144	Yes	5A: TDF / 3TC / EFV		TB NOT suspected	0	3	No	5A: TDF / 3TC / EFV	30	False	Trimethoprim and sulfamethoxazole	30		LN	2018	1	1	25	1	0	1	31320	29885	31250	31278	31502.6	31685.3	32050.6	31280	31322		20053
1145	Yes	5A: TDF / 3TC / EFV		TB NOT suspected	0	2	No	5A: TDF / 3TC / EFV	30			30		LN	2018	2.14286	2	26	2	0	1	31354	29885	31285	31312	31536.6	31719.3	32084.6	31315	31357	20140	20054
1146	Yes	5A: TDF / 3TC / EFV		TB NOT suspected	0	3	No	5A: TDF / 3TC / EFV	90	False	Trimethoprim and sulfamethoxazole	90		LN	2018	4	3	27		0	1	31453	29885	31327	31411	31635.6	31818.3	32183.6	31417	31459		20052
1147	Yes	5A: TDF / 3TC / EFV		TB NOT suspected	0	3	No	5A: TDF / 3TC / EFV	30	False	Trimethoprim and sulfamethoxazole	30		LN	2018	1	1	28	1	0	1	31509	29885	31439	31467	31691.6	31874.3	32239.6	31469	31511	20140	20053
1148	Yes	5A: TDF / 3TC / EFV		TB NOT suspected	0	2	No	5A: TDF / 3TC / EFV	90	False	Trimethoprim and sulfamethoxazole	90		LN	2018	1	1	29	1	0	1	31600	29885	31474	31558	31782.6	31965.3	32330.6	31564	31606	20140	20052
1149	Yes	13A: TDF / 3TC / DTG		TB NOT suspected	0	5	No	13A: TDF / 3TC / DTG	90	False	Trimethoprim and sulfamethoxazole	90		LN	2019	3	2	30	2	0	1	31691	29885	31565	31649	31873.6	32056.3	32421.6	31655	31697	20140	20050
1150	Yes	13A: TDF / 3TC / DTG		TB NOT suspected	0	3	No	13A: TDF / 3TC / DTG	90	False	Trimethoprim and sulfamethoxazole	90		LN	2019	5	3	31		0	1	31789	29885	31670	31747	31971.6	32154.3	32519.6	31760	31802		20050
1151	Yes	13A: TDF / 3TC / DTG		TB NOT suspected	0	3	No	13A: TDF / 3TC / DTG	90	False	Trimethoprim and sulfamethoxazole	90		LN	2019	1	1	32	1	0	1	31908	29885	31782	31866	32090.6	32273.3	32638.6	31872	31914		20051
1152	Yes	13A: TDF / 3TC / DTG		TB NOT suspected	0	5	No	13A: TDF / 3TC / DTG	30	False	Trimethoprim and sulfamethoxazole	30		LN	2019	11	4	33	4	1	1	31943	29885	31873	31901	32125.6	32308.3	32673.6	31903	31945	20140	20048
1153	Yes	13A: TDF / 3TC / DTG		TB NOT suspected	0	5	No	13A: TDF / 3TC / DTG	90	False	Trimethoprim and sulfamethoxazole	90		LN	2020	3	2	34	2	0	1	32104	29885	31978	32062	32286.6	32469.3	32834.6	32068	32110		20048
1154	Yes	13A: TDF / 3TC / DTG		TB NOT suspected	0	0	No	13A: TDF / 3TC / DTG	90	False	Trimethoprim and sulfamethoxazole	90		LN	2020	1	1	35	1	0	1	32209	29885	32083	32167	32391.6	32574.3	32939.6	32173	32215		20050
1155	Yes	13A: TDF / 3TC / DTG		TB NOT suspected		5	No	13A: TDF / 3TC / DTG	30	False	Trimethoprim and sulfamethoxazole	30		LN	2020	0	1	36	1	0	1	32251	29885	32174	32209	32433.6	32616.3	32981.6	32204	32246		20049
1156	Yes	13A: TDF / 3TC / DTG		TB NOT suspected		6	No	13A: TDF / 3TC / DTG	30	False	Trimethoprim and sulfamethoxazole	30		LN	2020	2	2	37	2	0	1	32279	29885	32209	32237	32461.6	32644.3	33009.6	32239	32281		20050
1157	Yes	13A: TDF / 3TC / DTG		TB NOT suspected	0	5	No	13A: TDF / 3TC / DTG	60	False	Trimethoprim and sulfamethoxazole	60		LN	2020	2	2	38	2	0	1	32349	29885	32251	32307	32531.6	32714.3	33079.6	32311	32353		20049
1158	Yes	13A: TDF / 3TC / DTG		TB NOT suspected	0	6	No	13A: TDF / 3TC / DTG	90	False	Trimethoprim and sulfamethoxazole	90		LN	2021			39		0	1	32447	29885	32321	32405	32629.6	32812.3	33177.6	32411	32453		20050
1159	Yes	5A: TDF / 3TC / EFV		TB NOT suspected			No	5A: TDF / 3TC / EFV	30	False	Trimethoprim and sulfamethoxazole	30		LN	2014	6	3	1	3	0	1	29955	28086	29900	29913	30137.6	30320.3	30685.6	29930	29972	20184	20065
1160	Yes	5A: TDF / 3TC / EFV		TB NOT suspected	0	7	No	5A: TDF / 3TC / EFV	30	False	Trimethoprim and sulfamethoxazole	30		LN	2014	0	1	2	1	0	1	30025	28086	29955	29983	30207.6	30390.3	30755.6	29985	30027	20184	20069
1161	Yes	5A: TDF / 3TC / EFV		TB NOT suspected	0	8	No	5A: TDF / 3TC / EFV	30	False	Trimethoprim and sulfamethoxazole	30		LN	2014	0	1	3	1	0	1	30060	28086	29983	30018	30242.6	30425.3	30790.6	30013	30055		20070
1162	Yes	5A: TDF / 3TC / EFV		TB NOT suspected		2	No	5A: TDF / 3TC / EFV	60	False	Trimethoprim and sulfamethoxazole	60		LN	2014	0	1	4	1	0	1	30116	28086	30018	30074	30298.6	30481.3	30846.6	30078	30120	20184	20070
1163	Yes	5A: TDF / 3TC / EFV		TB NOT suspected	1	7	No	5A: TDF / 3TC / EFV	60	False	Trimethoprim and sulfamethoxazole	120		LN	2014	0	1	5	1	0	1	30179	28086	30074	30137	30361.6	30544.3	30909.6	30134	30176		20069
1164	Yes	5A: TDF / 3TC / EFV		TB NOT suspected		2	No	5A: TDF / 3TC / EFV	90	False	Trimethoprim and sulfamethoxazole	180		LN	2015	0	1	6	1	0	1	30270	28086	30137	30228	30452.6	30635.3	31000.6	30227	30269		20053
1165	Yes	3A: d4T / 3TC + EFV (previous EFV)		TB NOT suspected	0	4	No	3A: d4T / 3TC + EFV (previous EFV)	90		Trimethoprim and sulfamethoxazole	90		LN	2015	0	1	7	1	0	1	30354	28086	30228	30312	30536.6	30719.3	31084.6	30318	30360	20184	20069
1166	Yes	5A: TDF / 3TC / EFV		TB NOT suspected	0	4	No	5A: TDF / 3TC / EFV	90	False	Trimethoprim and sulfamethoxazole	90		LN	2015	0	1	8	1	0	1	30438	28086	30312	30396	30620.6	30803.3	31168.6	30402	30444	20184	20069
1167	Yes	5A: TDF / 3TC / EFV		TB NOT suspected	1	7	No	5A: TDF / 3TC / EFV	60	False	Trimethoprim and sulfamethoxazole	60		LN	2015	-2	1	9	3	0	1	30543	28086	30396	30501	30725.6	30908.3	31273.6	30456	30498	20184	20070
1168	Yes	5A: TDF / 3TC / EFV		TB NOT suspected	0	5	No	5A: TDF / 3TC / EFV	90	False	Trimethoprim and sulfamethoxazole	90		LN	2016	0	1	10	1	0	1	30620	28086	30487	30578	30802.6	30985.3	31350.6	30577	30619
1169	Yes	5A: TDF / 3TC / EFV		TB NOT suspected	0	2	No	5A: TDF / 3TC / EFV	90	False	Trimethoprim and sulfamethoxazole	90		LN	2016	0	1	11	1	0	1	30711	28086	30578	30669	30893.6	31076.3	31441.6	30668	30710	20184
1170	Yes	5A: TDF / 3TC / EFV		TB NOT suspected	0	3	No	5A: TDF / 3TC / EFV	90	False	Trimethoprim and sulfamethoxazole	90		LN	2016	0	1	12	1	0	1	30795	28086	30669	30753	30977.6	31160.3	31525.6	30759	30801		20064
1171	Yes	5A: TDF / 3TC / EFV		TB NOT suspected	0	4	No	5A: TDF / 3TC / EFV	90	True	Trimethoprim and sulfamethoxazole	90		LN	2016	1	1	13	2	0	1	30886	28086	30753	30844	31068.6	31251.3	31616.6	30843	30885
1172	Yes	5A: TDF / 3TC / EFV		TB NOT suspected	1	4	No	5A: TDF / 3TC / EFV	90	False	Trimethoprim and sulfamethoxazole	90		LN	2017	-1.85714	1	14	1	0	1	30977	28086	30851	30935	31159.6	31342.3	31707.6	30941	30983		20069
1173	Yes	5A: TDF / 3TC / EFV		TB NOT suspected	0	2	No	5A: TDF / 3TC / EFV	90	False	Trimethoprim and sulfamethoxazole	90		LN	2017	0.142857	1	15	1	0	1	31047	28086	30922	31005	31229.6	31412.3	31777.6	31012	31054	20184	20069
1174	Yes	5A: TDF / 3TC / EFV		TB NOT suspected	0	3	No	5A: TDF / 3TC / EFV	90	False	Trimethoprim and sulfamethoxazole	90		LN	2017	0.714286	1	16	1	0	1	31140	28086	31006	31098	31322.6	31505.3	31870.6	31096	31138	20184
1175	Yes	5A: TDF / 3TC / EFV		TB NOT suspected	0	3	No	5A: TDF / 3TC / EFV	90	False	Trimethoprim and sulfamethoxazole	90		LN	2017	0.714286	1	17	1	0	1	31231	28086	31103	31189	31413.6	31596.3	31961.6	31193	31235		20070
1176	Yes	5A: TDF / 3TC / EFV		TB NOT suspected	0	4	No	5A: TDF / 3TC / EFV	90	False	Trimethoprim and sulfamethoxazole	90		LN	2018	0.285714	1	18		0	1	31346	28086	31194	31304	31528.6	31711.3	32076.6	31284	31326		20063
1177	Yes	5A: TDF / 3TC / EFV			0	1		5A: TDF / 3TC / EFV	90	False	Trimethoprim and sulfamethoxazole	90		LN	2018	0	1	19	1	0	1	31439	28086	31306	31397	31621.6	31804.3	32169.6	31396	31438		20067
1178	Yes	5A: TDF / 3TC / EFV		TB NOT suspected	0	2	No	5A: TDF / 3TC / EFV	90	False	Trimethoprim and sulfamethoxazole	90		LN	2018	0	1	20	1	0	1	31523	28086	31397	31481	31705.6	31888.3	32253.6	31487	31529		20068
1179	Yes	5A: TDF / 3TC / EFV		TB NOT suspected	0	11	No	5A: TDF / 3TC / EFV	90	False	Trimethoprim and sulfamethoxazole	90		LN	2018	8.71429	4	21	1	1	1	31553	28086	31481	31511	31735.6	31918.3	32283.6	31571	31613		20067
1180	Yes	13A: TDF / 3TC / DTG		TB NOT suspected	0	0	No	13A: TDF / 3TC / DTG	90	False	Trimethoprim and sulfamethoxazole	90		LN	2019	0	1	22	1	0	1	31698	28086	31572	31656	31880.6	32063.3	32428.6	31662	31704		20068
1181	Yes	13A: TDF / 3TC / DTG		TB NOT suspected	2	4	No	13A: TDF / 3TC / DTG	30	False	Trimethoprim and sulfamethoxazole	30		LN	2019	0	1	23	1	0	1	31726	28086	31656	31684	31908.6	32091.3	32456.6	31686	31728		20068
1182	Yes	13A: TDF / 3TC / DTG		TB NOT suspected	0	3	No	13A: TDF / 3TC / DTG	30	False	Trimethoprim and sulfamethoxazole	30		LN	2019	0	1	24	1	0	1	31754	28086	31684	31712	31936.6	32119.3	32484.6	31714	31756		20068
1183	Yes	13A: TDF / 3TC / DTG		TB NOT suspected	0	11	No	13A: TDF / 3TC / DTG	90	False	Trimethoprim and sulfamethoxazole	90		LN	2019	0	1	25	1	0	1	31782	28086	31712	31740	31964.6	32147.3	32512.6	31802	31844		20061
1184	Yes	13A: TDF / 3TC / DTG		TB NOT suspected	0	0	No	13A: TDF / 3TC / DTG	30	False	Trimethoprim and sulfamethoxazole	30		LN	2019	0	1	26	1	0	1	31810	28086	31740	31768	31992.6	32175.3	32540.6	31770	31812		20065
1185	Yes	8A: AZT / 3TC + ATV/r		TB NOT suspected	0	6	No	8A: AZT / 3TC + ATV/r	90	False	Trimethoprim and sulfamethoxazole			LN	2019	0.285714	1	27	1	0	1	31838	28086	31768	31796	32020.6	32203.3	32568.6	31858	31900	20184	20065
1186	Yes	8A: AZT / 3TC + ATV/r		TB NOT suspected	0	7	No	8A: AZT / 3TC + ATV/r	90	False	Trimethoprim and sulfamethoxazole	30		LN	2019	0	1	28	1	0	1	31868	28086	31798	31826	32050.6	32233.3	32598.6	31888	31930		20067
1187	Yes	8A: AZT / 3TC + ATV/r		TB NOT suspected	0	15	No	8A: AZT / 3TC + ATV/r	30	False	Trimethoprim and sulfamethoxazole	30		LN	2019	0	1	29	1	0	1	31896	28086	31826	31854	32078.6	32261.3	32626.6	31856	31898		20062
1188	Yes	8A: AZT / 3TC + ATV/r		TB NOT suspected	0	22	No	8A: AZT / 3TC + ATV/r	30	False	Trimethoprim and sulfamethoxazole	30		LN	2019	0.714286	1	30	1	0	1	31924	28086	31854	31882	32106.6	32289.3	32654.6	31884	31926	20184	20065
1189	Yes	8A: AZT / 3TC + ATV/r		TB NOT suspected	6	0	No	8A: AZT / 3TC + ATV/r	30	False	Trimethoprim and sulfamethoxazole	30		LN	2019	4.71429	3	31	3	0	1	31959	28086	31887	31917	32141.6	32324.3	32689.6	31917	31959		20066
1190	Yes	8A: AZT / 3TC + ATV/r		TB NOT suspected		5	No	8A: AZT / 3TC + ATV/r	90	False	Trimethoprim and sulfamethoxazole	30		LN	2020	0	1	32	1	0	1	32020	28086	31950	31978	32202.6	32385.3	32750.6	32040	32082		20066
1191	Yes	8A: AZT / 3TC + ATV/r		TB NOT suspected	0	13	No	8A: AZT / 3TC + ATV/r	90	False	Trimethoprim and sulfamethoxazole	30		LN	2020	0	1	33	1	0	1	32048	28086	31978	32006	32230.6	32413.3	32778.6	32068	32110		20066
1192	Yes	8A: AZT / 3TC + ATV/r		TB NOT suspected	1	21	No	8A: AZT / 3TC + ATV/r	180	False	Trimethoprim and sulfamethoxazole	60		LN	2020	1.42857	2	34	1	0	1	32111	28086	32006	32069	32293.6	32476.3	32841.6	32186	32228		20069
1193	Yes	8A: AZT / 3TC + ATV/r		TB NOT suspected	10	0	No	8A: AZT / 3TC + ATV/r	90	False	Trimethoprim and sulfamethoxazole	30		LN	2020	0	1	35	1	0	1	32146	28086	32079	32104	32328.6	32511.3	32876.6	32169	32211		20070
1194	Yes	8A: AZT / 3TC + ATV/r		TB NOT suspected	0	23	No	8A: AZT / 3TC + ATV/r	90	False	Trimethoprim and sulfamethoxazole	30		LN	2020	0	1	36	1	0	1	32174	28086	32104	32132	32356.6	32539.3	32904.6	32194	32236		20072
1195	Yes	8A: AZT / 3TC + ATV/r		TB NOT suspected	0	30	No	8A: AZT / 3TC + ATV/r						LN	2020	-2	1	37	4	0	1	32202	28086	32132	32160	32384.6	32567.3	32932.6				20072
1196	Yes	14A: AZT / 3TC + DTG		TB NOT suspected	0	0	No	14A: AZT / 3TC + DTG	180	False	Trimethoprim and sulfamethoxazole	60		LN	2020	0	1	38	1	0	1	32244	28086	32146	32202	32426.6	32609.3	32974.6	32326	32368
1197	Yes	8A: AZT / 3TC + ATV/r		TB NOT suspected	2	11	No	8A: AZT / 3TC + ATV/r	90	False	Trimethoprim and sulfamethoxazole	30		LN	2020	0	1	39	1	0	1	32272	28086	32202	32230	32454.6	32637.3	33002.6	32292	32334		20073
1198	Yes	14A: AZT / 3TC + DTG		TB NOT suspected	5	11	No	14A: AZT / 3TC + DTG	90	False	Trimethoprim and sulfamethoxazole	30		LN	2020	1	1	40	1	0	1	32300	28086	32230	32258	32482.6	32665.3	33030.6	32320	32362		20074
1199	Yes	14A: AZT / 3TC + DTG		TB NOT suspected	0	0	No	14A: AZT / 3TC + DTG	90	False	Trimethoprim and sulfamethoxazole	30		LN	2020	0	1	41	1	0	1	32335	28086	32265	32293	32517.6	32700.3	33065.6	32355	32397		20070
1200	Yes	14A: AZT / 3TC + DTG		TB NOT suspected	0	5	No	14A: AZT / 3TC + DTG	30	False	Trimethoprim and sulfamethoxazole	30		LN	2021	0	1	42	1	0	1	32363	28086	32293	32321	32545.6	32728.3	33093.6	32323	32365		20070
1201	Yes	14A: AZT / 3TC + DTG		TB NOT suspected	0	9	No	14A: AZT / 3TC + DTG	60	False	Trimethoprim and sulfamethoxazole	60		LN	2021	0	1	43	1	0	1	32419	28086	32321	32377	32601.6	32784.3	33149.6	32381	32423		20067
1202	Yes	14A: AZT / 3TC + DTG		TB NOT suspected		3	No	14A: AZT / 3TC + DTG	60	False	Trimethoprim and sulfamethoxazole	60		LN	2021			44		0	1	32475	28086	32377	32433	32657.6	32840.3	33205.6	32437	32479		20074
1203	Yes	2P: AZT / 3TC / NVP		TB NOT suspected			No	2P: AZT / 3TC / NVP	103	False	Trimethoprim and sulfamethoxazole	0		LN	2014	0	1	1	1	0	1	30011	29157	29955	29969	30193.6	30376.3	30741.6	30058	30100	20120	20024
1204	Yes	2A: AZT / 3TC / NVP (previous AZT)		TB NOT suspected	0	20	No	2A: AZT / 3TC / NVP (previous AZT)	60	True	Trimethoprim and sulfamethoxazole	20		LN	2014	0	1	2	1	0	1	30039	29157	29969	29997	30221.6	30404.3	30769.6	30029	30071	20120	20026
1205	Yes	2A: AZT / 3TC / NVP (previous AZT)		TB NOT suspected		6	No	2A: AZT / 3TC / NVP (previous AZT)	60	False	Trimethoprim and sulfamethoxazole	40		LN	2014	0	1	3	1	0	1	30074	29157	29997	30032	30256.6	30439.3	30804.6	30057	30099		20026
1206	Yes	2A: AZT / 3TC / NVP (previous AZT)		TB NOT suspected		2	No	2A: AZT / 3TC / NVP (previous AZT)	60	False	Trimethoprim and sulfamethoxazole	30		LN	2014	0	1	4	1	0	1	30102	29157	30032	30060	30284.6	30467.3	30832.6	30092	30134		20024
1207	Yes	2A: AZT / 3TC / NVP (previous AZT)		TB NOT suspected	0	3	No	2A: AZT / 3TC / NVP (previous AZT)	120	False	Trimethoprim and sulfamethoxazole	60		LN	2014	0	1	5	1	0	1	30151	29157	30060	30109	30333.6	30516.3	30881.6	30180	30222	20120
1208	Yes	2A: AZT / 3TC / NVP (previous AZT)		TB NOT suspected	0	27	No	2A: AZT / 3TC / NVP (previous AZT)	180	False	Trimethoprim and sulfamethoxazole	90		LN	2015	0	1	6	1	0	1	30242	29157	30109	30200	30424.6	30607.3	30972.6	30289	30331		20026
1209	Yes	2A: AZT / 3TC / NVP (previous AZT)		TB NOT suspected	0	27	No	2A: AZT / 3TC / NVP (previous AZT)	180	False	Trimethoprim and sulfamethoxazole	90		LN	2015	0.714286	1	7	1	0	1	30333	29157	30200	30291	30515.6	30698.3	31063.6	30380	30422	20122	20025
1210	Yes	2A: AZT / 3TC / NVP (previous AZT)		TB NOT suspected	0	13	No	2A: AZT / 3TC / NVP (previous AZT)	180	False	Trimethoprim and sulfamethoxazole	90		LN	2015	0	1	8	1	0	1	30429	29157	30296	30387	30611.6	30794.3	31159.6	30476	30518
1211	Yes	2A: AZT / 3TC / NVP (previous AZT)		TB NOT suspected	0	3	No	2A: AZT / 3TC / NVP (previous AZT)	180	False	Trimethoprim and sulfamethoxazole	90		LN	2015	0	1	9	1	0	1	30513	29157	30387	30471	30695.6	30878.3	31243.6	30567	30609
1212	Yes	2A: AZT / 3TC / NVP (previous AZT)		TB NOT suspected	0	3	No	2A: AZT / 3TC / NVP (previous AZT)	180	False				LN	2016	-1.71429	1	10	1	0	1	30597	29157	30471	30555	30779.6	30962.3	31327.6	30651	30693
1213	Yes	2A: AZT / 3TC / NVP (previous AZT)		TB NOT suspected			No	2A: AZT / 3TC / NVP (previous AZT)	180	True	Trimethoprim and sulfamethoxazole	90		LN	2016	-1	1	11	1	0	1	30660	29157	30543	30618	30842.6	31025.3	31390.6	30723	30765
1214	Yes	2A: AZT / 3TC / NVP (previous AZT)		TB NOT suspected		17	No	2A: AZT / 3TC / NVP (previous AZT)	180	False	Trimethoprim and sulfamethoxazole	90		LN	2016	0	1	12	1	0	1	30751	29157	30611	30709	30933.6	31116.3	31481.6	30791	30833
1215	Yes	2A: AZT / 3TC / NVP (previous AZT)		TB NOT suspected	0	5	No	2A: AZT / 3TC / NVP (previous AZT)	180	False	Trimethoprim and sulfamethoxazole	90		LN	2016	16	4	13	1	1	1	30807	29157	30709	30765	30989.6	31172.3	31537.6	30889	30931		20031
1216	Yes	2A: AZT / 3TC / NVP (previous AZT)		TB NOT suspected	0	5	No	2A: AZT / 3TC / NVP (previous AZT)	180	False	Trimethoprim and sulfamethoxazole	90		LN	2017	0.285714	1	14	1	0	1	31003	29157	30877	30961	31185.6	31368.3	31733.6	31057	31099		20031
1217	Yes	2A: AZT / 3TC / NVP (previous AZT)		TB NOT suspected	0	5	No	2A: AZT / 3TC / NVP (previous AZT)	180	True		90		LN	2017	0	1	15	1	0	1	31089	29157	30963	31047	31271.6	31454.3	31819.6	31143	31185
1218	Yes	2A: AZT / 3TC / NVP (previous AZT)		TB NOT suspected	0	7	No	2A: AZT / 3TC / NVP (previous AZT)	180	False	Trimethoprim and sulfamethoxazole	90		LN	2017	2.71429	2	16	1	0	1	31140	29157	31047	31098	31322.6	31505.3	31870.6	31227	31269
1219	Yes	2A: AZT / 3TC / NVP (previous AZT)		TB NOT suspected	0	0	No	2A: AZT / 3TC / NVP (previous AZT)	60	False	Trimethoprim and sulfamethoxazole	60		LN	2017	0	1	17	1	0	1	31185	29157	31117	31143	31367.6	31550.3	31915.6	31177	31219		20030
1220	Yes	2A: AZT / 3TC / NVP (previous AZT)		TB NOT suspected	0	3	No	2A: AZT / 3TC / NVP (previous AZT)	60	True		30		LN	2017	0	1	18	1	0	1	31213	29157	31143	31171	31395.6	31578.3	31943.6	31203	31245
1221	Yes	2A: AZT / 3TC / NVP (previous AZT)		TB NOT suspected	0	7	No	2A: AZT / 3TC / NVP (previous AZT)	60	False	Trimethoprim and sulfamethoxazole	30		LN	2017	0	1	19	1	0	1	31234	29157	31171	31192	31416.6	31599.3	31964.6	31231	31273		20031
1222	Yes	2A: AZT / 3TC / NVP (previous AZT)		TB NOT suspected	0	9	No	2A: AZT / 3TC / NVP (previous AZT)	60	False	Trimethoprim and sulfamethoxazole	60		LN	2018	0	1	20	1	0	1	31262	29157	31192	31220	31444.6	31627.3	31992.6	31252	31294		20032
1223	Yes	2A: AZT / 3TC / NVP (previous AZT)		TB NOT suspected	0	3	No	2A: AZT / 3TC / NVP (previous AZT)	30	False	Trimethoprim and sulfamethoxazole	30		LN	2018	0	1	21	1	0	1	31290	29157	31220	31248	31472.6	31655.3	32020.6	31250	31292		20034
1224	Yes	2A: AZT / 3TC / NVP (previous AZT)		TB NOT suspected	0	3	No	2A: AZT / 3TC / NVP (previous AZT)	60	False	Trimethoprim and sulfamethoxazole	60		LN	2018	0	1	22	1	0	1	31319	29157	31248	31277	31501.6	31684.3	32049.6	31308	31350
1225	Yes	2A: AZT / 3TC / NVP (previous AZT)		TB NOT suspected	0	7	No	2A: AZT / 3TC / NVP (previous AZT)	30	False	Trimethoprim and sulfamethoxazole	30		LN	2018	4	3	23	3	0	1	31346	29157	31277	31304	31528.6	31711.3	32076.6	31307	31349		20034
1226	Yes	2A: AZT / 3TC / NVP (previous AZT)		TB NOT suspected	0	3	No	2A: AZT / 3TC / NVP (previous AZT)	30	False	Trimethoprim and sulfamethoxazole	30		LN	2018	0	1	24	1	0	1	31402	29157	31332	31360	31584.6	31767.3	32132.6	31362	31404
1227	Yes	2A: AZT / 3TC / NVP (previous AZT)		TB NOT suspected	0	7	No	2A: AZT / 3TC / NVP (previous AZT)	30	False	Trimethoprim and sulfamethoxazole	30		LN	2018	0	1	25	1	0	1	31430	29157	31360	31388	31612.6	31795.3	32160.6	31390	31432	20120	20035
1228	Yes	2A: AZT / 3TC / NVP (previous AZT)		TB NOT suspected	0	3	No	2A: AZT / 3TC / NVP (previous AZT)	60	True	Trimethoprim and sulfamethoxazole	60		LN	2018	0	1	26	1	0	1	31458	29157	31388	31416	31640.6	31823.3	32188.6	31448	31490		20037
1229	Yes	2A: AZT / 3TC / NVP (previous AZT)		TB NOT suspected	0	3	No	2A: AZT / 3TC / NVP (previous AZT)	60	False	Trimethoprim and sulfamethoxazole	30		LN	2018	4.14286	3	27	1	0	1	31486	29157	31416	31444	31668.6	31851.3	32216.6	31476	31518
1230	Yes	2A: AZT / 3TC / NVP (previous AZT)		TB NOT suspected	0	0	No	2A: AZT / 3TC / NVP (previous AZT)	60	False	Trimethoprim and sulfamethoxazole	30		LN	2018	0	1	28	1	0	1	31542	29157	31473	31500	31724.6	31907.3	32272.6	31533	31575
1231	Yes	2A: AZT / 3TC / NVP (previous AZT)		TB NOT suspected	0	4	No	2A: AZT / 3TC / NVP (previous AZT)	60	False	Trimethoprim and sulfamethoxazole	30		LN	2018	4.28571	3	29	1	0	1	31570	29157	31500	31528	31752.6	31935.3	32300.6	31560	31602		20036
1232	Yes	8A: AZT / 3TC + ATV/r		TB NOT suspected	0	0	No	8A: AZT / 3TC + ATV/r	90	False	Trimethoprim and sulfamethoxazole	30		LN	2019	0	1	30	1	0	1	31628	29157	31558	31586	31810.6	31993.3	32358.6	31648	31690		20040
1233	Yes	8A: AZT / 3TC + ATV/r		TB NOT suspected	0	0	No	8A: AZT / 3TC + ATV/r	90	False	Trimethoprim and sulfamethoxazole	30		LN	2019	0.428571	1	31	1	0	1	31665	29157	31586	31623	31847.6	32030.3	32395.6	31676	31718		20040
1234	Yes	8A: AZT / 3TC + ATV/r		TB NOT suspected	0	0	No	8A: AZT / 3TC + ATV/r	45	False	Trimethoprim and sulfamethoxazole	30		LN	2019	1.28571	2	32	1	0	1	31682	29157	31626	31640	31864.6	32047.3	32412.6	31671	31713
1235	Yes	8A: AZT / 3TC + ATV/r		TB NOT suspected	0	3	No	8A: AZT / 3TC + ATV/r	60	False	Trimethoprim and sulfamethoxazole	30		LN	2019	2.71429	2	33	1	0	1	31719	29157	31649	31677	31901.6	32084.3	32449.6	31709	31751		20039
1236	Yes	8A: AZT / 3TC + ATV/r		TB NOT suspected	2	0	No	8A: AZT / 3TC + ATV/r	60	False	Trimethoprim and sulfamethoxazole	30		LN	2019	0	1	34	1	0	1	31766	29157	31696	31724	31948.6	32131.3	32496.6	31756	31798		20039
1237	Yes	8A: AZT / 3TC + ATV/r		TB NOT suspected	0	6	No	8A: AZT / 3TC + ATV/r	90	False	Trimethoprim and sulfamethoxazole	30		LN	2019	0	1	35	1	0	1	31794	29157	31724	31752	31976.6	32159.3	32524.6	31814	31856
1238	Yes	8A: AZT / 3TC + ATV/r		TB NOT suspected		6	No	8A: AZT / 3TC + ATV/r	60	False	Trimethoprim and sulfamethoxazole	30		LN	2019	0	1	36	1	0	1	31822	29157	31752	31780	32004.6	32187.3	32552.6	31812	31854
1239	Yes	8A: AZT / 3TC + ATV/r		TB NOT suspected	0	7	No	8A: AZT / 3TC + ATV/r	90	False	Trimethoprim and sulfamethoxazole	30		LN	2019	0	1	37	1	0	1	31850	29157	31780	31808	32032.6	32215.3	32580.6	31870	31912		20042
1240	Yes	8A: AZT / 3TC + ATV/r		TB NOT suspected	0	5	No	8A: AZT / 3TC + ATV/r	90	False	Trimethoprim and sulfamethoxazole	30		LN	2019	0	1	38	1	0	1	31878	29157	31808	31836	32060.6	32243.3	32608.6	31898	31940
1241	Yes	8A: AZT / 3TC + ATV/r		TB NOT suspected	0	12	No	8A: AZT / 3TC + ATV/r	90	False	Trimethoprim and sulfamethoxazole	30		LN	2019	0	1	39	1	0	1	31906	29157	31836	31864	32088.6	32271.3	32636.6	31926	31968		20046
1242	Yes	8A: AZT / 3TC + ATV/r		TB NOT suspected	0	0	No	8A: AZT / 3TC + ATV/r	90	False	Trimethoprim and sulfamethoxazole	30		LN	2019	0	1	40	1	0	1	31934	29157	31864	31892	32116.6	32299.3	32664.6	31954	31996
1243	Yes	8A: AZT / 3TC + ATV/r		TB NOT suspected	0	9	No	8A: AZT / 3TC + ATV/r	90	False	Trimethoprim and sulfamethoxazole	30		LN	2019	2.28571	2	41	1	0	1	31962	29157	31892	31920	32144.6	32327.3	32692.6	31982	32024
1244	Yes	8A: AZT / 3TC + ATV/r						8A: AZT / 3TC + ATV/r	90	False	Trimethoprim and sulfamethoxazole	90		LN	2020	0	1	42	1	0	1	32006	29157	31936	31964	32188.6	32371.3	32736.6	32026	32068		20046
1245	Yes	8A: AZT / 3TC + ATV/r		TB NOT suspected	0	6	No	8A: AZT / 3TC + ATV/r	90	False	Trimethoprim and sulfamethoxazole	90		LN	2020	-8.71429	1	43	1	0	1	32095	29157	31964	32053	32277.6	32460.3	32825.6	32054	32096
1246	Yes	8A: AZT / 3TC + ATV/r		TB NOT suspected		12	No	8A: AZT / 3TC + ATV/r	90	False	Trimethoprim and sulfamethoxazole	30		LN	2020	0	1	44	1	0	1	32062	29157	31992	32020	32244.6	32427.3	32792.6	32082	32124		20046
1247	Yes	8A: AZT / 3TC + ATV/r		TB NOT suspected	0	14	No	8A: AZT / 3TC + ATV/r	180	False	Trimethoprim and sulfamethoxazole	30		LN	2020			45		0	1	32118	29157	32020	32076	32300.6	32483.3	32848.6	32200	32242		20042
1248	Yes	5A: TDF / 3TC / EFV	No	TB NOT suspected	0	0	No	5A: TDF / 3TC / EFV	30	False	Trimethoprim and sulfamethoxazole	30		LN	2014	1	1	1	1	0	1	30060	29066	29990	30018	30242.6	30425.3	30790.6	30020	30062	20160	20055
1249	Yes	5A: TDF / 3TC / EFV		TB NOT suspected	0	5	No	5A: TDF / 3TC / EFV	30	False	Trimethoprim and sulfamethoxazole	30		LN	2014	0	1	2	1	0	1	30095	29066	30025	30053	30277.6	30460.3	30825.6	30055	30097	20160	20054
1250	Yes	5A: TDF / 3TC / EFV		TB NOT suspected	2	2	No	5A: TDF / 3TC / EFV	60	False	Trimethoprim and sulfamethoxazole	120		LN	2014	0	1	3	1	0	1	30151	29066	30053	30109	30333.6	30516.3	30881.6	30113	30155	20160	20056
1251	Yes	5A: TDF / 3TC / EFV		TB NOT suspected	0	7	No	5A: TDF / 3TC / EFV	60	False	Trimethoprim and sulfamethoxazole	60		LN	2015	4	3	4	3	0	1	30214	29066	30109	30172	30396.6	30579.3	30944.6	30169	30211	20160	20051
1252	Yes	5A: TDF / 3TC / EFV		TB NOT suspected	19	0	No	5A: TDF / 3TC / EFV	30	False	Trimethoprim and sulfamethoxazole	30		LN	2015	0	1	5	1	0	1	30270	29066	30200	30228	30452.6	30635.3	31000.6	30230	30272	20160	20051
1253	Yes	5A: TDF / 3TC / EFV		TB NOT suspected	2	3	No	5A: TDF / 3TC / EFV	30	False	Trimethoprim and sulfamethoxazole	30		LN	2015	-1	1	6	1	0	1	30298	29066	30228	30256	30480.6	30663.3	31028.6	30258	30300	20160	20051
1254	Yes	5A: TDF / 3TC / EFV		TB NOT suspected	1	9	No	5A: TDF / 3TC / EFV	90	False	Trimethoprim and sulfamethoxazole	90		LN	2015	19	4	7	4	1	1	30389	29066	30249	30347	30571.6	30754.3	31119.6	30339	30381	20160	20053
1255	Yes	5A: TDF / 3TC / EFV		TB NOT suspected	38	0	No	5A: TDF / 3TC / EFV	30	False	Trimethoprim and sulfamethoxazole	30		LN	2016	5	3	8	3	0	1	30550	29066	30480	30508	30732.6	30915.3	31280.6	30510	30552		20050
1256	Yes	5A: TDF / 3TC / EFV		TB NOT suspected	0	2	No	5A: TDF / 3TC / EFV	30	False	Trimethoprim and sulfamethoxazole	30		LN	2016	4	3	9	2	0	1	30606	29066	30543	30564	30788.6	30971.3	31336.6	30573	30615	20160	20047
1257	Yes	5A: TDF / 3TC / EFV		TB NOT suspected	0	2	No	5A: TDF / 3TC / EFV	60	False	Trimethoprim and sulfamethoxazole	60		LN	2016	0	1	10	1	0	1	30690	29066	30592	30648	30872.6	31055.3	31420.6	30652	30694
1258	Yes	5A: TDF / 3TC / EFV		TB NOT suspected	1	2	No	5A: TDF / 3TC / EFV	60	False	Trimethoprim and sulfamethoxazole	60		LN	2016	0	1	11	1	0	1	30746	29066	30648	30704	30928.6	31111.3	31476.6	30708	30750	20160	20050
1259	Yes	5A: TDF / 3TC / EFV		TB NOT suspected	0	2	No	5A: TDF / 3TC / EFV	60		Trimethoprim and sulfamethoxazole	60		LN	2016	5	3	12	3	0	1	30802	29066	30704	30760	30984.6	31167.3	31532.6	30764	30806	20160	20049
1260	Yes	5A: TDF / 3TC / EFV		TB NOT suspected	0	2	No	5A: TDF / 3TC / EFV	30	False	Trimethoprim and sulfamethoxazole	30		LN	2016	0	1	13	1	0	1	30865	29066	30795	30823	31047.6	31230.3	31595.6	30825	30867	20160
1261	Yes	5A: TDF / 3TC / EFV		TB NOT suspected	0	3	No	5A: TDF / 3TC / EFV	60	False	Trimethoprim and sulfamethoxazole	60		LN	2017	0	1	14	1	0	1	30928	29066	30823	30886	31110.6	31293.3	31658.6	30883	30925		20050
1262	Yes	5A: TDF / 3TC / EFV		TB NOT suspected	2	3	No	5A: TDF / 3TC / EFV	30		Trimethoprim and sulfamethoxazole	30		LN	2017	0	1	15	1	0	1	30956	29066	30886	30914	31138.6	31321.3	31686.6	30916	30958	20160	20052
1263	Yes	5A: TDF / 3TC / EFV		TB NOT suspected	0	2	No	5A: TDF / 3TC / EFV	60	False	Trimethoprim and sulfamethoxazole	60		LN	2017	0	1	16	1	0	1	31012	29066	30914	30970	31194.6	31377.3	31742.6	30974	31016
1264	Yes	5A: TDF / 3TC / EFV		TB NOT suspected			No	5A: TDF / 3TC / EFV	90	False		90		LN	2017	0.285714	1	17	1	0	1	31096	29066	30970	31054	31278.6	31461.3	31826.6	31060	31102		20050
1265	Yes	5A: TDF / 3TC / EFV		TB NOT suspected	0	2	No	5A: TDF / 3TC / EFV	90	False	Trimethoprim and sulfamethoxazole	90		LN	2017	1.71429	2	18	1	0	1	31175	29066	31056	31133	31357.6	31540.3	31905.6	31146	31188	20160	20050
1266	Yes	5A: TDF / 3TC / EFV		TB NOT suspected	0	7	No	5A: TDF / 3TC / EFV	90	False	Trimethoprim and sulfamethoxazole	90		LN	2017	0.285714	1	19	1	0	1	31271	29066	31145	31229	31453.6	31636.3	32001.6	31235	31277	20160	20050
1267	Yes	5A: TDF / 3TC / EFV		TB NOT suspected	0	4	No	5A: TDF / 3TC / EFV	90	False	Trimethoprim and sulfamethoxazole	90		LN	2018	0	1	20	1	0	1	31357	29066	31231	31315	31539.6	31722.3	32087.6	31321	31363		20053
1268	Yes	5A: TDF / 3TC / EFV		TB NOT suspected	0	6	No	5A: TDF / 3TC / EFV	90	False	Trimethoprim and sulfamethoxazole	90		LN	2018	-9	1	21	1	0	1	31441	29066	31315	31399	31623.6	31806.3	32171.6	31405	31447	20160	20051
1269	Yes													LN	2018	8	3	22	4	0	1	31378	29066	31336	31336	31560.6	31743.3	32108.6
1270	Yes	5A: TDF / 3TC / EFV		TB NOT suspected	0	3	No	5A: TDF / 3TC / EFV	90	False	Trimethoprim and sulfamethoxazole	90		LN	2018	0	1	23	1	0	1	31509	29066	31392	31467	31691.6	31874.3	32239.6	31482	31524		20052
1271	Yes	5A: TDF / 3TC / EFV		TB NOT suspected	0	3	No	5A: TDF / 3TC / EFV	90	False	Trimethoprim and sulfamethoxazole	90		LN	2018	-8.71429	1	24	1	0	1	31593	29066	31467	31551	31775.6	31958.3	32323.6	31557	31599		20052
1272	Yes	5A: TDF / 3TC / EFV		TB NOT suspected	2	0	No	5A: TDF / 3TC / EFV	90	False	Trimethoprim and sulfamethoxazole	90		LN	2018	0	1	25	1	0	1	31616	29066	31490	31574	31798.6	31981.3	32346.6	31580	31622		20048
1273	Yes	13A: TDF / 3TC / DTG		TB NOT suspected	0	0	No	13A: TDF / 3TC / DTG	90	False	Trimethoprim and sulfamethoxazole	90		LN	2019	1.71429	2	26	1	0	1	31700	29066	31574	31658	31882.6	32065.3	32430.6	31664	31706		20049
1274	Yes	13A: TDF / 3TC / DTG		TB NOT suspected	11	0	No	13A: TDF / 3TC / DTG	30	False	Trimethoprim and sulfamethoxazole	30	78	LN	2019	1.28571	2	27	1	0	1	31740	29066	31670	31698	31922.6	32105.3	32470.6	31700	31742		20046
1275	Yes	13A: TDF / 3TC / DTG		TB NOT suspected	7	0	No	13A: TDF / 3TC / DTG	30	False	Trimethoprim and sulfamethoxazole	30		LN	2019	0	1	28	1	0	1	31777	29066	31707	31735	31959.6	32142.3	32507.6	31737	31779		20050
1276	Yes	13A: TDF / 3TC / DTG		TB NOT suspected	0	2	No	13A: TDF / 3TC / DTG	30	False	Trimethoprim and sulfamethoxazole	30		LN	2019	-0.285714	1	29	1	0	1	31805	29066	31735	31763	31987.6	32170.3	32535.6	31765	31807		20049
1277	Yes	13A: TDF / 3TC / DTG		TB NOT suspected	2	6	No	13A: TDF / 3TC / DTG	90	False	Trimethoprim and sulfamethoxazole	90		LN	2019	3	2	30	2	0	1	31887	29066	31761	31845	32069.6	32252.3	32617.6	31851	31893		20048
1278	Yes	13A: TDF / 3TC / DTG		TB NOT suspected	7	0	No	13A: TDF / 3TC / DTG	90	False	Trimethoprim and sulfamethoxazole	90		LN	2019	1.28571	2	31	1	0	1	31992	29066	31866	31950	32174.6	32357.3	32722.6	31956	31998		20048
1279	Yes	13A: TDF / 3TC / DTG		TB NOT suspected		0	No	13A: TDF / 3TC / DTG	90	False	Trimethoprim and sulfamethoxazole	90		LN	2020	1	1	32	1	0	1	32083	29066	31959	32041	32265.6	32448.3	32813.6	32049	32091	20160	20047
1280	Yes	13A: TDF / 3TC / DTG		TB NOT suspected	7	0	No	13A: TDF / 3TC / DTG	90	False	Trimethoprim and sulfamethoxazole	90		LN	2020	0	1	33	1	0	1	32174	29066	32048	32132	32356.6	32539.3	32904.6	32138	32180		20048
1281	Yes	13A: TDF / 3TC / DTG		TB NOT suspected	0	7	No	13A: TDF / 3TC / DTG	180	False	Trimethoprim and sulfamethoxazole	180		LN	2020	0	1	34	1	0	1	32342	29066	32132	32300	32524.6	32707.3	33072.6	32312	32354
1282	Yes	13A: TDF / 3TC / DTG		TB NOT suspected	0	3	No	13A: TDF / 3TC / DTG	30	False	Trimethoprim and sulfamethoxazole	30		LN	2021	1	1	35	1	0	1	32370	29066	32300	32328	32552.6	32735.3	33100.6	32330	32372		20048
1283	Yes	13A: TDF / 3TC / DTG		TB NOT suspected	3	0	No	13A: TDF / 3TC / DTG	30	False	Trimethoprim and sulfamethoxazole	30		LN	2021	0	1	36	1	0	1	32405	29066	32335	32363	32587.6	32770.3	33135.6	32365	32407		20051
1284	Yes	13A: TDF / 3TC / DTG		TB NOT suspected		2	No	13A: TDF / 3TC / DTG	30	False	Trimethoprim and sulfamethoxazole	30		LN	2021			37		0	1	32433	29066	32363	32391	32615.6	32798.3	33163.6	32393	32435
1285	Yes	5A: TDF / 3TC / EFV	No	TB NOT suspected			No	5A: TDF / 3TC / EFV	30	False	Trimethoprim and sulfamethoxazole	30		LN	2014	0	1	1	1	0	1	30095	29990	30025	30053	30277.6	30460.3	30825.6	30055	30097	20161	20060
1286	Yes	5A: TDF / 3TC / EFV		TB NOT suspected		4	No	5A: TDF / 3TC / EFV	30	False	Trimethoprim and sulfamethoxazole	30		LN	2014	0	1	2	1	0	1	30123	29990	30053	30081	30305.6	30488.3	30853.6	30083	30125	20161	20063
1287	Yes	5A: TDF / 3TC / EFV		TB NOT suspected		4	No	5A: TDF / 3TC / EFV	60	False	Trimethoprim and sulfamethoxazole	60		LN	2014	0	1	3	1	0	1	30186	29990	30081	30144	30368.6	30551.3	30916.6	30141	30183	20161	20062
1288	Yes	5A: TDF / 3TC / EFV		TB NOT suspected		1	No	5A: TDF / 3TC / EFV	60	False	Trimethoprim and sulfamethoxazole	120		LN	2015	0	1	4	1	0	1	30242	29990	30144	30200	30424.6	30607.3	30972.6	30204	30246
1289	Yes	5A: TDF / 3TC / EFV		TB NOT suspected	0	2	No	5A: TDF / 3TC / EFV	60	False	Trimethoprim and sulfamethoxazole	60		LN	2015	0	1	5	1	0	1	30298	29990	30200	30256	30480.6	30663.3	31028.6	30260	30302		20062
1290	Yes	5A: TDF / 3TC / EFV		TB suspected	0	4	No	5A: TDF / 3TC / EFV	60	True	Trimethoprim and sulfamethoxazole	60		LN	2015	0	1	6	1	0	1	30354	29990	30256	30312	30536.6	30719.3	31084.6	30316	30358		20061.3
1291	Yes	5A: TDF / 3TC / EFV		TB NOT suspected		8	No	5A: TDF / 3TC / EFV	90	False	Trimethoprim and sulfamethoxazole	90		LN	2015	0	1	7	1	0	1	30410	29990	30312	30368	30592.6	30775.3	31140.6	30402	30444		20061.3
1292	Yes	5A: TDF / 3TC / EFV		TB NOT suspected	0	5	No	5A: TDF / 3TC / EFV	90	False	Trimethoprim and sulfamethoxazole	90		LN	2015	0	1	8	1	0	1	30501	29990	30368	30459	30683.6	30866.3	31231.6	30458	30500		20064.5
1293	Yes	5A: TDF / 3TC / EFV		TB NOT suspected	0	4	No	5A: TDF / 3TC / EFV	90	False				LN	2016	0	1	9	1	0	1	30585	29990	30459	30543	30767.6	30950.3	31315.6	30549	30591	20161	20063
1294	Yes	5A: TDF / 3TC / EFV		TB NOT suspected	0	4	No	5A: TDF / 3TC / EFV	90	False	Trimethoprim and sulfamethoxazole	90		LN	2016	-1	1	10	1	0	1	30676	29990	30543	30634	30858.6	31041.3	31406.6	30633	30675	20161	20046
1295	Yes	5A: TDF / 3TC / EFV		TB NOT suspected	0	3	No	5A: TDF / 3TC / EFV	90	False	Trimethoprim and sulfamethoxazole	90		LN	2016	0	1	11	1	0	1	30753	29990	30627	30711	30935.6	31118.3	31483.6	30717	30759	20161	20063
1296	Yes	5A: TDF / 3TC / EFV		TB NOT suspected	0	2	No	5A: TDF / 3TC / EFV	90	False	Trimethoprim and sulfamethoxazole	90		LN	2016	0	1	12	1	0	1	30837	29990	30711	30795	31019.6	31202.3	31567.6	30801	30843	20161	20062
1297	Yes	5A: TDF / 3TC / EFV		TB NOT suspected	0	4	No	5A: TDF / 3TC / EFV	90	True	Trimethoprim and sulfamethoxazole	90		LN	2016	0	1	13	1	0	1	30928	29990	30795	30886	31110.6	31293.3	31658.6	30885	30927	20161
1298	Yes	5A: TDF / 3TC / EFV		TB NOT suspected	0	2	No	5A: TDF / 3TC / EFV	90	False		90		LN	2017	0	1	14	1	0	1	31012	29990	30886	30970	31194.6	31377.3	31742.6	30976	31018	20161	20066
1299	Yes	5A: TDF / 3TC / EFV		TB NOT suspected		3	No	5A: TDF / 3TC / EFV	90	False	Trimethoprim and sulfamethoxazole	90		LN	2017	0	1	15	1	0	1	31103	29990	30970	31061	31285.6	31468.3	31833.6	31060	31102		20068
1300	Yes	5A: TDF / 3TC / EFV		TB NOT suspected	0	2	No	5A: TDF / 3TC / EFV	90	False	Trimethoprim and sulfamethoxazole	90		LN	2017	0	1	16	1	0	1	31194	29990	31061	31152	31376.6	31559.3	31924.6	31151	31193	20161
1301	Yes	5A: TDF / 3TC / EFV		TB NOT suspected	0	2	No	5A: TDF / 3TC / EFV	90	False	Trimethoprim and sulfamethoxazole	90		LN	2017	0	1	17	1	0	1	31278	29990	31152	31236	31460.6	31643.3	32008.6	31242	31284	20161	20065
1302	Yes	5A: TDF / 3TC / EFV		TB NOT suspected	0	2	No	5A: TDF / 3TC / EFV	90	False	Trimethoprim and sulfamethoxazole	90		LN	2018	0	1	18	1	0	1	31362	29990	31236	31320	31544.6	31727.3	32092.6	31326	31368		20065
1303	Yes	5A: TDF / 3TC / EFV		TB NOT suspected	0	2	No	5A: TDF / 3TC / EFV	90	False	Trimethoprim and sulfamethoxazole	90		LN	2018	1.28571	2	19	1	0	1	31446	29990	31320	31404	31628.6	31811.3	32176.6	31410	31452	20161
1304	Yes	5A: TDF / 3TC / EFV		TB NOT suspected	0	2	No	5A: TDF / 3TC / EFV	90	False	Trimethoprim and sulfamethoxazole	90		LN	2018	1	1	20	1	0	1	31530	29990	31413	31488	31712.6	31895.3	32260.6	31503	31545
1305	Yes	5A: TDF / 3TC / EFV		TB NOT suspected	0	2	No	5A: TDF / 3TC / EFV	90	False	Trimethoprim and sulfamethoxazole	90		LN	2018	-0.714286	1	21	1	0	1	31600	29990	31495	31558	31782.6	31965.3	32330.6	31585	31627
1306	Yes	5A: TDF / 3TC / EFV		TB NOT suspected	0	3	No	5A: TDF / 3TC / EFV	90	False	Trimethoprim and sulfamethoxazole	90		LN	2019	1	1	22	1	0	1	31684	29990	31553	31642	31866.6	32049.3	32414.6	31643	31685		20065
1307	Yes	5A: TDF / 3TC / EFV		TB NOT suspected	0	4	No	5A: TDF / 3TC / EFV	90	False	Trimethoprim and sulfamethoxazole	90		LN	2019	0	1	23	1	0	1	31775	29990	31649	31733	31957.6	32140.3	32505.6	31739	31781	20161
1308	Yes	5A: TDF / 3TC / EFV		TB NOT suspected	0	2	No	5A: TDF / 3TC / EFV	90	False	Trimethoprim and sulfamethoxazole	90		LN	2019	7.14286	3	24	3	0	1	31859	29990	31733	31817	32041.6	32224.3	32589.6	31823	31865
1309	Yes	5A: TDF / 3TC / EFV		TB NOT suspected	0	4	No	5A: TDF / 3TC / EFV	60	False	Trimethoprim and sulfamethoxazole	60		LN	2019	11	4	25	4	1	1	31964	29990	31867	31922	32146.6	32329.3	32694.6	31927	31969		20066
1310	Yes	5A: TDF / 3TC / EFV		TB NOT suspected	0	3	No	5A: TDF / 3TC / EFV	90	False	Trimethoprim and sulfamethoxazole	90		LN	2020	0	1	26	1	0	1	32125	29990	31999	32083	32307.6	32490.3	32855.6	32089	32131
1311	Yes	13A: TDF / 3TC / DTG		TB NOT suspected	0	3	No	13A: TDF / 3TC / DTG	90	False	Trimethoprim and sulfamethoxazole	90		LN	2020	0	1	27	1	0	1	32209	29990	32083	32167	32391.6	32574.3	32939.6	32173	32215		20061
1312	Yes	13A: TDF / 3TC / DTG		TB NOT suspected	0	4	No	13A: TDF / 3TC / DTG	60	False	Trimethoprim and sulfamethoxazole	60		LN	2020	1	1	28	1	0	1	32265	29990	32167	32223	32447.6	32630.3	32995.6	32227	32269		20061
1313	Yes	13A: TDF / 3TC / DTG		TB NOT suspected	0	23	No	13A: TDF / 3TC / DTG	60	False	Trimethoprim and sulfamethoxazole	60		LN	2020	0	1	29	2	0	1	32342	29990	32230	32300	32524.6	32707.3	33072.6	32290	32332	20161	20064
1314	Yes	13A: TDF / 3TC / DTG		TB NOT suspected	7	5	No	13A: TDF / 3TC / DTG	90	False	Trimethoprim and sulfamethoxazole	90		LN	2021			30		0	1	32426	29990	32300	32384	32608.6	32791.3	33156.6	32390	32432
1315	Yes	5A: TDF / 3TC / EFV		TB NOT suspected	0	18	No	5A: TDF / 3TC / EFV	90	False	Trimethoprim and sulfamethoxazole	180		LN	2014	0	1	1	2	0	1	30179	30032	30032	30137	30361.6	30544.3	30909.6	30122	30164	20166	20063
1316	Yes	5A: TDF / 3TC / EFV		TB NOT suspected		3	No	5A: TDF / 3TC / EFV	90	False	Trimethoprim and sulfamethoxazole	180		LN	2015	0	1	2	1	0	1	30270	30032	30137	30228	30452.6	30635.3	31000.6	30227	30269	20166	20057
1317	Yes	5A: TDF / 3TC / EFV		TB NOT suspected	0	4	No	5A: TDF / 3TC / EFV	90	False	Trimethoprim and sulfamethoxazole	90		LN	2015	14	4	3	4	1	1	30354	30032	30228	30312	30536.6	30719.3	31084.6	30318	30360	20166	20062.9
1318	Yes	5A: TDF / 3TC / EFV		TB NOT suspected	4	10	No	5A: TDF / 3TC / EFV	90	False	Trimethoprim and sulfamethoxazole	90		LN	2015	0	1	4	2	0	1	30550	30032	30410	30508	30732.6	30915.3	31280.6	30500	30542	20166	20055
1319	Yes	5A: TDF / 3TC / EFV		TB NOT suspected	0	5	No	5A: TDF / 3TC / EFV	90	False	Trimethoprim and sulfamethoxazole	90		LN	2016	14	4	5	4	1	1	30634	30032	30508	30592	30816.6	30999.3	31364.6	30598	30640	20166	20053
1320	Yes	5A: TDF / 3TC / EFV		TB NOT suspected	0	5	No	5A: TDF / 3TC / EFV	90	False	Trimethoprim and sulfamethoxazole	90		LN	2016	0	1	6	1	0	1	30823	30032	30690	30781	31005.6	31188.3	31553.6	30780	30822	20166	20052
1321	Yes	5A: TDF / 3TC / EFV		TB NOT suspected	0	5	No	5A: TDF / 3TC / EFV	90	False	Trimethoprim and sulfamethoxazole	90		LN	2016	0	1	7	1	0	1	30907	30032	30781	30865	31089.6	31272.3	31637.6	30871	30913	20166	20053
1322	Yes	5A: TDF / 3TC / EFV		TB NOT suspected	0	2		5A: TDF / 3TC / EFV	90	False	Trimethoprim and sulfamethoxazole	90		LN	2017	1	1	8	1	0	1	30991	30032	30865	30949	31173.6	31356.3	31721.6	30955	30997	20166
1323	Yes	5A: TDF / 3TC / EFV		TB NOT suspected	0	0	No	5A: TDF / 3TC / EFV	90	False	Trimethoprim and sulfamethoxazole	90		LN	2017	0	1	9	1	0	1	31082	30032	30956	31040	31264.6	31447.3	31812.6	31046	31088	20166	20061
1324	Yes	5A: TDF / 3TC / EFV		TB NOT suspected	0	1	No	5A: TDF / 3TC / EFV	90	False	Trimethoprim and sulfamethoxazole	90		LN	2017	0	1	10	1	0	1	31166	30032	31040	31124	31348.6	31531.3	31896.6	31130	31172	20166	20067
1325	Yes	5A: TDF / 3TC / EFV		TB NOT suspected	0	3	No	5A: TDF / 3TC / EFV	90	False	Trimethoprim and sulfamethoxazole	90		LN	2017	0	1	11	1	0	1	31257	30032	31124	31215	31439.6	31622.3	31987.6	31214	31256	20166	20069
1326	Yes	5A: TDF / 3TC / EFV		TB NOT suspected	0	1	No	5A: TDF / 3TC / EFV	90	False	Trimethoprim and sulfamethoxazole	90		LN	2018	0	1	12	1	0	1	31341	30032	31215	31299	31523.6	31706.3	32071.6	31305	31347	20166	20066
1327	Yes	5A: TDF / 3TC / EFV		TB NOT suspected	0	1	No	5A: TDF / 3TC / EFV	30	False	Trimethoprim and sulfamethoxazole	30		LN	2018	0	1	13	1	0	1	31369	30032	31299	31327	31551.6	31734.3	32099.6	31329	31371		20067
1328	Yes	5A: TDF / 3TC / EFV		TB NOT suspected	0	7	No	5A: TDF / 3TC / EFV	30	False	Trimethoprim and sulfamethoxazole	30		LN	2018	0	1	14	1	0	1	31404	30032	31327	31362	31586.6	31769.3	32134.6	31357	31399		20068
1329	Yes	5A: TDF / 3TC / EFV		TB NOT suspected	0	2	No	5A: TDF / 3TC / EFV	30	False	Trimethoprim and sulfamethoxazole	30		LN	2018	0	1	15	1	0	1	31432	30032	31362	31390	31614.6	31797.3	32162.6	31392	31434	20166	20071
1330	Yes	5A: TDF / 3TC / EFV		TB NOT suspected	0	2	No	5A: TDF / 3TC / EFV	30	False	Trimethoprim and sulfamethoxazole	30		LN	2018	0	1	16	1	0	1	31460	30032	31390	31418	31642.6	31825.3	32190.6	31420	31462		20067
1331	Yes	5A: TDF / 3TC / EFV		TB NOT suspected	0	2	No	5A: TDF / 3TC / EFV	30	False	Trimethoprim and sulfamethoxazole	30		LN	2018	0	1	17	1	0	1	31488	30032	31418	31446	31670.6	31853.3	32218.6	31448	31490		20067
1332	Yes	5A: TDF / 3TC / EFV		TB NOT suspected	0	2	No	5A: TDF / 3TC / EFV	30	False	Trimethoprim and sulfamethoxazole	30		LN	2018	0.285714	1	18	1	0	1	31516	30032	31446	31474	31698.6	31881.3	32246.6	31476	31518		20068
1333	Yes	5A: TDF / 3TC / EFV		TB NOT suspected	0	1	No	5A: TDF / 3TC / EFV	30	False	Trimethoprim and sulfamethoxazole	30		LN	2018	0	1	19	1	0	1	31546	30032	31476	31504	31728.6	31911.3	32276.6	31506	31548		20066
1334	Yes	5A: TDF / 3TC / EFV		TB NOT suspected	0	2	No	5A: TDF / 3TC / EFV	30	False	Trimethoprim and sulfamethoxazole	30		LN	2018	0	1	20	1	0	1	31574	30032	31504	31532	31756.6	31939.3	32304.6	31534	31576	20166	20064
1335	Yes	5A: TDF / 3TC / EFV		TB NOT suspected	0	5	No	5A: TDF / 3TC / EFV	30	False	Trimethoprim and sulfamethoxazole	30		LN	2018	0.142857	1	21	1	0	1	31592	30032	31532	31550	31774.6	31957.3	32322.6	31562	31604	20166	20065
1336	Yes	5A: TDF / 3TC / EFV		TB NOT suspected	0	14	No	5A: TDF / 3TC / EFV	30	False	Trimethoprim and sulfamethoxazole	30		LN	2019	-0.142857	1	22	1	0	1	31629	30032	31551	31587	31811.6	31994.3	32359.6	31581	31623		20063
1337	Yes	13A: TDF / 3TC / DTG		TB NOT suspected	0	0	No	13A: TDF / 3TC / DTG	90	False	Trimethoprim and sulfamethoxazole	90		LN	2019	0	1	23	1	0	1	31712	30032	31586	31670	31894.6	32077.3	32442.6	31676	31718	20166	20063
1338	Yes	13A: TDF / 3TC / DTG		TB NOT suspected	0	6	No	13A: TDF / 3TC / DTG	90	False	Trimethoprim and sulfamethoxazole	90	71	LN	2019	4.28571	3	24	1	0	1	31775	30032	31670	31733	31957.6	32140.3	32505.6	31760	31802		20067
1339	Yes	13A: TDF / 3TC / DTG		TB NOT suspected	0	8	No	13A: TDF / 3TC / DTG	90	False	Trimethoprim and sulfamethoxazole	90		LN	2019	0.714286	1	25	1	0	1	31889	30032	31763	31847	32071.6	32254.3	32619.6	31853	31895		20064
1340	Yes	13A: TDF / 3TC / DTG		TB NOT suspected	0	4	No	13A: TDF / 3TC / DTG	30	False	Trimethoprim and sulfamethoxazole	30		LN	2019	-7	1	26	1	0	1	31978	30032	31852	31936	32160.6	32343.3	32708.6	31882	31924		20061
1341	Yes	13A: TDF / 3TC / DTG		TB NOT suspected	0	0	No	13A: TDF / 3TC / DTG	30	False	Trimethoprim and sulfamethoxazole	30		LN	2019	8	3	27	3	0	1	31959	30032	31887	31917	32141.6	32324.3	32689.6	31917	31959		20057
1342	Yes	13A: TDF / 3TC / DTG		TB NOT suspected	0	4	No	13A: TDF / 3TC / DTG	60	False	Trimethoprim and sulfamethoxazole	60		LN	2020	0	1	28	1	0	1	32069	30032	31973	32027	32251.6	32434.3	32799.6	32033	32075		20060
1343	Yes	13A: TDF / 3TC / DTG		TB NOT suspected	0	0	No	13A: TDF / 3TC / DTG	180	False	Trimethoprim and sulfamethoxazole	180		LN	2020	0	1	29	1	0	1	32237	30032	32027	32195	32419.6	32602.3	32967.6	32207	32249	20166	20059
1344	Yes	13A: TDF / 3TC / DTG		TB NOT suspected	0	25	No	13A: TDF / 3TC / DTG	180	False	Trimethoprim and sulfamethoxazole	180		LN	2020	0	1	30	1	0	1	32405	30032	32195	32363	32587.6	32770.3	33135.6	32375	32417		20059
1345	Yes	13A: TDF / 3TC / DTG		TB NOT suspected	0	7	No	13A: TDF / 3TC / DTG	180	False	Trimethoprim and sulfamethoxazole	180		LN	2021			31		0	1	32573	30032	32363	32531	32755.6	32938.3	33303.6	32543	32585		20068
1346	Yes	5A: TDF / 3TC / EFV	No	TB NOT suspected			No	5A: TDF / 3TC / EFV	30	False	Trimethoprim and sulfamethoxazole	60		LN	2014	0	1	1	1	0	0	30130	30025	30060	30088	30312.6	30495.3	30860.6	30090	30132	20160	20053
1347	Yes	5A: TDF / 3TC / EFV		TB NOT suspected	3	5	No	5A: TDF / 3TC / EFV	30	False	Trimethoprim and sulfamethoxazole	30		LN	2014	0	1	2	1	0	0	30158	30025	30088	30116	30340.6	30523.3	30888.6	30118	30160		20052
1348	Yes	5A: TDF / 3TC / EFV		TB NOT suspected		3	No	5A: TDF / 3TC / EFV	30	False	Trimethoprim and sulfamethoxazole	60		LN	2015	0	1	3	1	0	0	30186	30025	30116	30144	30368.6	30551.3	30916.6	30146	30188	20160	20051
1349	Yes	5A: TDF / 3TC / EFV		TB NOT suspected		5	No	5A: TDF / 3TC / EFV	30	False	Trimethoprim and sulfamethoxazole	60		LN	2015	0	1	4	1	0	0	30214	30025	30144	30172	30396.6	30579.3	30944.6	30174	30216	20160	20051
1350	Yes	5A: TDF / 3TC / EFV		TB NOT suspected	0	5	No	5A: TDF / 3TC / EFV	60	False	Trimethoprim and sulfamethoxazole	60		LN	2015	0	1	5	1	0	0	30277	30025	30172	30235	30459.6	30642.3	31007.6	30232	30274	20160	20051
1351	Yes	5A: TDF / 3TC / EFV		TB NOT suspected	0	5	No	5A: TDF / 3TC / EFV	60	False	Trimethoprim and sulfamethoxazole	60		LN	2015	-0.714286	1	6	1	0	0	30338	30025	30235	30296	30520.6	30703.3	31068.6	30295	30337	20160	20050
1352	Yes	5A: TDF / 3TC / EFV		TB NOT suspected	0	6	No	5A: TDF / 3TC / EFV	60	False	Trimethoprim and sulfamethoxazole	60		LN	2015	0	1	7	1	0	0	30396	30025	30291	30354	30578.6	30761.3	31126.6	30351	30393	20160	20050
1353	Yes	5A: TDF / 3TC / EFV		TB NOT suspected	0	6	No	5A: TDF / 3TC / EFV	60	False	Trimethoprim and sulfamethoxazole	60		LN	2015	0	1	8	1	0	0	30452	30025	30354	30410	30634.6	30817.3	31182.6	30414	30456	20160	20046
1354	Yes	5A: TDF / 3TC / EFV		TB NOT suspected	0	4	No	5A: TDF / 3TC / EFV	90	False	Trimethoprim and sulfamethoxazole	90		LN	2015	0	1	9	1	0	0	30543	30025	30410	30501	30725.6	30908.3	31273.6	30500	30542	20160	20046
1355	Yes	5A: TDF / 3TC / EFV		TB NOT suspected	0	10	No	5A: TDF / 3TC / EFV	90	False	Trimethoprim and sulfamethoxazole	90		LN	2016	0	1	10	2	0	0	30641	30025	30501	30599	30823.6	31006.3	31371.6	30591	30633		20053.7
1356	Yes	5A: TDF / 3TC / EFV		TB NOT suspected	0	3	No	5A: TDF / 3TC / EFV	90	False	Trimethoprim and sulfamethoxazole	90		LN	2016	0	1	11	1	0	0	30725	30025	30599	30683	30907.6	31090.3	31455.6	30689	30731	20160	20052
1357	Yes	5A: TDF / 3TC / EFV		TB NOT suspected	0	5	No	5A: TDF / 3TC / EFV	90	False	Trimethoprim and sulfamethoxazole	90		LN	2016	6	3	12	3	0	0	30816	30025	30683	30774	30998.6	31181.3	31546.6	30773	30815	20160	20048
1358	Yes	5A: TDF / 3TC / EFV		TB NOT suspected		4	No	5A: TDF / 3TC / EFV	90		Trimethoprim and sulfamethoxazole	90		LN	2016	6	3	13	1	0	0	30893	30025	30816	30851	31075.6	31258.3	31623.6	30906	30948		20048
1359	Yes	5A: TDF / 3TC / EFV		TB NOT suspected	0	5	No	5A: TDF / 3TC / EFV	90	False		90		LN	2017	0.714286	1	14	2	0	0	31028	30025	30893	30986	31210.6	31393.3	31758.6	30983	31025		20052
1360	Yes	5A: TDF / 3TC / EFV		TB NOT suspected	0	5	No	5A: TDF / 3TC / EFV	90	False	Trimethoprim and sulfamethoxazole	90		LN	2017	2	2	15	2	0	0	31124	30025	30991	31082	31306.6	31489.3	31854.6	31081	31123	20160	20053
1361	Yes	5A: TDF / 3TC / EFV		TB NOT suspected	0	2	No	5A: TDF / 3TC / EFV	90	False		90		LN	2017	0	1	16	1	0	0	31215	30025	31096	31173	31397.6	31580.3	31945.6	31186	31228		20052
1362	Yes	5A: TDF / 3TC / EFV		TB NOT suspected	0	3	No	5A: TDF / 3TC / EFV	90	False	Trimethoprim and sulfamethoxazole	90		LN	2017	0	1	17	1	0	0	31299	30025	31173	31257	31481.6	31664.3	32029.6	31263	31305	20160	20052
1363	Yes	5A: TDF / 3TC / EFV		TB NOT suspected	0	0	No	5A: TDF / 3TC / EFV	90	False	Trimethoprim and sulfamethoxazole	90		LN	2018			18		0	0	31383	30025	31257	31341	31565.6	31748.3	32113.6	31347	31389		20052
1364	Yes					21			60	True				LN	2009	0	1	1	1	0	1	28016	27717	27946	27974	28198.6	28381.3	28746.6	28006	28048	20160	20060
1365	Yes					9			60	True				LN	2009	4	3	2	1	0	1	28044	27717	27974	28002	28226.6	28409.3	28774.6	28034	28076	20160	20061.3
1366	Yes					10			60					LN	2009	0	1	3	1	0	1	28100	27717	28030	28058	28282.6	28465.3	28830.6	28090	28132	20160	20063.4
1367	Yes								60					LN	2009	0	1	4	1	0	1	28156	27717	28058	28114	28338.6	28521.3	28886.6	28118	28160	20160	20064.1
1368	Yes					8			120					LN	2009	0	1	5	1	0	1	28212	27717	28114	28170	28394.6	28577.3	28942.6	28234	28276	20160	20062
1369	Yes					9			120					LN	2009	0	1	6	1	0	1	28268	27717	28170	28226	28450.6	28633.3	28998.6	28290	28332	20160	20060
1370	Yes					32			88					LN	2009	0	1	7	1	0	1	28324	27717	28226	28282	28506.6	28689.3	29054.6	28314	28356	20160	20049.5
1371	Yes					8			120					LN	2010	0	1	8	1	0	1	28380	27717	28282	28338	28562.6	28745.3	29110.6	28402	28444	20160	20060
1372	Yes					17			120					LN	2010	0	1	9	1	0	1	28436	27717	28338	28394	28618.6	28801.3	29166.6	28458	28500	20160	20059
1373	Yes					10			60	True				LN	2010	0	1	10	1	0	1	28471	27717	28394	28429	28653.6	28836.3	29201.6	28454	28496	20154	20055
1374	Yes					12			120	True				LN	2010	0	1	11	1	0	1	28527	27717	28429	28485	28709.6	28892.3	29257.6	28549	28591	20160	20064.9
1375	Yes					10			120	True				LN	2010	0	1	12	1	0	1	28597	27717	28485	28555	28779.6	28962.3	29327.6	28605	28647	20160	20067.1
1376	Yes					8			120					LN	2010	0	1	13	1	0	1	28660	27717	28555	28618	28842.6	29025.3	29390.6	28675	28717	20160	20067.5
1377	Yes					3			60					LN	2010	0	1	14	1	0	1	28688	27717	28618	28646	28870.6	29053.3	29418.6	28678	28720	20160	20068.3
1378	Yes					9			120					LN	2011	0	1	15	1	0	1	28744	27717	28646	28702	28926.6	29109.3	29474.6	28766	28808	20160	20067.7
1379	Yes					18			120					LN	2011	13	4	16	3	1	1	28807	27717	28702	28765	28989.6	29172.3	29537.6	28822	28864		20068
1380	Yes					12			180	False	Trimethoprim and sulfamethoxazole	180		LN	2011	0	1	17	1	0	1	28989	27717	28856	28947	29171.6	29354.3	29719.6	29036	29078	20160	20066.6
1381	Yes	1A: d4T / 3TC / NVP (previous 1L)		TB NOT suspected		12	No	1A: d4T / 3TC / NVP (previous 1L)	180	False	Trimethoprim and sulfamethoxazole	180		LN	2011	0	1	18	1	0	1	29080	27717	28947	29038	29262.6	29445.3	29810.6	29127	29169	20160	20064.2
1382	Yes	1A: d4T / 3TC / NVP (previous 1L)		TB NOT suspected	0	0	No	1A: d4T / 3TC / NVP (previous 1L)	180					LN	2012	0	1	19	1	0	1	29164	27717	29038	29122	29346.6	29529.3	29894.6	29218	29260	20160	20060
1383	Yes	1A: d4T / 3TC / NVP (previous 1L)		TB NOT suspected	0	0	No	1A: d4T / 3TC / NVP (previous 1L)	180		Trimethoprim and sulfamethoxazole	120		LN	2012	0	1	20	1	0	1	29248	27717	29122	29206	29430.6	29613.3	29978.6	29302	29344	20150	20060
1384	Yes	1A: d4T / 3TC / NVP (previous 1L)		TB NOT suspected	0	14	No	1A: d4T / 3TC / NVP (previous 1L)	180		Trimethoprim and sulfamethoxazole	180		LN	2012	0	1	21	1	0	1	29339	27717	29206	29297	29521.6	29704.3	30069.6	29386	29428	20150	20051
1385	Yes	1A: d4T / 3TC / NVP (previous 1L)		TB NOT suspected	6	18	No	1A: d4T / 3TC / NVP (previous 1L)	180	False	Trimethoprim and sulfamethoxazole	180		LN	2012	4	3	22	1	0	1	29437	27717	29297	29395	29619.6	29802.3	30167.6	29477	29519	20150	20063.7
1386	Yes	1A: d4T / 3TC / NVP (previous 1L)		TB NOT suspected	0	0	No	1A: d4T / 3TC / NVP (previous 1L)	30		Trimethoprim and sulfamethoxazole	30		LN	2013	0	1	23	1	0	1	29479	27717	29423	29437	29661.6	29844.3	30209.6	29453	29495	20160	20064
1387	Yes	2A: AZT / 3TC / NVP (previous AZT)		TB NOT suspected	1	21		2A: AZT / 3TC / NVP (previous AZT)	60	False	Trimethoprim and sulfamethoxazole	60		LN	2013	0	1	24	1	0	1	29507	27717	29437	29465	29689.6	29872.3	30237.6	29497	29539		20069
1388	Yes	2A: AZT / 3TC / NVP (previous AZT)		TB NOT suspected	0	4	No	2A: AZT / 3TC / NVP (previous AZT)	60	False	Trimethoprim and sulfamethoxazole	60		LN	2013	0	1	25	1	0	1	29535	27717	29465	29493	29717.6	29900.3	30265.6	29525	29567		20063
1389	Yes	2A: AZT / 3TC / NVP (previous AZT)		TB NOT suspected		8	No	2A: AZT / 3TC / NVP (previous AZT)	60	False	Trimethoprim and sulfamethoxazole	60		LN	2013	0	1	26	1	0	1	29563	27717	29493	29521	29745.6	29928.3	30293.6	29553	29595	20160	20060
1390	Yes	2A: AZT / 3TC / NVP (previous AZT)		TB NOT suspected	0	14	No	2A: AZT / 3TC / NVP (previous AZT)	60		Trimethoprim and sulfamethoxazole	60		LN	2013	0	1	27	1	0	1	29598	27717	29521	29556	29780.6	29963.3	30328.6	29581	29623	20160	20060
1391	Yes	2A: AZT / 3TC / NVP (previous AZT)		TB NOT suspected		4	No	2A: AZT / 3TC / NVP (previous AZT)	60	False	Trimethoprim and sulfamethoxazole	60		LN	2013	0	1	28	1	0	1	29626	27717	29556	29584	29808.6	29991.3	30356.6	29616	29658	20160	20059
1392	Yes	2P: AZT / 3TC / NVP		TB NOT suspected	0	8	No	2P: AZT / 3TC / NVP	60		Trimethoprim and sulfamethoxazole	60		LN	2013	0	1	29	1	0	1	29654	27717	29584	29612	29836.6	30019.3	30384.6	29644	29686	20160	20061
1393	Yes	2A: AZT / 3TC / NVP (previous AZT)		TB NOT suspected	0	12	No	2A: AZT / 3TC / NVP (previous AZT)	60	False	Trimethoprim and sulfamethoxazole	30		LN	2013	0	1	30	1	0	1	29682	27717	29612	29640	29864.6	30047.3	30412.6	29672	29714		20055
1394	Yes	2A: AZT / 3TC / NVP (previous AZT)		TB NOT suspected	0	15	No	2A: AZT / 3TC / NVP (previous AZT)	60		Trimethoprim and sulfamethoxazole	60		LN	2013	0	1	31	1	0	1	29738	27717	29640	29696	29920.6	30103.3	30468.6	29700	29742	20160	20024
1395	Yes	2A: AZT / 3TC / NVP (previous AZT)		TB NOT suspected		21	No	2A: AZT / 3TC / NVP (previous AZT)	120	False	Trimethoprim and sulfamethoxazole	60		LN	2013	1	1	32	1	0	1	29808	27717	29696	29766	29990.6	30173.3	30538.6	29816	29858		20055
1396	Yes	2A: AZT / 3TC / NVP (previous AZT)		TB NOT suspected			No	2A: AZT / 3TC / NVP (previous AZT)	120	False	Trimethoprim and sulfamethoxazole	60		LN	2014	0	1	33	1	0	1	29864	27717	29773	29822	30046.6	30229.3	30594.6	29893	29935		20061
1397	Yes	2A: AZT / 3TC / NVP (previous AZT)		TB NOT suspected	0	8	No	2A: AZT / 3TC / NVP (previous AZT)	180	False	Trimethoprim and sulfamethoxazole	90		LN	2014	0	1	34	1	0	1	29955	27717	29822	29913	30137.6	30320.3	30685.6	30002	30044		20055
1398	Yes	2A: AZT / 3TC / NVP (previous AZT)		TB NOT suspected	0	6	No	2A: AZT / 3TC / NVP (previous AZT)	180	False	Trimethoprim and sulfamethoxazole	90		LN	2014	0	1	35	1	0	1	30046	27717	29913	30004	30228.6	30411.3	30776.6	30093	30135	20160	20055
1399	Yes	2A: AZT / 3TC / NVP (previous AZT)		TB NOT suspected	0	4	No	2A: AZT / 3TC / NVP (previous AZT)	180	False	Trimethoprim and sulfamethoxazole	90		LN	2014	0	1	36	1	0	1	30137	27717	30004	30095	30319.6	30502.3	30867.6	30184	30226	20160	20056
1400	Yes	2A: AZT / 3TC / NVP (previous AZT)		TB NOT suspected		4	No	2A: AZT / 3TC / NVP (previous AZT)	180	False	Trimethoprim and sulfamethoxazole	180		LN	2015	0	1	37	1	0	1	30228	27717	30095	30186	30410.6	30593.3	30958.6	30275	30317	20160	20050
1401	Yes	2A: AZT / 3TC / NVP (previous AZT)		TB NOT suspected	0	4	No	2A: AZT / 3TC / NVP (previous AZT)	180	False	Trimethoprim and sulfamethoxazole	90		LN	2015	5	3	38	1	0	1	30284	27717	30186	30242	30466.6	30649.3	31014.6	30366	30408	20160	20060
1402	Yes	2A: AZT / 3TC / NVP (previous AZT)		TB NOT suspected	0	4	No	2A: AZT / 3TC / NVP (previous AZT)	180	False	Trimethoprim and sulfamethoxazole	90		LN	2015	0	1	39	1	0	1	30410	27717	30277	30368	30592.6	30775.3	31140.6	30457	30499		20050
1403	Yes	2A: AZT / 3TC / NVP (previous AZT)		TB NOT suspected	0	4	No	2A: AZT / 3TC / NVP (previous AZT)	180	False	Trimethoprim and sulfamethoxazole	90		LN	2015	0	1	40	1	0	1	30494	27717	30368	30452	30676.6	30859.3	31224.6	30548	30590		20061.1
1404	Yes	2A: AZT / 3TC / NVP (previous AZT)		TB NOT suspected	0	4	No	2A: AZT / 3TC / NVP (previous AZT)	180	False	Trimethoprim and sulfamethoxazole	90		LN	2015	0	1	41	1	0	1	30585	27717	30452	30543	30767.6	30950.3	31315.6	30632	30674	20160	20055
1405	Yes	2A: AZT / 3TC / NVP (previous AZT)		TB NOT suspected	0	4	No	2A: AZT / 3TC / NVP (previous AZT)	180	False	Trimethoprim and sulfamethoxazole	90		LN	2016	0	1	42	1	0	1	30676	27717	30543	30634	30858.6	31041.3	31406.6	30723	30765	20160	20054
1406	Yes	2A: AZT / 3TC / NVP (previous AZT)		TB NOT suspected	0	4	No	2A: AZT / 3TC / NVP (previous AZT)	180	False	Trimethoprim and sulfamethoxazole	90		LN	2016	0	1	43	1	0	1	30767	27717	30634	30725	30949.6	31132.3	31497.6	30814	30856	20160	20054
1407	Yes	2A: AZT / 3TC / NVP (previous AZT)		TB NOT suspected	0	4	No	2A: AZT / 3TC / NVP (previous AZT)	180	False	Trimethoprim and sulfamethoxazole	90		LN	2016	0	1	44	1	0	1	30858	27717	30725	30816	31040.6	31223.3	31588.6	30905	30947		20059
1408	Yes	2A: AZT / 3TC / NVP (previous AZT)		TB NOT suspected		4	No	2A: AZT / 3TC / NVP (previous AZT)	180	False	Trimethoprim and sulfamethoxazole	90		LN	2016	0	1	45	1	0	1	30942	27717	30816	30900	31124.6	31307.3	31672.6	30996	31038	20160	20059
1409	Yes	2A: AZT / 3TC / NVP (previous AZT)		TB NOT suspected	0	4	No	2A: AZT / 3TC / NVP (previous AZT)	180	False	Trimethoprim and sulfamethoxazole	90		LN	2017	0	1	46	1	0	1	31026	27717	30900	30984	31208.6	31391.3	31756.6	31080	31122		20059
1410	Yes	2A: AZT / 3TC / NVP (previous AZT)		TB NOT suspected	0	4	No	2A: AZT / 3TC / NVP (previous AZT)	180	False	Trimethoprim and sulfamethoxazole	90		LN	2017	3.28571	3	47	1	0	1	31110	27717	30984	31068	31292.6	31475.3	31840.6	31164	31206		20060
1411	Yes	2A: AZT / 3TC / NVP (previous AZT)		TB NOT suspected	1	7	No	2A: AZT / 3TC / NVP (previous AZT)	180	False		90		LN	2017	6.71429	3	48	1	0	1	31217	27717	31091	31175	31399.6	31582.3	31947.6	31271	31313		20059
1412	Yes	2A: AZT / 3TC / NVP (previous AZT)		TB NOT suspected	15	0	No	2A: AZT / 3TC / NVP (previous AZT)	180	False	Trimethoprim and sulfamethoxazole	90	71	LN	2018	-4	1	49	1	0	1	31355	27717	31222	31313	31537.6	31720.3	32085.6	31402	31444		20056
1413	Yes	5A: TDF / 3TC / EFV		TB NOT suspected	0	6	No	5A: TDF / 3TC / EFV	90	False	Trimethoprim and sulfamethoxazole	30		LN	2018	10.4286	4	50	4	1	1	31410	27717	31285	31368	31592.6	31775.3	32140.6	31375	31417		20066
1414	Yes	2A: AZT / 3TC / NVP (previous AZT)		TB NOT suspected	0	4	No	2A: AZT / 3TC / NVP (previous AZT)	180	False	Trimethoprim and sulfamethoxazole	90		LN	2018	-6	1	51	1	0	1	31574	27717	31441	31532	31756.6	31939.3	32304.6	31621	31663		20056
1415	Yes	5A: TDF / 3TC / EFV		TB NOT suspected	0	2	No	5A: TDF / 3TC / EFV	90	False	Trimethoprim and sulfamethoxazole	90		LN	2018	1	1	52	1	0	1	31616	27717	31490	31574	31798.6	31981.3	32346.6	31580	31622		20055
1416	Yes	2A: AZT / 3TC / NVP (previous AZT)		TB NOT suspected	0	2	No	2A: AZT / 3TC / NVP (previous AZT)	180	False	Trimethoprim and sulfamethoxazole	90		LN	2019	0	1	53	1	0	1	31707	27717	31581	31665	31889.6	32072.3	32437.6	31761	31803		20055
1417	Yes	2A: AZT / 3TC / NVP (previous AZT)		TB NOT suspected	0	2	No	2A: AZT / 3TC / NVP (previous AZT)	180	False	Trimethoprim and sulfamethoxazole	90		LN	2019	0	1	54	1	0	1	31791	27717	31665	31749	31973.6	32156.3	32521.6	31845	31887		20060
1418	Yes	2A: AZT / 3TC / NVP (previous AZT)		TB NOT suspected	0	10	No	2A: AZT / 3TC / NVP (previous AZT)	180	False	Trimethoprim and sulfamethoxazole	90		LN	2019	4.71429	3	55	1	0	1	31875	27717	31749	31833	32057.6	32240.3	32605.6	31929	31971		20057
1419	Yes	2A: AZT / 3TC / NVP (previous AZT)		TB NOT suspected	0	0	No	2A: AZT / 3TC / NVP (previous AZT)	90	False	Trimethoprim and sulfamethoxazole	90		LN	2019	3	2	56	2	0	1	31992	27717	31866	31950	32174.6	32357.3	32722.6	31956	31998		20055
1420	Yes	2A: AZT / 3TC / NVP (previous AZT)		TB NOT suspected		10	No	2A: AZT / 3TC / NVP (previous AZT)	120	False	Trimethoprim and sulfamethoxazole	60		LN	2020	0	1	57	1	0	1	32090	27717	31971	32048	32272.6	32455.3	32820.6	32091	32133		20056
1421	Yes	2A: AZT / 3TC / NVP (previous AZT)		TB NOT suspected	0	3	No	2A: AZT / 3TC / NVP (previous AZT)	60	False	Trimethoprim and sulfamethoxazole	60		LN	2020	0	1	58	1	0	1	32118	27717	32048	32076	32300.6	32483.3	32848.6	32108	32150		20057
1422	Yes	7A: TDF / 3TC + ATV/r			0	0		7A: TDF / 3TC + ATV/r	60	False	Trimethoprim and sulfamethoxazole	30		LN	2020	0	1	59	1	0	1	32146	27717	32076	32104	32328.6	32511.3	32876.6	32136	32178		20053
1423	Yes	7A: TDF / 3TC + ATV/r		TB NOT suspected	0	0	No	7A: TDF / 3TC + ATV/r	60	False	Trimethoprim and sulfamethoxazole	30		LN	2020	0	1	60	1	0	1	32174	27717	32104	32132	32356.6	32539.3	32904.6	32164	32206		20058
1424	Yes	7A: TDF / 3TC + ATV/r		TB suspected	0	4	No	7A: TDF / 3TC + ATV/r	30	False	Trimethoprim and sulfamethoxazole	30		LN	2020	0	1	61	1	0	1	32202	27717	32132	32160	32384.6	32567.3	32932.6	32162	32204		20057
1425	Yes	7A: TDF / 3TC + ATV/r		TB NOT suspected	0	8	No	7A: TDF / 3TC + ATV/r	60	False		30		LN	2020	-3	1	62	1	0	1	32230	27717	32160	32188	32412.6	32595.3	32960.6	32220	32262		20053
1426	Yes	7A: TDF / 3TC + ATV/r		TB NOT suspected	0	8	No	7A: TDF / 3TC + ATV/r	60	False	Trimethoprim and sulfamethoxazole	30		LN	2020	0	1	63	1	0	1	32230	27717	32167	32188	32412.6	32595.3	32960.6	32227	32269		20053
1427	Yes	7A: TDF / 3TC + ATV/r		TB NOT suspected	0	14	No	7A: TDF / 3TC + ATV/r	60	False	Trimethoprim and sulfamethoxazole	30		LN	2020	0	1	64	1	0	1	32258	27717	32188	32216	32440.6	32623.3	32988.6	32248	32290		20056
1428	Yes	7A: TDF / 3TC + ATV/r		TB NOT suspected	0	18	No	7A: TDF / 3TC + ATV/r	90	False	Trimethoprim and sulfamethoxazole	30		LN	2020	0	1	65	1	0	1	32286	27717	32216	32244	32468.6	32651.3	33016.6	32306	32348		20054
1429	Yes	7A: TDF / 3TC + ATV/r		TB NOT suspected	0	22	No	7A: TDF / 3TC + ATV/r	120	False	Trimethoprim and sulfamethoxazole	60		LN	2020	0	1	66	1	0	1	32342	27717	32244	32300	32524.6	32707.3	33072.6	32364	32406		20057
1430	Yes	7A: TDF / 3TC + ATV/r		TB NOT suspected		30	No	7A: TDF / 3TC + ATV/r	120		Trimethoprim and sulfamethoxazole	30		LN	2021	0	1	67	1	0	1	32370	27717	32300	32328	32552.6	32735.3	33100.6	32420	32462		20083
1431	Yes	7A: TDF / 3TC + ATV/r			1	0		7A: TDF / 3TC + ATV/r	60	False	Trimethoprim and sulfamethoxazole	30		LN	2021	0	1	68	1	0	1	32398	27717	32328	32356	32580.6	32763.3	33128.6	32388	32430		20054
1432	Yes	7A: TDF / 3TC + ATV/r		TB NOT suspected	2	8	No	7A: TDF / 3TC + ATV/r	60	False	Trimethoprim and sulfamethoxazole	30		LN	2021			69		0	1	32426	27717	32356	32384	32608.6	32791.3	33156.6	32416	32458		20056
1433	Yes	5A: TDF / 3TC / EFV	No	TB NOT suspected	0	0	No	5A: TDF / 3TC / EFV	30	False	Trimethoprim and sulfamethoxazole	30		LN	2015	-1	1	1	1	0	1	30179	31152	30109	30137	30361.6	30544.3	30909.6	30139	30181	20150	20063
1434	Yes	5A: TDF / 3TC / EFV		TB NOT suspected	0	2	No	5A: TDF / 3TC / EFV	30	False	Trimethoprim and sulfamethoxazole	30		LN	2015	0.142857	1	2	1	0	1	30200	31152	30130	30158	30382.6	30565.3	30930.6	30160	30202	20150	20062
1435	Yes	5A: TDF / 3TC / EFV		TB NOT suspected		4	No	5A: TDF / 3TC / EFV	30	False	Trimethoprim and sulfamethoxazole	60		LN	2015	0	1	3	1	0	1	30228	31152	30159	30186	30410.6	30593.3	30958.6	30189	30231	20150	20062
1436	Yes	5A: TDF / 3TC / EFV		TB NOT suspected	0	4	No	5A: TDF / 3TC / EFV	30	False	Trimethoprim and sulfamethoxazole	30		LN	2015	0	1	4	1	0	1	30256	31152	30186	30214	30438.6	30621.3	30986.6	30216	30258	20150	20062
1437	Yes	5A: TDF / 3TC / EFV		TB NOT suspected		6	No	5A: TDF / 3TC / EFV	60	False	Trimethoprim and sulfamethoxazole	60		LN	2015	0	1	5	1	0	1	30312	31152	30214	30270	30494.6	30677.3	31042.6	30274	30316	20150	20066.4
1438	Yes	6A: TDF / 3TC + NVP		TB NOT suspected		6	No	6A: TDF / 3TC + NVP	180	False	Trimethoprim and sulfamethoxazole	60		LN	2015	0	1	6	1	0	1	30368	31152	30270	30326	30550.6	30733.3	31098.6	30450	30492		20063
1439	Yes	6A: TDF / 3TC + NVP		TB NOT suspected	15	73	No	6A: TDF / 3TC + NVP	180	False	Trimethoprim and sulfamethoxazole	60		LN	2015	0	1	7	1	0	1	30424	31152	30326	30382	30606.6	30789.3	31154.6	30506	30548		20064
1440	Yes	6A: TDF / 3TC + NVP		TB NOT suspected		22		6A: TDF / 3TC + NVP	180	False	Trimethoprim and sulfamethoxazole	60		LN	2015	8	3	8	1	0	1	30480	31152	30382	30438	30662.6	30845.3	31210.6	30562	30604		20064
1441	Yes	6A: TDF / 3TC + NVP		TB NOT suspected	0	0	No	6A: TDF / 3TC + NVP	90	False	Trimethoprim and sulfamethoxazole	30		LN	2016	0	1	9	1	0	1	30564	31152	30494	30522	30746.6	30929.3	31294.6	30584	30626
1442	Yes	6A: TDF / 3TC + NVP		TB NOT suspected	0	0	No	6A: TDF / 3TC + NVP	210	False	Trimethoprim and sulfamethoxazole	90		LN	2016	0	1	10	1	0	1	30648	31152	30522	30606	30830.6	31013.3	31378.6	30732	30774
1443	Yes	6A: TDF / 3TC + NVP		TB NOT suspected	57	0	No	6A: TDF / 3TC + NVP	90	False	Trimethoprim and sulfamethoxazole	90		LN	2016	3	2	11	2	0	1	30732	31152	30606	30690	30914.6	31097.3	31462.6	30696	30738	20150	20064
1444	Yes	6A: TDF / 3TC + NVP		TB NOT suspected	1	32	No	6A: TDF / 3TC + NVP	180	False	Trimethoprim and sulfamethoxazole	90		LN	2016	6	3	12	1	0	1	30823	31152	30711	30781	31005.6	31188.3	31553.6	30891	30933	20150	20060
1445	Yes	6A: TDF / 3TC + NVP		TB NOT suspected	0	54	No	6A: TDF / 3TC + NVP	180	False	Trimethoprim and sulfamethoxazole	60		LN	2017	0	1	13	1	0	1	30928	31152	30823	30886	31110.6	31293.3	31658.6	31003	31045	20150	20063
1446	Yes	6A: TDF / 3TC + NVP		TB NOT suspected	0	24	No	6A: TDF / 3TC + NVP	210	False	Trimethoprim and sulfamethoxazole	60		LN	2017	2.14286	2	14	1	0	1	30991	31152	30886	30949	31173.6	31356.3	31721.6	31096	31138	20150	20063
1447	Yes	6A: TDF / 3TC + NVP		TB NOT suspected	0	40	No	6A: TDF / 3TC + NVP	180	False	Trimethoprim and sulfamethoxazole	60		LN	2017	7	3	15	1	0	1	31061	31152	30964	31019	31243.6	31426.3	31791.6	31144	31186	20150
1448	Yes	6A: TDF / 3TC + NVP		TB NOT suspected			No	6A: TDF / 3TC + NVP	180			60		LN	2017	-0.285714	1	16	1	0	1	31140	31152	31068	31098	31322.6	31505.3	31870.6	31248	31290		20063
1449	Yes	6A: TDF / 3TC + NVP		TB NOT suspected			No	6A: TDF / 3TC + NVP	180	False		60		LN	2017	0	1	17	1	0	1	31194	31152	31096	31152	31376.6	31559.3	31924.6	31276	31318
1450	Yes	6A: TDF / 3TC + NVP		TB NOT suspected	0	54	No	6A: TDF / 3TC + NVP	180	False	Trimethoprim and sulfamethoxazole	60		LN	2017	0	1	18	1	0	1	31250	31152	31152	31208	31432.6	31615.3	31980.6	31332	31374	20150
1451	Yes	6A: TDF / 3TC + NVP		TB NOT suspected	1	60	No	6A: TDF / 3TC + NVP	180	False	Trimethoprim and sulfamethoxazole	90		LN	2018	0	1	19	1	0	1	31306	31152	31208	31264	31488.6	31671.3	32036.6	31388	31430		20063
1452	Yes	6A: TDF / 3TC + NVP		TB NOT suspected	0	30	No	6A: TDF / 3TC + NVP	90	False	Trimethoprim and sulfamethoxazole	60		LN	2018	0	1	20	1	0	1	31383	31152	31264	31341	31565.6	31748.3	32113.6	31354	31396		20062
1453	Yes	6A: TDF / 3TC + NVP		TB NOT suspected	0	6	No	6A: TDF / 3TC + NVP	90	False	Trimethoprim and sulfamethoxazole	30		LN	2018	0	1	21	1	0	1	31411	31152	31341	31369	31593.6	31776.3	32141.6	31431	31473		20064
1454	Yes	6A: TDF / 3TC + NVP		TB NOT suspected	0	66	No	6A: TDF / 3TC + NVP	90	False	Trimethoprim and sulfamethoxazole	60		LN	2018	0.428571	1	22	1	0	1	31471	31152	31369	31429	31653.6	31836.3	32201.6	31459	31501		20065
1455	Yes	6A: TDF / 3TC + NVP		TB NOT suspected	0	27	No	6A: TDF / 3TC + NVP	180	False	Trimethoprim and sulfamethoxazole	60		LN	2018	26	4	23	3	1	1	31530	31152	31432	31488	31712.6	31895.3	32260.6	31612	31654		20065
1456	Yes	13A: TDF / 3TC / DTG						13A: TDF / 3TC / DTG	30	False	Trimethoprim and sulfamethoxazole	30		LN	2019	0	1	24	1	0	1	31740	31152	31670	31698	31922.6	32105.3	32470.6	31700	31742		20060
1457	Yes	13A: TDF / 3TC / DTG		TB NOT suspected	0	2	No	13A: TDF / 3TC / DTG	90	False	Trimethoprim and sulfamethoxazole	90		LN	2019	0	1	25	1	0	1	31824	31152	31698	31782	32006.6	32189.3	32554.6	31788	31830		20060
1458	Yes	13A: TDF / 3TC / DTG		TB NOT suspected			No	13A: TDF / 3TC / DTG	90	False	Trimethoprim and sulfamethoxazole	90		LN	2019	1	1	26	1	0	1	31908	31152	31782	31866	32090.6	32273.3	32638.6	31872	31914		20061
1459	Yes	13A: TDF / 3TC / DTG		TB NOT suspected			No	13A: TDF / 3TC / DTG	90	False	Trimethoprim and sulfamethoxazole	90		LN	2019	1	1	27	1	0	1	31999	31152	31873	31957	32181.6	32364.3	32729.6	31963	32005	20167	20061
1460	Yes	13A: TDF / 3TC / DTG		TB NOT suspected	0	15	No	13A: TDF / 3TC / DTG	30	False	Trimethoprim and sulfamethoxazole	30		LN	2020	0	1	28	2	0	1	32048	31152	31964	32006	32230.6	32413.3	32778.6	31994	32036		20061
1461	Yes	13A: TDF / 3TC / DTG		TB NOT suspected	0	1	No	13A: TDF / 3TC / DTG	90	False	Trimethoprim and sulfamethoxazole	90		LN	2020	0	1	29	1	0	1	32132	31152	32006	32090	32314.6	32497.3	32862.6	32096	32138		20065
1462	Yes	13A: TDF / 3TC / DTG		TB NOT suspected	0	0	No	13A: TDF / 3TC / DTG	90	False	Trimethoprim and sulfamethoxazole	90		LN	2020	1	1	30	1	0	1	32209	31152	32090	32167	32391.6	32574.3	32939.6	32180	32222		20067
1463	Yes	13A: TDF / 3TC / DTG		TB NOT suspected	8	6	No	13A: TDF / 3TC / DTG	30	False	Trimethoprim and sulfamethoxazole	30		LN	2020	0	1	31	1	0	1	32251	31152	32174	32209	32433.6	32616.3	32981.6	32204	32246		20070
1464	Yes	13A: TDF / 3TC / DTG		TB NOT suspected	0	10	No	13A: TDF / 3TC / DTG	30	False	Trimethoprim and sulfamethoxazole	30		LN	2020	0	1	32	1	0	1	32279	31152	32209	32237	32461.6	32644.3	33009.6	32239	32281		20071
1465	Yes	13A: TDF / 3TC / DTG		TB NOT suspected	0	12	No	13A: TDF / 3TC / DTG	60	False	Trimethoprim and sulfamethoxazole	60		LN	2020	2	2	33	2	0	1	32335	31152	32237	32293	32517.6	32700.3	33065.6	32297	32339
1466	Yes	13A: TDF / 3TC / DTG		TB NOT suspected	0	12	No	13A: TDF / 3TC / DTG	120	False	Trimethoprim and sulfamethoxazole	120		LN	2021			34		0	1	32431	31152	32307	32389	32613.6	32796.3	33161.6	32427	32469		20063
1467	Yes	5A: TDF / 3TC / EFV	No	TB NOT suspected	0	0	No	5A: TDF / 3TC / EFV	30	False	Trimethoprim and sulfamethoxazole	30		LN	2015	0.142857	1	1	1	0	1	30200	29990	30130	30158	30382.6	30565.3	30930.6	30160	30202		20050
1468	Yes	5A: TDF / 3TC / EFV		TB NOT suspected		2	No	5A: TDF / 3TC / EFV	60	False	Trimethoprim and sulfamethoxazole	60		LN	2015	0	1	2	1	0	1	30256	29990	30159	30214	30438.6	30621.3	30986.6	30219	30261
1469	Yes	5A: TDF / 3TC / EFV		TB NOT suspected		6	No	5A: TDF / 3TC / EFV	90	False	Trimethoprim and sulfamethoxazole	90		LN	2015	1	1	3	1	0	1	30340	29990	30214	30298	30522.6	30705.3	31070.6	30304	30346	20151	20051.2
1470	Yes	5A: TDF / 3TC / EFV		TB NOT suspected	0	3	No	5A: TDF / 3TC / EFV	90	False	Trimethoprim and sulfamethoxazole	90		LN	2015	0	1	4	1	0	1	30438	29990	30305	30396	30620.6	30803.3	31168.6	30395	30437		20050.3
1471	Yes	5A: TDF / 3TC / EFV		TB NOT suspected	0	5	No	5A: TDF / 3TC / EFV	90	False	Trimethoprim and sulfamethoxazole	90		LN	2015	13	4	5	4	1	1	30529	29990	30396	30487	30711.6	30894.3	31259.6	30486	30528	20151	20050
1472	Yes	5A: TDF / 3TC / EFV		TB NOT suspected	0	10	No	5A: TDF / 3TC / EFV	90	False	Trimethoprim and sulfamethoxazole	90		LN	2016	0	1	6	1	0	1	30627	29990	30578	30585	30809.6	30992.3	31357.6	30668	30710	20151	20050
1473	Yes	5A: TDF / 3TC / EFV		TB NOT suspected	0	4	No	5A: TDF / 3TC / EFV	90	False	Trimethoprim and sulfamethoxazole	90		LN	2016	0	1	7	1	0	1	30718	29990	30585	30676	30900.6	31083.3	31448.6	30675	30717	20151
1474	Yes	5A: TDF / 3TC / EFV		TB NOT suspected	0	10	No	5A: TDF / 3TC / EFV	90	False	Trimethoprim and sulfamethoxazole	90		LN	2016	0	1	8	1	0	1	30809	29990	30676	30767	30991.6	31174.3	31539.6	30766	30808	20151	20054
1475	Yes	5A: TDF / 3TC / EFV		TB NOT suspected	0	5	No	5A: TDF / 3TC / EFV	90	False	Trimethoprim and sulfamethoxazole	90		LN	2016	6	3	9	1	0	1	30837	29990	30767	30795	31019.6	31202.3	31567.6	30857	30899	20151	20051
1476	Yes	5A: TDF / 3TC / EFV		TB NOT suspected	0	5	No	5A: TDF / 3TC / EFV	90	False	Trimethoprim and sulfamethoxazole	90		LN	2017	-9	1	10	1	0	1	30970	29990	30837	30928	31152.6	31335.3	31700.6	30927	30969	20151	20053
1477	Yes	5A: TDF / 3TC / EFV		TB NOT suspected	0	4	No	5A: TDF / 3TC / EFV	90	False		90		LN	2017	0	1	11	1	0	1	30998	29990	30865	30956	31180.6	31363.3	31728.6	30955	30997	20151	20051
1478	Yes	5A: TDF / 3TC / EFV		TB NOT suspected	0	5	No	5A: TDF / 3TC / EFV	90	False	Trimethoprim and sulfamethoxazole	90		LN	2017	0	1	12	1	0	1	31089	29990	30956	31047	31271.6	31454.3	31819.6	31046	31088	20151	20050
1479	Yes	5A: TDF / 3TC / EFV		TB NOT suspected	0	10	No	5A: TDF / 3TC / EFV	90	False	Trimethoprim and sulfamethoxazole	90		LN	2017	0	1	13	1	0	1	31173	29990	31047	31131	31355.6	31538.3	31903.6	31137	31179		20053
1480	Yes	5A: TDF / 3TC / EFV		TB NOT suspected			No	5A: TDF / 3TC / EFV	90		Trimethoprim and sulfamethoxazole	90		LN	2017	0	1	14	1	0	1	31264	29990	31131	31222	31446.6	31629.3	31994.6	31221	31263	20151	20054
1481	Yes	5A: TDF / 3TC / EFV		TB NOT suspected	0	2	No	5A: TDF / 3TC / EFV	90	False	Trimethoprim and sulfamethoxazole	90		LN	2018	0	1	15	1	0	1	31355	29990	31222	31313	31537.6	31720.3	32085.6	31312	31354
1482	Yes	5A: TDF / 3TC / EFV		TB NOT suspected	0	2	No	5A: TDF / 3TC / EFV	90	False	Trimethoprim and sulfamethoxazole	90		LN	2018	0	1	16	1	0	1	31439	29990	31313	31397	31621.6	31804.3	32169.6	31403	31445		20056
1483	Yes	5A: TDF / 3TC / EFV		TB NOT suspected	0	2	No	5A: TDF / 3TC / EFV	90	False	Trimethoprim and sulfamethoxazole	90		LN	2018	1	1	17	2	0	1	31530	29990	31397	31488	31712.6	31895.3	32260.6	31487	31529		20057
1484	Yes	5A: TDF / 3TC / EFV		TB NOT suspected	0	3	No	5A: TDF / 3TC / EFV	90	False	Trimethoprim and sulfamethoxazole	90		LN	2018	0	1	18	1	0	1	31600	29990	31495	31558	31782.6	31965.3	32330.6	31585	31627
1485	Yes	13A: TDF / 3TC / DTG		TB NOT suspected	0	0	No	13A: TDF / 3TC / DTG	90	False	Trimethoprim and sulfamethoxazole	90		LN	2019	1	1	19	1	0	1	31684	29990	31558	31642	31866.6	32049.3	32414.6	31648	31690
1486	Yes	13A: TDF / 3TC / DTG		TB NOT suspected	0	4	No	13A: TDF / 3TC / DTG	90	False	Trimethoprim and sulfamethoxazole	90		LN	2019	0	1	20	1	0	1	31775	29990	31649	31733	31957.6	32140.3	32505.6	31739	31781	20151
1487	Yes	13A: TDF / 3TC / DTG		TB NOT suspected	0	5	No	13A: TDF / 3TC / DTG	90	False	Trimethoprim and sulfamethoxazole	90		LN	2019	7.14286	3	21	3	0	1	31859	29990	31733	31817	32041.6	32224.3	32589.6	31823	31865
1488	Yes	13A: TDF / 3TC / DTG		TB NOT suspected	0	6	No	13A: TDF / 3TC / DTG	30	False	Trimethoprim and sulfamethoxazole	30		LN	2019	0	1	22	3	0	1	31964	29990	31867	31922	32146.6	32329.3	32694.6	31897	31939
1489	Yes	13A: TDF / 3TC / DTG						13A: TDF / 3TC / DTG	90			90		LN	2020	0	1	23	1	0	1	32041	29990	31922	31999	32223.6	32406.3	32771.6	32012	32054
1490	Yes	13A: TDF / 3TC / DTG			0	3		13A: TDF / 3TC / DTG	180	False	Trimethoprim and sulfamethoxazole	180		LN	2020	0	1	24	1	0	1	32209	29990	31999	32167	32391.6	32574.3	32939.6	32179	32221		20052
1491	Yes	13A: TDF / 3TC / DTG		TB NOT suspected	0	10	No	13A: TDF / 3TC / DTG	60	False	Trimethoprim and sulfamethoxazole	60		LN	2020	1	1	25	1	0	1	32265	29990	32167	32223	32447.6	32630.3	32995.6	32227	32269		20055
1492	Yes	13A: TDF / 3TC / DTG		TB NOT suspected	0	23	No	13A: TDF / 3TC / DTG	60	False	Trimethoprim and sulfamethoxazole	60		LN	2020	0	1	26	2	0	1	32342	29990	32230	32300	32524.6	32707.3	33072.6	32290	32332		20051
1493	Yes	13A: TDF / 3TC / DTG		TB NOT suspected	7	5	No	13A: TDF / 3TC / DTG	90	False	Trimethoprim and sulfamethoxazole	90		LN	2021			27		0	1	32426	29990	32300	32384	32608.6	32791.3	33156.6	32390	32432		20050
1494	Yes	5A: TDF / 3TC / EFV	No	TB NOT suspected			No	5A: TDF / 3TC / EFV	30	True	Trimethoprim and sulfamethoxazole	30		LN	2015	0	1	1	1	0	1	30333	30263	30263	30291	30515.6	30698.3	31063.6	30293	30335	20157	20053.3
1495	Yes	5A: TDF / 3TC / EFV		TB NOT suspected	0	4	No	5A: TDF / 3TC / EFV	90	False	Trimethoprim and sulfamethoxazole	90		LN	2015	3	2	2		0	1	30424	30263	30291	30382	30606.6	30789.3	31154.6	30381	30423	20157
1496	Yes	5A: TDF / 3TC / EFV		TB NOT suspected	13	0	No	5A: TDF / 3TC / EFV	90	False	Trimethoprim and sulfamethoxazole	90		LN	2015	0	1	3	1	0	1	30529	30263	30403	30487	30711.6	30894.3	31259.6	30493	30535	20157
1497	Yes	5A: TDF / 3TC / EFV		TB NOT suspected	0	4	No	5A: TDF / 3TC / EFV	90	False	Trimethoprim and sulfamethoxazole	90		LN	2016	8	3	4	3	0	1	30620	30263	30487	30578	30802.6	30985.3	31350.6	30577	30619	20157	20050
1498	Yes	6A: TDF / 3TC + NVP		TB NOT suspected	0	0	No	6A: TDF / 3TC + NVP	30	False	Trimethoprim and sulfamethoxazole	30		LN	2016	0.714286	1	5	1	0	1	30699	30263	30634	30657	30881.6	31064.3	31429.6	30664	30706		20050
1499	Yes	5A: TDF / 3TC / EFV		TB NOT suspected	2	4	No	5A: TDF / 3TC / EFV	30	False	Trimethoprim and sulfamethoxazole	30		LN	2016	1	1	6	1	0	1	30732	30263	30662	30690	30914.6	31097.3	31462.6	30692	30734	20157	20058
1500	Yes	5A: TDF / 3TC / EFV		TB NOT suspected	0	0	No	5A: TDF / 3TC / EFV	30	False	Trimethoprim and sulfamethoxazole	30		LN	2016	11	4	7	4	1	1	30767	30263	30697	30725	30949.6	31132.3	31497.6	30727	30769	20157	20059
1501	Yes	5A: TDF / 3TC / EFV		TB NOT suspected	60	0	No	5A: TDF / 3TC / EFV	30	False	Trimethoprim and sulfamethoxazole	30		LN	2016	0	1	8	1	0	1	30872	30263	30802	30830	31054.6	31237.3	31602.6	30832	30874
1502	Yes	5A: TDF / 3TC / EFV		TB NOT suspected	0	2	No	5A: TDF / 3TC / EFV	90	False	Trimethoprim and sulfamethoxazole	90		LN	2017	0	1	9	1	0	1	30956	30263	30830	30914	31138.6	31321.3	31686.6	30920	30962		20061
1503	Yes	5A: TDF / 3TC / EFV	Patient pregnant	TB NOT suspected	0	2	No	5A: TDF / 3TC / EFV	90	False	Trimethoprim and sulfamethoxazole	90		LN	2017	0	1	10	1	0	1	31047	30263	30914	31005	31229.6	31412.3	31777.6	31004	31046		20055
1504	Yes	5A: TDF / 3TC / EFV	Patient pregnant	TB NOT suspected	0	4	No	5A: TDF / 3TC / EFV	90	False	Trimethoprim and sulfamethoxazole	90		LN	2017	1	1	11	1	0	1	31131	30263	31005	31089	31313.6	31496.3	31861.6	31095	31137	20157	20059
1505	Yes	5A: TDF / 3TC / EFV	Patient pregnant	TB NOT suspected	0	4	No	5A: TDF / 3TC / EFV	90	False		90		LN	2017	1.28571	2	12	2	0	1	31229	30263	31096	31187	31411.6	31594.3	31959.6	31186	31228		20064
1506	Yes	5A: TDF / 3TC / EFV		TB NOT suspected	4	0	No	5A: TDF / 3TC / EFV	30	False	Trimethoprim and sulfamethoxazole	30		LN	2018	0	1	13	1	0	1	31266	30263	31196	31224	31448.6	31631.3	31996.6	31226	31268	20157	20056
1507	Yes	5A: TDF / 3TC / EFV		TB NOT suspected	0	4	No	5A: TDF / 3TC / EFV	30	False	Trimethoprim and sulfamethoxazole	30		LN	2018	0.714286	1	14	1	0	1	31294	30263	31224	31252	31476.6	31659.3	32024.6	31254	31296	20157	20056
1508	Yes	5A: TDF / 3TC / EFV		TB NOT suspected	0	4	No	5A: TDF / 3TC / EFV	30	False	Trimethoprim and sulfamethoxazole	30		LN	2018	-0.142857	1	15	1	0	1	31321	30263	31257	31279	31503.6	31686.3	32051.6	31287	31329		20055
1509	Yes	5A: TDF / 3TC / EFV		TB NOT suspected	0	4	No	5A: TDF / 3TC / EFV	30	False	Trimethoprim and sulfamethoxazole	30		LN	2018	0.285714	1	16	1	0	1	31348	30263	31278	31306	31530.6	31713.3	32078.6	31308	31350		20056
1510	Yes	5A: TDF / 3TC / EFV		TB NOT suspected	0	4	No	5A: TDF / 3TC / EFV	30	False	Trimethoprim and sulfamethoxazole	30		LN	2018	0.857143	1	17	2	0	1	31386	30263	31308	31344	31568.6	31751.3	32116.6	31338	31380		20056
1511	Yes	5A: TDF / 3TC / EFV		TB NOT suspected	0	4	No	5A: TDF / 3TC / EFV	30	False	Trimethoprim and sulfamethoxazole	30		LN	2018	3.42857	3	18	2	0	1	31410	30263	31350	31368	31592.6	31775.3	32140.6	31380	31422
1512	Yes	5A: TDF / 3TC / EFV		TB NOT suspected	0	0	No	5A: TDF / 3TC / EFV	30	False	Trimethoprim and sulfamethoxazole	30		LN	2018	0	1	19	1	0	1	31462	30263	31392	31420	31644.6	31827.3	32192.6	31422	31464		20056
1513	Yes	5A: TDF / 3TC / EFV		TB NOT suspected	0	4	No	5A: TDF / 3TC / EFV	30	False	Trimethoprim and sulfamethoxazole	30		LN	2018	0	1	20	1	0	1	31490	30263	31420	31448	31672.6	31855.3	32220.6	31450	31492	20157	20055
1514	Yes	5A: TDF / 3TC / EFV		TB NOT suspected	0	4	No	5A: TDF / 3TC / EFV	30	False	Trimethoprim and sulfamethoxazole	30		LN	2018	0.714286	1	21	1	0	1	31518	30263	31448	31476	31700.6	31883.3	32248.6	31478	31520		20054
1515	Yes	5A: TDF / 3TC / EFV		TB NOT suspected	0	2	No	5A: TDF / 3TC / EFV	30	False	Trimethoprim and sulfamethoxazole			LN	2018	4.28571	3	22	3	0	1	31551	30263	31481	31509	31733.6	31916.3	32281.6	31511	31553		20055
1516	Yes	5A: TDF / 3TC / EFV		TB NOT suspected	0	9	No	5A: TDF / 3TC / EFV	30	False	Trimethoprim and sulfamethoxazole	30		LN	2018	0	1	23	1	0	1	31609	30263	31539	31567	31791.6	31974.3	32339.6	31569	31611	20157	20053
1517	Yes	5A: TDF / 3TC / EFV		TB NOT suspected	0	2	No	5A: TDF / 3TC / EFV	30	False	Trimethoprim and sulfamethoxazole	30		LN	2019	0	1	24	1	0	1	31637	30263	31567	31595	31819.6	32002.3	32367.6	31597	31639		20050
1518	Yes	5A: TDF / 3TC / EFV		TB NOT suspected	0	4	No	5A: TDF / 3TC / EFV	30	False	Trimethoprim and sulfamethoxazole	30		LN	2019	1	1	25	1	0	1	31665	30263	31595	31623	31847.6	32030.3	32395.6	31625	31667	20157	20051
1519	Yes	5A: TDF / 3TC / EFV		TB NOT suspected	0	0	No	5A: TDF / 3TC / EFV	30	False	Trimethoprim and sulfamethoxazole	30		LN	2019	0	1	26	1	0	1	31700	30263	31630	31658	31882.6	32065.3	32430.6	31660	31702	20157	20054
1520	Yes	5A: TDF / 3TC / EFV		TB NOT suspected	0	0	No	5A: TDF / 3TC / EFV	30	False	Trimethoprim and sulfamethoxazole	30		LN	2019	0.714286	1	27	1	0	1	31730	30263	31658	31688	31912.6	32095.3	32460.6	31688	31730
1521	Yes	5A: TDF / 3TC / EFV		TB NOT suspected	0	0	No	5A: TDF / 3TC / EFV	30	False	Trimethoprim and sulfamethoxazole	30		LN	2019	1	1	28	1	0	1	31763	30263	31693	31721	31945.6	32128.3	32493.6	31723	31765	20157	20053
1522	Yes	5A: TDF / 3TC / EFV		TB NOT suspected	0	2	No	5A: TDF / 3TC / EFV	30	False	Trimethoprim and sulfamethoxazole	30		LN	2019	1	1	29	1	0	1	31796	30263	31728	31754	31978.6	32161.3	32526.6	31758	31800		20054
1523	Yes	5A: TDF / 3TC / EFV		TB NOT suspected	0	0	No	5A: TDF / 3TC / EFV	90	False	Trimethoprim and sulfamethoxazole	90		LN	2019	0	1	30	1	0	1	31887	30263	31761	31845	32069.6	32252.3	32617.6	31851	31893		20055
1524	Yes	5A: TDF / 3TC / EFV		TB NOT suspected	0	4	No	5A: TDF / 3TC / EFV	60	False	Trimethoprim and sulfamethoxazole		69	LN	2019	0	1	31	1	0	1	31936	30263	31845	31894	32118.6	32301.3	32666.6	31905	31947		20054
1525	Yes	5A: TDF / 3TC / EFV		TB NOT suspected		13	No	5A: TDF / 3TC / EFV	30	False	Trimethoprim and sulfamethoxazole	30	69	LN	2019	0	1	32	1	0	1	31964	30263	31894	31922	32146.6	32329.3	32694.6	31924	31966		20054
1526	Yes	13A: TDF / 3TC / DTG		TB NOT suspected			No	13A: TDF / 3TC / DTG	30	False	Trimethoprim and sulfamethoxazole	30		LN	2020	0	1	33	1	0	1	31992	30263	31922	31950	32174.6	32357.3	32722.6	31952	31994	20157	20052
1527	Yes	13A: TDF / 3TC / DTG		TB NOT suspected	0	2	No	13A: TDF / 3TC / DTG	30	False	Trimethoprim and sulfamethoxazole	30	73	LN	2020	0	1	34	1	0	1	32020	30263	31950	31978	32202.6	32385.3	32750.6	31980	32022		20050
1528	Yes	13A: TDF / 3TC / DTG		TB NOT suspected			No	13A: TDF / 3TC / DTG	30	False	Trimethoprim and sulfamethoxazole	30		LN	2020	0	1	35	1	0	1	32048	30263	31978	32006	32230.6	32413.3	32778.6	32008	32050
1529	Yes	13A: TDF / 3TC / DTG		TB NOT suspected	0	2	No	13A: TDF / 3TC / DTG	60	False	Trimethoprim and sulfamethoxazole	60	73	LN	2020	0	1	36	1	0	1	32104	30263	32006	32062	32286.6	32469.3	32834.6	32066	32108		20051
1530	Yes	13A: TDF / 3TC / DTG		TB NOT suspected	0	7	No	13A: TDF / 3TC / DTG	60	False	Trimethoprim and sulfamethoxazole	60		LN	2020	0	1	37	1	0	1	32160	30263	32062	32118	32342.6	32525.3	32890.6	32122	32164		20060
1531	Yes	13A: TDF / 3TC / DTG		TB NOT suspected	0	11	No	13A: TDF / 3TC / DTG	90	False	Trimethoprim and sulfamethoxazole	90		LN	2020	0	1	38	1	0	1	32244	30263	32118	32202	32426.6	32609.3	32974.6	32208	32250		20054
1532	Yes	13A: TDF / 3TC / DTG		TB NOT suspected	1	18	No	13A: TDF / 3TC / DTG	30	False	Trimethoprim and sulfamethoxazole	30		LN	2020	0	1	39	1	0	1	32272	30263	32202	32230	32454.6	32637.3	33002.6	32232	32274		20055
1533	Yes	13A: TDF / 3TC / DTG		TB NOT suspected	0	10	No	13A: TDF / 3TC / DTG	60	False	Trimethoprim and sulfamethoxazole	60		LN	2020	0	1	40	2	0	1	32349	30263	32230	32307	32531.6	32714.3	33079.6	32290	32332		20054
1534	Yes	13A: TDF / 3TC / DTG		TB NOT suspected	0	2	No	13A: TDF / 3TC / DTG	120	False	Trimethoprim and sulfamethoxazole	120		LN	2021			41		0	1	32461	30263	32307	32419	32643.6	32826.3	33191.6	32427	32469		20058
1535	Yes	5A: TDF / 3TC / EFV	No	TB NOT suspected	0	0	No	5A: TDF / 3TC / EFV	30	False	Trimethoprim and sulfamethoxazole	30		LN	2015	0	1	1	1	0	1	30256	30186	30186	30214	30438.6	30621.3	30986.6	30216	30258		20072
1536	Yes	5A: TDF / 3TC / EFV		TB NOT suspected	1	0	No	5A: TDF / 3TC / EFV	60	False	Trimethoprim and sulfamethoxazole	60		LN	2015	19.7143	4	2	4	1	1	30315	30186	30214	30273	30497.6	30680.3	31045.6	30274	30316		20074
1537	Yes	5A: TDF / 3TC / EFV		TB NOT suspected	0	2	No	5A: TDF / 3TC / EFV	90	False	Trimethoprim and sulfamethoxazole	90		LN	2015	22	4	3	4	1	1	30480	30186	30411	30438	30662.6	30845.3	31210.6	30501	30543
1538	Yes	5A: TDF / 3TC / EFV		TB NOT suspected	0	1	No	5A: TDF / 3TC / EFV	60	False	Trimethoprim and sulfamethoxazole	60		LN	2016	0	1	4	1	0	1	30662	30186	30592	30620	30844.6	31027.3	31392.6	30652	30694		20077
1539	Yes	5A: TDF / 3TC / EFV		TB NOT suspected	0	2	No	5A: TDF / 3TC / EFV	90	False	Trimethoprim and sulfamethoxazole	90		LN	2016	0	1	5	1	0	1	30753	30186	30620	30711	30935.6	31118.3	31483.6	30710	30752		20083
1540	Yes	5A: TDF / 3TC / EFV		TB NOT suspected	0	2	No	5A: TDF / 3TC / EFV	90		Trimethoprim and sulfamethoxazole	90		LN	2016	0	1	6	1	0	1	30837	30186	30711	30795	31019.6	31202.3	31567.6	30801	30843		20084
1541	Yes	5A: TDF / 3TC / EFV		TB NOT suspected	0	2	No	5A: TDF / 3TC / EFV	90	False	Trimethoprim and sulfamethoxazole	90		LN	2016	-2	1	7	1	0	1	30928	30186	30795	30886	31110.6	31293.3	31658.6	30885	30927		20086
1542	Yes	5A: TDF / 3TC / EFV		TB NOT suspected	0	0	No	5A: TDF / 3TC / EFV	90	False	Trimethoprim and sulfamethoxazole	90		LN	2017	2	2	8	2	0	1	30998	30186	30872	30956	31180.6	31363.3	31728.6	30962	31004	20165
1543	Yes	5A: TDF / 3TC / EFV		TB NOT suspected	0	0	No	5A: TDF / 3TC / EFV	90	False	Trimethoprim and sulfamethoxazole	90		LN	2017	26	4	9	4	1	1	31096	30186	30970	31054	31278.6	31461.3	31826.6	31060	31102
1544	Yes	5A: TDF / 3TC / EFV		TB NOT suspected	0	2	No	5A: TDF / 3TC / EFV	90	False	Trimethoprim and sulfamethoxazole	90		LN	2018	0	1	10	1	0	1	31362	30186	31236	31320	31544.6	31727.3	32092.6	31326	31368		20098
1545	Yes	5A: TDF / 3TC / EFV		TB NOT suspected	0	2	No	5A: TDF / 3TC / EFV	90	False	Trimethoprim and sulfamethoxazole	90		LN	2018	0	1	11	1	0	1	31446	30186	31320	31404	31628.6	31811.3	32176.6	31410	31452		20105
1546	Yes	5A: TDF / 3TC / EFV		TB NOT suspected	0	0	No	5A: TDF / 3TC / EFV	90	False	Trimethoprim and sulfamethoxazole	90		LN	2018	-7.71429	1	12	1	0	1	31526	30186	31404	31484	31708.6	31891.3	32256.6	31494	31536
1547	Yes													LN	2018	-0.142857	1	13	4	0	1	31526	30186	31430	31484	31708.6	31891.3	32256.6
1548	Yes	5A: TDF / 3TC / EFV		TB NOT suspected	0	2	No	5A: TDF / 3TC / EFV	90	False	Trimethoprim and sulfamethoxazole	90		LN	2018	0	1	14	1	0	1	31588	30186	31483	31546	31770.6	31953.3	32318.6	31573	31615
1549	Yes	5A: TDF / 3TC / EFV		TB NOT suspected	0	3	No	5A: TDF / 3TC / EFV	90	False	Trimethoprim and sulfamethoxazole	90		LN	2018	-3.28571	1	15	1	0	1	31658	30186	31546	31616	31840.6	32023.3	32388.6	31636	31678
1550	Yes	13A: TDF / 3TC / DTG		TB NOT suspected	0	2	No	13A: TDF / 3TC / DTG	90	False	Trimethoprim and sulfamethoxazole	90		LN	2019	0	1	16	3	0	1	31768	30186	31593	31726	31950.6	32133.3	32498.6	31683	31725
1551	Yes	13A: TDF / 3TC / DTG		TB NOT suspected	0	3	No	13A: TDF / 3TC / DTG	90	False	Trimethoprim and sulfamethoxazole	90		LN	2019	0	1	17	1	0	1	31826	30186	31726	31784	32008.6	32191.3	32556.6	31816	31858		20102
1552	Yes	13A: TDF / 3TC / DTG		TB NOT suspected	0	2	No	13A: TDF / 3TC / DTG	90	False	Trimethoprim and sulfamethoxazole	90		LN	2019	0	1	18	1	0	1	31915	30186	31784	31873	32097.6	32280.3	32645.6	31874	31916		20104
1553	Yes	13A: TDF / 3TC / DTG		TB NOT suspected	0	40	No	13A: TDF / 3TC / DTG	180	False	Trimethoprim and sulfamethoxazole	180		LN	2019	13.8571	4	19	4	1	1	32096	30186	31873	32054	32278.6	32461.3	32826.6	32053	32095	20165	20102
1554	Yes	13A: TDF / 3TC / DTG		TB NOT suspected	0	2	No	13A: TDF / 3TC / DTG	90	False	Trimethoprim and sulfamethoxazole	90		LN	2020	8	3	20	3	0	1	32279	30186	32151	32237	32461.6	32644.3	33009.6	32241	32283		20100
1555	Yes	13A: TDF / 3TC / DTG		TB NOT suspected	0	3	No	13A: TDF / 3TC / DTG	180	False	Trimethoprim and sulfamethoxazole	180		LN	2021			21		0	1	32503	30186	32293	32461	32685.6	32868.3	33233.6	32473	32515
1556	Yes	5A: TDF / 3TC / EFV	No	TB NOT suspected			No	5A: TDF / 3TC / EFV	30	False	Trimethoprim and sulfamethoxazole	30		LN	2015	0	1	1	1	0	1	30256	30214	30186	30214	30438.6	30621.3	30986.6	30216	30258	20157	20073
1557	Yes	5A: TDF / 3TC / EFV		TB NOT suspected			No	5A: TDF / 3TC / EFV	30	False	Trimethoprim and sulfamethoxazole	30		LN	2015	0	1	2	1	0	1	30284	30214	30214	30242	30466.6	30649.3	31014.6	30244	30286	20157	20075
1558	Yes	5A: TDF / 3TC / EFV		TB NOT suspected	0	2	No	5A: TDF / 3TC / EFV	30	False	Trimethoprim and sulfamethoxazole	30		LN	2015	0	1	3	1	0	1	30312	30214	30242	30270	30494.6	30677.3	31042.6	30272	30314		20079
1559	Yes	5A: TDF / 3TC / EFV		TB NOT suspected	0	4	No	5A: TDF / 3TC / EFV	60	False	Trimethoprim and sulfamethoxazole	60		LN	2015	0	1	4	1	0	1	30368	30214	30270	30326	30550.6	30733.3	31098.6	30330	30372		20070
1560	Yes	5A: TDF / 3TC / EFV		Confirmed TB on treatment	0	6	No	5A: TDF / 3TC / EFV	60	False	Trimethoprim and sulfamethoxazole	60		LN	2015	1	1	5	1	0	1	30424	30214	30326	30382	30606.6	30789.3	31154.6	30386	30428
1561	Yes	5A: TDF / 3TC / EFV		Confirmed TB on treatment	0	3	No	5A: TDF / 3TC / EFV	90	False	Trimethoprim and sulfamethoxazole	90		LN	2015	0	1	6	1	0	1	30522	30214	30389	30480	30704.6	30887.3	31252.6	30479	30521	20157
1562	Yes	5A: TDF / 3TC / EFV		TB NOT suspected	0	2	No	5A: TDF / 3TC / EFV	90	False	Trimethoprim and sulfamethoxazole	90		LN	2016	0	1	7	1	0	1	30613	30214	30480	30571	30795.6	30978.3	31343.6	30570	30612		20089
1563	Yes	5A: TDF / 3TC / EFV		TB NOT suspected	0	2	No	5A: TDF / 3TC / EFV	90	False	Trimethoprim and sulfamethoxazole	90		LN	2016	0	1	8	1	0	1	30697	30214	30571	30655	30879.6	31062.3	31427.6	30661	30703	20157	20092
1564	Yes	5A: TDF / 3TC / EFV		TB NOT suspected	0	7	No	5A: TDF / 3TC / EFV	90	False	Trimethoprim and sulfamethoxazole	90		LN	2016	0	1	9	1	0	1	30788	30214	30655	30746	30970.6	31153.3	31518.6	30745	30787		20050
1565	Yes	5A: TDF / 3TC / EFV		TB NOT suspected	0	8	No	5A: TDF / 3TC / EFV	90	False	Trimethoprim and sulfamethoxazole	90		LN	2016	0	1	10	1	0	1	30879	30214	30746	30837	31061.6	31244.3	31609.6	30836	30878		20100
1566	Yes	5A: TDF / 3TC / EFV		TB NOT suspected	0	7	No	5A: TDF / 3TC / EFV	90	False	Trimethoprim and sulfamethoxazole	90		LN	2017	1	1	11	2	0	1	30970	30214	30837	30928	31152.6	31335.3	31700.6	30927	30969	20157	20100
1567	Yes	5A: TDF / 3TC / EFV		TB NOT suspected	0	2	No	5A: TDF / 3TC / EFV	90	False	Trimethoprim and sulfamethoxazole	90		LN	2017	0	1	12	1	0	1	31054	30214	30935	31012	31236.6	31419.3	31784.6	31025	31067		20090
1568	Yes	5A: TDF / 3TC / EFV		TB NOT suspected			No	5A: TDF / 3TC / EFV	90	False	Trimethoprim and sulfamethoxazole	90		LN	2017	2	2	13	2	0	1	31140	30214	31012	31098	31322.6	31505.3	31870.6	31102	31144	20157	20090
1569	Yes	5A: TDF / 3TC / EFV		TB NOT suspected	6	3	No	5A: TDF / 3TC / EFV	90	False	Trimethoprim and sulfamethoxazole	90		LN	2017	8.71429	4	14	1	1	1	31177	30214	31112	31135	31359.6	31542.3	31907.6	31202	31244		20102
1570	Yes	5A: TDF / 3TC / EFV		TB NOT suspected	0	3	No	5A: TDF / 3TC / EFV	90	False	Trimethoprim and sulfamethoxazole	90		LN	2018	0	1	15	1	0	1	31329	30214	31196	31287	31511.6	31694.3	32059.6	31286	31328	20157
1571	Yes	5A: TDF / 3TC / EFV		TB NOT suspected	0	3	No	5A: TDF / 3TC / EFV	90	False	Trimethoprim and sulfamethoxazole	90		LN	2018	1	1	16	1	0	1	31411	30214	31287	31369	31593.6	31776.3	32141.6	31377	31419		20110
1572	Yes	5A: TDF / 3TC / EFV		TB NOT suspected	0	10	No	5A: TDF / 3TC / EFV	90	False	Trimethoprim and sulfamethoxazole	90		LN	2018	1	1	17		0	1	31523	30214	31376	31481	31705.6	31888.3	32253.6	31466	31508		20110
1573	Yes	5A: TDF / 3TC / EFV		TB NOT suspected	0		No	5A: TDF / 3TC / EFV	90	False	Trimethoprim and sulfamethoxazole	90		LN	2018	0	1	18	1	0	1	31609	30214	31488	31567	31791.6	31974.3	32339.6	31578	31620
1574	Yes	5A: TDF / 3TC / EFV		TB NOT suspected	0	0	No	5A: TDF / 3TC / EFV	90	False	Trimethoprim and sulfamethoxazole	90		LN	2019	-1.14286	1	19	1	0	1	31693	30214	31567	31651	31875.6	32058.3	32423.6	31657	31699
1575	Yes	5A: TDF / 3TC / EFV		TB NOT suspected	0	5	No	5A: TDF / 3TC / EFV	90	False	Trimethoprim and sulfamethoxazole	90		LN	2019	0	1	20	2	0	1	31784	30214	31643	31742	31966.6	32149.3	32514.6	31733	31775		20110
1576	Yes	5A: TDF / 3TC / EFV		TB NOT suspected	0	2	No	5A: TDF / 3TC / EFV	30	False	Trimethoprim and sulfamethoxazole	30		LN	2019	0	1	21	1	0	1	31812	30214	31742	31770	31994.6	32177.3	32542.6	31772	31814	20157
1577	Yes	5A: TDF / 3TC / EFV		TB NOT suspected	0	7	No	5A: TDF / 3TC / EFV	60	False	Trimethoprim and sulfamethoxazole	60		LN	2019	0.714286	1	22	1	0	1	31868	30214	31770	31826	32050.6	32233.3	32598.6	31830	31872
1578	Yes	5A: TDF / 3TC / EFV		TB NOT suspected	0	2	No	5A: TDF / 3TC / EFV	90	False	Trimethoprim and sulfamethoxazole	90		LN	2019	0	1	23	1	0	1	31959	30214	31831	31917	32141.6	32324.3	32689.6	31921	31963		20110
1579	Yes	13A: TDF / 3TC / DTG						13A: TDF / 3TC / DTG	180			180		LN	2020	1.28571	2	24	2	0	1	32139	30214	31917	32097	32321.6	32504.3	32869.6	32097	32139
1580	Yes	13A: TDF / 3TC / DTG		TB NOT suspected	0	3	No	13A: TDF / 3TC / DTG	180	False	Trimethoprim and sulfamethoxazole	180		LN	2020	-2	1	25	1	0	1	32321	30214	32106	32279	32503.6	32686.3	33051.6	32286	32328		20095
1581	Yes	13A: TDF / 3TC / DTG		TB NOT suspected			No	13A: TDF / 3TC / DTG	180	False	Trimethoprim and sulfamethoxazole	180		LN	2020			26		0	1	32475	30214	32265	32433	32657.6	32840.3	33205.6	32445	32487		20100
1582	Yes	5A: TDF / 3TC / EFV	No	TB NOT suspected			No	5A: TDF / 3TC / EFV	30	False	Trimethoprim and sulfamethoxazole	30		LN	2015	0	1	1	1	0	0	30438	30354	30368	30396	30620.6	30803.3	31168.6	30398	30440	20151.9	20040.2
1583	Yes	5A: TDF / 3TC / EFV		TB NOT suspected	0	2	No	5A: TDF / 3TC / EFV	30	False	Trimethoprim and sulfamethoxazole	30		LN	2015	0	1	2	1	0	0	30466	30354	30396	30424	30648.6	30831.3	31196.6	30426	30468	20159	20040
1584	Yes	5A: TDF / 3TC / EFV		TB NOT suspected	0	2	No	5A: TDF / 3TC / EFV	30	False	Trimethoprim and sulfamethoxazole	30		LN	2015	0	1	3	1	0	0	30494	30354	30424	30452	30676.6	30859.3	31224.6	30454	30496	20151	20042
1585	Yes	5A: TDF / 3TC / EFV		TB NOT suspected	0	2	No	5A: TDF / 3TC / EFV	30	False	Trimethoprim and sulfamethoxazole	30		LN	2015	0	1	4	1	0	0	30522	30354	30452	30480	30704.6	30887.3	31252.6	30482	30524	20151	20040
1586	Yes	5A: TDF / 3TC / EFV		TB NOT suspected	0	6	No	5A: TDF / 3TC / EFV	30	False	Trimethoprim and sulfamethoxazole	30		LN	2016	-0.142857	1	5	1	0	0	30558	30354	30480	30516	30740.6	30923.3	31288.6	30510	30552		20042
1587	Yes	5A: TDF / 3TC / EFV		TB NOT suspected	0	0	No	5A: TDF / 3TC / EFV	30	False	Trimethoprim and sulfamethoxazole	30		LN	2016	0	1	6	1	0	0	30585	30354	30515	30543	30767.6	30950.3	31315.6	30545	30587		20043.8
1588	Yes	5A: TDF / 3TC / EFV		TB NOT suspected	0	2	No	5A: TDF / 3TC / EFV	60	False	Trimethoprim and sulfamethoxazole	60		LN	2016	0	1	7	1	0	0	30641	30354	30543	30599	30823.6	31006.3	31371.6	30603	30645	20151	20047
1589	Yes	5A: TDF / 3TC / EFV		TB NOT suspected	0	5	No	5A: TDF / 3TC / EFV	60	False	Trimethoprim and sulfamethoxazole	60		LN	2016	0	1	8	1	0	0	30704	30354	30599	30662	30886.6	31069.3	31434.6	30659	30701	20151	20049
1590	Yes	5A: TDF / 3TC / EFV		TB NOT suspected	0	3	No	5A: TDF / 3TC / EFV	60	False	Trimethoprim and sulfamethoxazole	60		LN	2016	0	1	9	1	0	0	30760	30354	30662	30718	30942.6	31125.3	31490.6	30722	30764	20151	20050
1591	Yes	5A: TDF / 3TC / EFV		TB NOT suspected	0	5	No	5A: TDF / 3TC / EFV	90	False	Trimethoprim and sulfamethoxazole	90		LN	2016	0	1	10	1	0	0	30851	30354	30718	30809	31033.6	31216.3	31581.6	30808	30850	20151	20047
1592	Yes	5A: TDF / 3TC / EFV		TB NOT suspected	0	5	No	5A: TDF / 3TC / EFV	90	False	Trimethoprim and sulfamethoxazole	90		LN	2016	0	1	11	2	0	0	30949	30354	30809	30907	31131.6	31314.3	31679.6	30899	30941	20151	20053
1593	Yes	5A: TDF / 3TC / EFV		TB NOT suspected	0	4	No	5A: TDF / 3TC / EFV	90	False	Trimethoprim and sulfamethoxazole	90		LN	2017	0	1	12	1	0	0	31026	30354	30907	30984	31208.6	31391.3	31756.6	30997	31039	20151	20057
1594	Yes	5A: TDF / 3TC / EFV		TB NOT suspected	0	5	No	5A: TDF / 3TC / EFV	90	False	Trimethoprim and sulfamethoxazole	90		LN	2017	0	1	13	1	0	0	31110	30354	30984	31068	31292.6	31475.3	31840.6	31074	31116		20058
1595	Yes	5A: TDF / 3TC / EFV		TB NOT suspected	0	10	No	5A: TDF / 3TC / EFV	90	False	Trimethoprim and sulfamethoxazole	90		LN	2017	0	1	14	2	0	0	31215	30354	31068	31173	31397.6	31580.3	31945.6	31158	31200		20057
1596	Yes	5A: TDF / 3TC / EFV		TB NOT suspected	0		No	5A: TDF / 3TC / EFV	90	False	Trimethoprim and sulfamethoxazole	90		LN	2017	0	1	15	1	0	0	31299	30354	31173	31257	31481.6	31664.3	32029.6	31263	31305	20151	20058
1597	Yes	5A: TDF / 3TC / EFV		TB NOT suspected	0	7	No	5A: TDF / 3TC / EFV	90	False	Trimethoprim and sulfamethoxazole	90		LN	2018	0	1	16	1	0	0	31383	30354	31257	31341	31565.6	31748.3	32113.6	31347	31389		20058
1598	Yes	5A: TDF / 3TC / EFV		TB NOT suspected	0	6	No	5A: TDF / 3TC / EFV	90	False	Trimethoprim and sulfamethoxazole	90		LN	2018			17		0	0	31497	30354	31341	31455	31679.6	31862.3	32227.6	31431	31473		20058
1599	Yes	5A: TDF / 3TC / EFV	No	TB NOT suspected			No	5A: TDF / 3TC / EFV	30	False	Trimethoprim and sulfamethoxazole	30		LN	2015	0	1	1	1	0	0	30457	30382	30382	30415	30639.6	30822.3	31187.6	30412	30454	20159.4	20043.8
1600	Yes	5A: TDF / 3TC / EFV		TB NOT suspected	0	0	No	5A: TDF / 3TC / EFV	30	False	Trimethoprim and sulfamethoxazole	30		LN	2015	0	1	2	1	0	0	30485	30382	30415	30443	30667.6	30850.3	31215.6	30445	30487	20159	20046
1601	Yes	5A: TDF / 3TC / EFV		TB NOT suspected	0	2	No	5A: TDF / 3TC / EFV	30		Trimethoprim and sulfamethoxazole	30		LN	2015	-3	1	3	1	0	0	30534	30382	30443	30492	30716.6	30899.3	31264.6	30473	30515
1602	Yes	5A: TDF / 3TC / EFV		TB NOT suspected	0	4	No	5A: TDF / 3TC / EFV	30	False	Trimethoprim and sulfamethoxazole	0		LN	2016	0	1	4	1	0	0	30541	30382	30471	30499	30723.6	30906.3	31271.6	30501	30543		20048
1603	Yes	5A: TDF / 3TC / EFV		TB NOT suspected			No	5A: TDF / 3TC / EFV	30		Trimethoprim and sulfamethoxazole	30		LN	2016	0	1	5	1	0	0	30569	30382	30499	30527	30751.6	30934.3	31299.6	30529	30571		20046
1604	Yes	5A: TDF / 3TC / EFV		TB NOT suspected	0	7	No	5A: TDF / 3TC / EFV	60	False	Trimethoprim and sulfamethoxazole	60		LN	2016	0	1	6	1	0	0	30625	30382	30527	30583	30807.6	30990.3	31355.6	30587	30629		20050.1
1605	Yes	5A: TDF / 3TC / EFV		TB NOT suspected	0	11	No	5A: TDF / 3TC / EFV	60	False	Trimethoprim and sulfamethoxazole	60		LN	2016	0	1	7	1	0	0	30681	30382	30583	30639	30863.6	31046.3	31411.6	30643	30685	20159
1606	Yes	5A: TDF / 3TC / EFV		TB NOT suspected	0	5	No	5A: TDF / 3TC / EFV	60	False	Trimethoprim and sulfamethoxazole	60		LN	2016	0	1	8	2	0	0	30751	30382	30639	30709	30933.6	31116.3	31481.6	30699	30741
1607	Yes	5A: TDF / 3TC / EFV		TB NOT suspected	0	3	No	5A: TDF / 3TC / EFV	60	False	Trimethoprim and sulfamethoxazole	60		LN	2016	0	1	9	1	0	0	30807	30382	30709	30765	30989.6	31172.3	31537.6	30769	30811	20159	20031
1608	Yes	5A: TDF / 3TC / EFV		TB NOT suspected		9	No	5A: TDF / 3TC / EFV	60		Trimethoprim and sulfamethoxazole	60		LN	2016	0	1	10	2	0	0	30878	30382	30765	30836	31060.6	31243.3	31608.6	30825	30867
1609	Yes	5A: TDF / 3TC / EFV		TB NOT suspected	0	0	No	5A: TDF / 3TC / EFV	90	False	Trimethoprim and sulfamethoxazole	90		LN	2017	0	1	11	1	0	0	30961	30382	30836	30919	31143.6	31326.3	31691.6	30926	30968	20159	20048
1610	Yes	5A: TDF / 3TC / EFV		TB NOT suspected	0	4	No	5A: TDF / 3TC / EFV	90	False	Trimethoprim and sulfamethoxazole	90		LN	2017	0.285714	1	12	1	0	0	31045	30382	30919	31003	31227.6	31410.3	31775.6	31009	31051		20048
1611	Yes	5A: TDF / 3TC / EFV		TB NOT suspected	0	12	No	5A: TDF / 3TC / EFV	90	False	Trimethoprim and sulfamethoxazole	90		LN	2017	-0.285714	1	13	1	0	0	31145	30382	31005	31103	31327.6	31510.3	31875.6	31095	31137	20159
1612	Yes	5A: TDF / 3TC / EFV		TB NOT suspected	6	6	No	5A: TDF / 3TC / EFV	90	False	Trimethoprim and sulfamethoxazole	90		LN	2017	0	1	14	1	0	0	31234	30382	31101	31192	31416.6	31599.3	31964.6	31191	31233		20049
1613	Yes	5A: TDF / 3TC / EFV		TB NOT suspected	0	5	No	5A: TDF / 3TC / EFV	90	False	Trimethoprim and sulfamethoxazole	90		LN	2018	0.285714	1	15	1	0	0	31318	30382	31192	31276	31500.6	31683.3	32048.6	31282	31324		20043
1614	Yes	5A: TDF / 3TC / EFV		TB NOT suspected	0	9	No	5A: TDF / 3TC / EFV	90	False	Trimethoprim and sulfamethoxazole	90		LN	2018	0	1	16	1	0	0	31404	30382	31278	31362	31586.6	31769.3	32134.6	31368	31410		20051
1615	Yes	5A: TDF / 3TC / EFV		TB NOT suspected		15	No	5A: TDF / 3TC / EFV	90	False	Trimethoprim and sulfamethoxazole	90		LN	2018	0	1	17	2	0	0	31502	30382	31362	31460	31684.6	31867.3	32232.6	31452	31494	20159	20050
1616	Yes	5A: TDF / 3TC / EFV		TB NOT suspected	0	7	No	5A: TDF / 3TC / EFV	90	False	Trimethoprim and sulfamethoxazole	90		LN	2018	1	1	18	1	0	0	31586	30382	31460	31544	31768.6	31951.3	32316.6	31550	31592	20157	20097
1617	Yes	5A: TDF / 3TC / EFV		TB NOT suspected	0	6	No	5A: TDF / 3TC / EFV	30	False	Trimethoprim and sulfamethoxazole	30		LN	2019	0	1	19	1	0	0	31621	30382	31551	31579	31803.6	31986.3	32351.6	31581	31623
1618	Yes	5A: TDF / 3TC / EFV		TB NOT suspected	0	8	No	5A: TDF / 3TC / EFV	90	False	Trimethoprim and sulfamethoxazole	90		LN	2019	0.857143	1	20	1	0	0	31705	30382	31579	31663	31887.6	32070.3	32435.6	31669	31711		20049
1619	Yes	5A: TDF / 3TC / EFV		TB NOT suspected	0	4	No	5A: TDF / 3TC / EFV	90	False	Trimethoprim and sulfamethoxazole	90		LN	2019	4	3	21	1	0	0	31775	30382	31669	31733	31957.6	32140.3	32505.6	31759	31801		20046
1620	Yes	5A: TDF / 3TC / EFV		TB NOT suspected	0	7	No	5A: TDF / 3TC / EFV	30	False	Trimethoprim and sulfamethoxazole	30		LN	2019	0	1	22	1	0	0	31831	30382	31761	31789	32013.6	32196.3	32561.6	31791	31833		20046
1621	Yes	5A: TDF / 3TC / EFV		TB NOT suspected	0	9	No	5A: TDF / 3TC / EFV	90	False	Trimethoprim and sulfamethoxazole	90		LN	2019	0.714286	1	23	1	0	0	31915	30382	31789	31873	32097.6	32280.3	32645.6	31879	31921		20048
1622	Yes	5A: TDF / 3TC / EFV		TB NOT suspected		10	No	5A: TDF / 3TC / EFV	90	False	Trimethoprim and sulfamethoxazole	90		LN	2019	0.285714	1	24	1	0	0	32004	30382	31878	31962	32186.6	32369.3	32734.6	31968	32010
1623	Yes	13A: TDF / 3TC / DTG		TB NOT suspected	0	8	No	13A: TDF / 3TC / DTG	90	False	Trimethoprim and sulfamethoxazole	90		LN	2020	8	3	25	3	0	0	32076	30382	31964	32034	32258.6	32441.3	32806.6	32054	32096		20046
1624	Yes	13A: TDF / 3TC / DTG		TB NOT suspected	1	3	No	13A: TDF / 3TC / DTG	30	False	Trimethoprim and sulfamethoxazole	30		LN	2020	0.285714	1	26	1	0	0	32165	30382	32090	32123	32347.6	32530.3	32895.6	32120	32162		20055
1625	Yes	13A: TDF / 3TC / DTG		TB NOT suspected	0	1	No	13A: TDF / 3TC / DTG	30	False	Trimethoprim and sulfamethoxazole	30		LN	2020	0.142857	1	27	1	0	0	32195	30382	32125	32153	32377.6	32560.3	32925.6	32155	32197		20051
1626	Yes	13A: TDF / 3TC / DTG		TB NOT suspected	0	3	No	13A: TDF / 3TC / DTG	90	False	Trimethoprim and sulfamethoxazole	90		LN	2020	1	1	28	1	0	0	32279	30382	32154	32237	32461.6	32644.3	33009.6	32244	32286		20050
1627	Yes	13A: TDF / 3TC / DTG		TB NOT suspected	0	2	No	13A: TDF / 3TC / DTG	60	False	Trimethoprim and sulfamethoxazole	60		LN	2020	0	1	29	1	0	0	32342	30382	32244	32300	32524.6	32707.3	33072.6	32304	32346		20050
1628	Yes	13A: TDF / 3TC / DTG		TB NOT suspected	1	6	No	13A: TDF / 3TC / DTG	180	False	Trimethoprim and sulfamethoxazole	180		LN	2021			30		0	0	32494	30382	32300	32452	32676.6	32859.3	33224.6	32480	32522		20050
1629	Yes	5A: TDF / 3TC / EFV	Patient pregnant	TB NOT suspected	0	0	No	5A: TDF / 3TC / EFV	30	False	Trimethoprim and sulfamethoxazole	30		LN	2015	0	1	1	1	0	1	30465	30480	30395	30423	30647.6	30830.3	31195.6	30425	30467	20158	20060
1630	Yes	5A: TDF / 3TC / EFV		TB NOT suspected	0	2	No	5A: TDF / 3TC / EFV	60	False	Trimethoprim and sulfamethoxazole	60		LN	2015	0	1	2	1	0	1	30522	30480	30423	30480	30704.6	30887.3	31252.6	30483	30525	20158	20060
1631	Yes	5A: TDF / 3TC / EFV		TB NOT suspected	0	0	No	5A: TDF / 3TC / EFV	30	False	Trimethoprim and sulfamethoxazole	30		LN	2016	1.14286	2	3	1	0	1	30549	30480	30480	30507	30731.6	30914.3	31279.6	30510	30552	20158	20060
1632	Yes	5A: TDF / 3TC / EFV		TB NOT suspected	0	0	No	5A: TDF / 3TC / EFV	30	False	Trimethoprim and sulfamethoxazole	30		LN	2016	4.14286	3	4	3	0	1	30584	30480	30515	30542	30766.6	30949.3	31314.6	30545	30587		20051
1633	Yes	5A: TDF / 3TC / EFV		TB NOT suspected	0	1	No	5A: TDF / 3TC / EFV	30	False	Trimethoprim and sulfamethoxazole	30		LN	2016	0	1	5	1	0	1	30641	30480	30571	30599	30823.6	31006.3	31371.6	30601	30643	20158	20042
1634	Yes	5A: TDF / 3TC / EFV		TB NOT suspected	0	2	No	5A: TDF / 3TC / EFV	30	False	Trimethoprim and sulfamethoxazole	30		LN	2016	0	1	6	1	0	1	30669	30480	30599	30627	30851.6	31034.3	31399.6	30629	30671	20158	20046
1635	Yes	5A: TDF / 3TC / EFV		TB NOT suspected	0	2	No	5A: TDF / 3TC / EFV	30		Trimethoprim and sulfamethoxazole	30		LN	2016	0	1	7	1	0	1	30697	30480	30627	30655	30879.6	31062.3	31427.6	30657	30699	20158	20046
1636	Yes	5A: TDF / 3TC / EFV		TB NOT suspected	0	3	No	5A: TDF / 3TC / EFV	60	False	Trimethoprim and sulfamethoxazole	60		LN	2016	0.285714	1	8	1	0	1	30751	30480	30655	30709	30933.6	31116.3	31481.6	30715	30757	20158	20047
1637	Yes	5A: TDF / 3TC / EFV		TB NOT suspected	0	2	No	5A: TDF / 3TC / EFV	60	False	Trimethoprim and sulfamethoxazole	60		LN	2016	0	1	9	1	0	1	30809	30480	30711	30767	30991.6	31174.3	31539.6	30771	30813	20158	20048
1638	Yes	5A: TDF / 3TC / EFV		TB NOT suspected	0	3	No	5A: TDF / 3TC / EFV	60	False	Trimethoprim and sulfamethoxazole	60		LN	2016	0	1	10	1	0	1	30865	30480	30767	30823	31047.6	31230.3	31595.6	30827	30869	20158
1639	Yes	5A: TDF / 3TC / EFV		TB NOT suspected	1	4	No	5A: TDF / 3TC / EFV	90	False	Trimethoprim and sulfamethoxazole	90		LN	2017	0	1	11	1	0	1	30956	30480	30823	30914	31138.6	31321.3	31686.6	30913	30955
1640	Yes	5A: TDF / 3TC / EFV	Currently breastfeeding child	TB NOT suspected			No	5A: TDF / 3TC / EFV	90	False	Trimethoprim and sulfamethoxazole	90		LN	2017	0	1	12	1	0	1	31040	30480	30914	30998	31222.6	31405.3	31770.6	31004	31046		20049
1641	Yes	5A: TDF / 3TC / EFV		TB NOT suspected	0	5	No	5A: TDF / 3TC / EFV	90	False	Trimethoprim and sulfamethoxazole	90		LN	2017	0	1	13	1	0	1	31131	30480	30998	31089	31313.6	31496.3	31861.6	31088	31130	20158
1642	Yes	5A: TDF / 3TC / EFV	Currently breastfeeding child	TB NOT suspected	0	4	No	5A: TDF / 3TC / EFV	90	False	Trimethoprim and sulfamethoxazole	90		LN	2017	0	1	14	1	0	1	31215	30480	31089	31173	31397.6	31580.3	31945.6	31179	31221	20158	20050
1643	Yes	5A: TDF / 3TC / EFV		TB NOT suspected	0	4	No	5A: TDF / 3TC / EFV	90	False	Trimethoprim and sulfamethoxazole	90		LN	2017	0	1	15	1	0	1	31306	30480	31173	31264	31488.6	31671.3	32036.6	31263	31305	20158	20053
1644	Yes	5A: TDF / 3TC / EFV		TB NOT suspected	0	4	No	5A: TDF / 3TC / EFV	90	False	Trimethoprim and sulfamethoxazole	90		LN	2018	0	1	16	1	0	1	31390	30480	31264	31348	31572.6	31755.3	32120.6	31354	31396		20045
1645	Yes	5A: TDF / 3TC / EFV		TB NOT suspected	0	4	No	5A: TDF / 3TC / EFV	90		Trimethoprim and sulfamethoxazole	90		LN	2018	1.85714	2	17	1	0	1	31474	30480	31348	31432	31656.6	31839.3	32204.6	31438	31480	20158
1646	Yes	5A: TDF / 3TC / EFV		TB NOT suspected	0	4	No	5A: TDF / 3TC / EFV	30	False	Trimethoprim and sulfamethoxazole	30		LN	2018	5.28571	3	18	3	0	1	31514	30480	31445	31472	31696.6	31879.3	32244.6	31475	31517
1647	Yes	5A: TDF / 3TC / EFV		TB NOT suspected	0	4	No	5A: TDF / 3TC / EFV	30	False	Trimethoprim and sulfamethoxazole	30		LN	2018	1.14286	2	19	1	0	1	31579	30480	31509	31537	31761.6	31944.3	32309.6	31539	31581		20042
1648	Yes	5A: TDF / 3TC / EFV	Currently breastfeeding child	TB NOT suspected	0	1	No	5A: TDF / 3TC / EFV	30	False	Trimethoprim and sulfamethoxazole	30		LN	2018	0	1	20	1	0	1	31614	30480	31545	31572	31796.6	31979.3	32344.6	31575	31617		20055
1649	Yes	5A: TDF / 3TC / EFV		TB NOT suspected	0	4	No	5A: TDF / 3TC / EFV	90	False	Trimethoprim and sulfamethoxazole	90		LN	2019	0.285714	1	21	1	0	1	31698	30480	31572	31656	31880.6	32063.3	32428.6	31662	31704		20048
1650	Yes	5A: TDF / 3TC / EFV		TB NOT suspected	0	4	No	5A: TDF / 3TC / EFV	90	False	Trimethoprim and sulfamethoxazole	90		LN	2019	3.71429	3	22	2	0	1	31784	30480	31658	31742	31966.6	32149.3	32514.6	31748	31790		20051
1651	Yes	5A: TDF / 3TC / EFV		TB NOT suspected	0	4	No	5A: TDF / 3TC / EFV	30	True	Trimethoprim and sulfamethoxazole	30		LN	2019	0.285714	1	23	1	0	1	31838	30480	31768	31796	32020.6	32203.3	32568.6	31798	31840		20051
1652	Yes	5A: TDF / 3TC / EFV		TB NOT suspected	0	4	No	5A: TDF / 3TC / EFV	30	False	Trimethoprim and sulfamethoxazole	30		LN	2019	9	4	24	4	1	1	31875	30480	31798	31833	32057.6	32240.3	32605.6	31828	31870		20051
1653	Yes	5A: TDF / 3TC / EFV		TB NOT suspected	0	7	No	5A: TDF / 3TC / EFV	30	False	Trimethoprim and sulfamethoxazole	30		LN	2019	-0.714286	1	25	3	0	1	31997	30480	31896	31955	32179.6	32362.3	32727.6	31926	31968		20051
1654	Yes	13A: TDF / 3TC / DTG	Currently breastfeeding child	TB NOT suspected	16	0	No	13A: TDF / 3TC / DTG	30	False	Trimethoprim and sulfamethoxazole	30		LN	2020	7	3	26	3	0	1	32020	30480	31950	31978	32202.6	32385.3	32750.6	31980	32022		20048
1655	Yes	13A: TDF / 3TC / DTG	Currently breastfeeding child	TB NOT suspected	1	4	No	13A: TDF / 3TC / DTG	90	False	Trimethoprim and sulfamethoxazole	90		LN	2020	4	3	27		0	1	32153	30480	32027	32111	32335.6	32518.3	32883.6	32117	32159		20052
1656	Yes	13A: TDF / 3TC / DTG		TB NOT suspected	1	3	No	13A: TDF / 3TC / DTG	90	False	Trimethoprim and sulfamethoxazole	90		LN	2020	0	1	28	1	0	1	32265	30480	32139	32223	32447.6	32630.3	32995.6	32229	32271		20051
1657	Yes	13A: TDF / 3TC / DTG		TB NOT suspected	0	4	No	13A: TDF / 3TC / DTG	90	False	Trimethoprim and sulfamethoxazole	90		LN	2020	0	1	29	1	0	1	32349	30480	32223	32307	32531.6	32714.3	33079.6	32313	32355		20050
1658	Yes	13A: TDF / 3TC / DTG		TB NOT suspected	0	4	No	13A: TDF / 3TC / DTG	90	False	Trimethoprim and sulfamethoxazole	90		LN	2021	-9.28571	1	30	1	0	1	32433	30480	32307	32391	32615.6	32798.3	33163.6	32397	32439		20060
1659	Yes	13A: TDF / 3TC / DTG		TB NOT suspected	0	15	No	13A: TDF / 3TC / DTG	90	False	Trimethoprim and sulfamethoxazole	90		LN	2021			31		0	1	32452	30480	32326	32410	32634.6	32817.3	33182.6	32416	32458		20049
1660	Yes	5A: TDF / 3TC / EFV	No	TB NOT suspected	0	2	No	5A: TDF / 3TC / EFV	60	False	Trimethoprim and sulfamethoxazole	60		LN	2015	3	2	1	2	0	1	30480	30382	30382	30438	30662.6	30845.3	31210.6	30442	30484	20155	20060.9
1661	Yes	5A: TDF / 3TC / EFV		TB NOT suspected	0	0	No	5A: TDF / 3TC / EFV	60	False				LN	2016	11	4	2	3	1	1	30529	30382	30459	30487	30711.6	30894.3	31259.6	30519	30561	20157	20085.9
1662	Yes	5A: TDF / 3TC / EFV		TB NOT suspected	0	59	No	5A: TDF / 3TC / EFV	90	False	Trimethoprim and sulfamethoxazole	90		LN	2016	0	1	3	1	0	1	30690	30382	30564	30648	30872.6	31055.3	31420.6	30654	30696	20157	20059
1663	Yes	5A: TDF / 3TC / EFV		TB NOT suspected	0	6	No	5A: TDF / 3TC / EFV	90	False	Trimethoprim and sulfamethoxazole	90		LN	2016	1	1	4	2	0	1	30781	30382	30648	30739	30963.6	31146.3	31511.6	30738	30780	20157	20060
1664	Yes	5A: TDF / 3TC / EFV		TB NOT suspected	0	7	No	5A: TDF / 3TC / EFV	90	False	Trimethoprim and sulfamethoxazole	90		LN	2016	0	1	5	1	0	1	30872	30382	30746	30830	31054.6	31237.3	31602.6	30836	30878	20157	20061
1665	Yes	5A: TDF / 3TC / EFV		TB NOT suspected	0	15	No	5A: TDF / 3TC / EFV	90	False	Trimethoprim and sulfamethoxazole	90		LN	2017	-2	1	6	1	0	1	30970	30382	30830	30928	31152.6	31335.3	31700.6	30920	30962		20061
1666	Yes	5A: TDF / 3TC / EFV		TB NOT suspected	0	1	No	5A: TDF / 3TC / EFV	90	False	Trimethoprim and sulfamethoxazole	90		LN	2017	1	1	7	2	0	1	31047	30382	30914	31005	31229.6	31412.3	31777.6	31004	31046
1667	Yes	5A: TDF / 3TC / EFV		TB NOT suspected	0	1	No	5A: TDF / 3TC / EFV	90	False	Trimethoprim and sulfamethoxazole	90		LN	2017	0	1	8	1	0	1	31147	30382	31012	31105	31329.6	31512.3	31877.6	31102	31144		20079
1668	Yes	5A: TDF / 3TC / EFV		TB NOT suspected	0	5	No	5A: TDF / 3TC / EFV	90	False	Trimethoprim and sulfamethoxazole	90		LN	2017	0	1	9	1	0	1	31231	30382	31105	31189	31413.6	31596.3	31961.6	31195	31237		20079
1669	Yes	5A: TDF / 3TC / EFV		TB NOT suspected	0	20	No	5A: TDF / 3TC / EFV	90	False	Trimethoprim and sulfamethoxazole	90		LN	2018	0	1	10	3	0	1	31346	30382	31189	31304	31528.6	31711.3	32076.6	31279	31321		20078
1670	Yes	5A: TDF / 3TC / EFV		TB NOT suspected	0	0	No	5A: TDF / 3TC / EFV	90	False	Trimethoprim and sulfamethoxazole	90		LN	2018	3	2	11	2	0	1	31434	30382	31304	31392	31616.6	31799.3	32164.6	31394	31436		20080
1671	Yes	5A: TDF / 3TC / EFV		TB NOT suspected	0	4	No	5A: TDF / 3TC / EFV	90	False	Trimethoprim and sulfamethoxazole	90		LN	2018	6.42857	3	12	3	0	1	31539	30382	31413	31497	31721.6	31904.3	32269.6	31503	31545		20078
1672	Yes	5A: TDF / 3TC / EFV		TB NOT suspected	0	2		5A: TDF / 3TC / EFV	90	False	Trimethoprim and sulfamethoxazole	90		LN	2018	1.57143	2	13	1	0	1	31668	30382	31542	31626	31850.6	32033.3	32398.6	31632	31674
1673	Yes	5A: TDF / 3TC / EFV		TB NOT suspected	0	0	No	5A: TDF / 3TC / EFV	30	False	Trimethoprim and sulfamethoxazole	30		LN	2019	0	1	14	1	0	1	31712	30382	31637	31670	31894.6	32077.3	32442.6	31667	31709		20063
1674	Yes	5A: TDF / 3TC / EFV		TB NOT suspected	0	4	No	5A: TDF / 3TC / EFV	90	False	Trimethoprim and sulfamethoxazole	90		LN	2019	5.28571	3	15	3	0	1	31789	30382	31670	31747	31971.6	32154.3	32519.6	31760	31802
1675	Yes	5A: TDF / 3TC / EFV		TB NOT suspected	0	4	No	5A: TDF / 3TC / EFV	30	False	Trimethoprim and sulfamethoxazole	30		LN	2019	1	1	16	1	0	1	31854	30382	31784	31812	32036.6	32219.3	32584.6	31814	31856		20061
1676	Yes	5A: TDF / 3TC / EFV		TB NOT suspected	0	30	No	5A: TDF / 3TC / EFV	30	False	Trimethoprim and sulfamethoxazole	30		LN	2019	0	1	17	1	0	1	31889	30382	31819	31847	32071.6	32254.3	32619.6	31849	31891	20157	20063
1677	Yes	5A: TDF / 3TC / EFV		TB NOT suspected	0	2	No	5A: TDF / 3TC / EFV	30	False	Trimethoprim and sulfamethoxazole	30		LN	2019	0	1	18	1	0	1	31917	30382	31847	31875	32099.6	32282.3	32647.6	31877	31919	20155	20050
1678	Yes	5A: TDF / 3TC / EFV		TB NOT suspected	0	0	No	5A: TDF / 3TC / EFV	30	False	Trimethoprim and sulfamethoxazole	30		LN	2019	-10.1429	1	19	1	0	1	32007	30382	31875	31965	32189.6	32372.3	32737.6	31905	31947
1679	Yes	5A: TDF / 3TC / EFV	Currently breastfeeding child	TB NOT suspected			No	5A: TDF / 3TC / EFV	90	False	Trimethoprim and sulfamethoxazole	90		LN	2019	1	1	20	1	0	1	32006	30382	31894	31964	32188.6	32371.3	32736.6	31984	32026
1680	Yes	5A: TDF / 3TC / EFV		TB NOT suspected	0	4	No	5A: TDF / 3TC / EFV	90	False	Trimethoprim and sulfamethoxazole	90		LN	2020	0	1	21	1	0	1	32097	30382	31971	32055	32279.6	32462.3	32827.6	32061	32103		20064
1681	Yes	13A: TDF / 3TC / DTG		TB NOT suspected	0	14	No	13A: TDF / 3TC / DTG	90	False	Trimethoprim and sulfamethoxazole	90		LN	2020	0	1	22	1	0	1	32181	30382	32055	32139	32363.6	32546.3	32911.6	32145	32187		20064
1682	Yes	13A: TDF / 3TC / DTG		TB NOT suspected	0	10	No	13A: TDF / 3TC / DTG	90	False	Trimethoprim and sulfamethoxazole	90		LN	2020	1	1	23	1	0	1	32265	30382	32139	32223	32447.6	32630.3	32995.6	32229	32271
1683	Yes	13A: TDF / 3TC / DTG		TB NOT suspected	0	4	No	13A: TDF / 3TC / DTG	90	False	Trimethoprim and sulfamethoxazole	90		LN	2020	2	2	24	2	0	1	32356	30382	32230	32314	32538.6	32721.3	33086.6	32320	32362		20077
1684	Yes	13A: TDF / 3TC / DTG		TB NOT suspected	0	10	No	13A: TDF / 3TC / DTG	30	False	Trimethoprim and sulfamethoxazole	30		LN	2021	0	1	25	1	0	1	32398	30382	32328	32356	32580.6	32763.3	33128.6	32358	32400		20069
1685	Yes	13A: TDF / 3TC / DTG	Currently breastfeeding child	TB NOT suspected	0	12	No	13A: TDF / 3TC / DTG	30	False	Trimethoprim and sulfamethoxazole	30		LN	2021			26		0	1	32426	30382	32356	32384	32608.6	32791.3	33156.6	32386	32428		20073
1686	Yes	5A: TDF / 3TC / EFV		TB NOT suspected	0	0	No	5A: TDF / 3TC / EFV	90	False	Trimethoprim and sulfamethoxazole	90		LN	2015	0	1	1	1	0	1	30564	30431	30431	30522	30746.6	30929.3	31294.6	30521	30563	20170	20090.7
1687	Yes	5A: TDF / 3TC / EFV		TB NOT suspected	0	2	No	5A: TDF / 3TC / EFV	90	False				LN	2016	60	4	2	4	1	1	30648	30431	30522	30606	30830.6	31013.3	31378.6	30612	30654
1688	Yes	5A: TDF / 3TC / EFV		TB NOT suspected	0	0	No	5A: TDF / 3TC / EFV	30	False	Trimethoprim and sulfamethoxazole	30		LN	2017	0	1	3	1	0	1	31096	30431	31026	31054	31278.6	31461.3	31826.6	31056	31098		20110
1689	Yes	5A: TDF / 3TC / EFV		TB NOT suspected	2	4	No	5A: TDF / 3TC / EFV	30	True	Trimethoprim and sulfamethoxazole	30		LN	2017	0	1	4	1	0	1	31124	30431	31054	31082	31306.6	31489.3	31854.6	31084	31126
1690	Yes	5A: TDF / 3TC / EFV		TB NOT suspected	0	2	No	5A: TDF / 3TC / EFV	90	False	Trimethoprim and sulfamethoxazole	90		LN	2017	0	1	5	1	0	1	31152	30431	31082	31110	31334.6	31517.3	31882.6	31172	31214
1691	Yes	5A: TDF / 3TC / EFV		TB NOT suspected	0	3	No	5A: TDF / 3TC / EFV	30	False	Trimethoprim and sulfamethoxazole	30		LN	2017	0	1	6	1	0	1	31180	30431	31110	31138	31362.6	31545.3	31910.6	31140	31182
1692	Yes	5A: TDF / 3TC / EFV		TB NOT suspected			No	5A: TDF / 3TC / EFV	60	False	Trimethoprim and sulfamethoxazole	60		LN	2017	0	1	7	1	0	1	31236	30431	31138	31194	31418.6	31601.3	31966.6	31198	31240		20112
1693	Yes	5A: TDF / 3TC / EFV		TB NOT suspected	0	3	No	5A: TDF / 3TC / EFV	90	False	Trimethoprim and sulfamethoxazole	90		LN	2018	0	1	8	1	0	1	31313	30431	31194	31271	31495.6	31678.3	32043.6	31284	31326
1694	Yes	5A: TDF / 3TC / EFV		TB NOT suspected	0	13	No	5A: TDF / 3TC / EFV	180	False	Trimethoprim and sulfamethoxazole	180		LN	2018	6	3	9	3	0	1	31488	30431	31271	31446	31670.6	31853.3	32218.6	31451	31493		20101
1695	Yes	5A: TDF / 3TC / EFV		TB NOT suspected	0	6	No	5A: TDF / 3TC / EFV	90	False	Trimethoprim and sulfamethoxazole			LN	2018	0.428571	1	10	1	0	1	31616	30431	31488	31574	31798.6	31981.3	32346.6	31578	31620
1696	Yes	13A: TDF / 3TC / DTG		TB NOT suspected	0	0	No	13A: TDF / 3TC / DTG	180	False	Trimethoprim and sulfamethoxazole	180		LN	2019	30	4	11	4	1	1	31789	30431	31577	31747	31971.6	32154.3	32519.6	31757	31799		20104
1697	Yes	13A: TDF / 3TC / DTG		TB NOT suspected	0	0	No	13A: TDF / 3TC / DTG	30	False	Trimethoprim and sulfamethoxazole	30		LN	2020	0.142857	1	12	1	0	1	32027	30431	31957	31985	32209.6	32392.3	32757.6	31987	32029		20104
1698	Yes	13A: TDF / 3TC / DTG		TB NOT suspected	2	2	No	13A: TDF / 3TC / DTG	30	False	Trimethoprim and sulfamethoxazole	30		LN	2020			13		0	1	32055	30431	31986	32013	32237.6	32420.3	32785.6	32016	32058		20097
1699	Yes	5A: TDF / 3TC / EFV	Patient pregnant	TB NOT suspected	0	0	No	5A: TDF / 3TC / EFV	30	False	Trimethoprim and sulfamethoxazole	30		LN	2016	0.142857	1	1	1	0	0	30555	30485	30485	30513	30737.6	30920.3	31285.6	30515	30557		20046.5
1700	Yes	5A: TDF / 3TC / EFV		TB NOT suspected	0	2	No	5A: TDF / 3TC / EFV	30	False	Trimethoprim and sulfamethoxazole	30		LN	2016	4.42857	3	2	3	0	0	30580	30485	30514	30538	30762.6	30945.3	31310.6	30544	30586
1701	Yes	5A: TDF / 3TC / EFV		TB NOT suspected	0	6	No	5A: TDF / 3TC / EFV	30	False	Trimethoprim and sulfamethoxazole	30		LN	2016	0	1	3	1	0	0	30639	30485	30569	30597	30821.6	31004.3	31369.6	30599	30641		20052
1702	Yes	5A: TDF / 3TC / EFV		TB NOT suspected	0	6	No	5A: TDF / 3TC / EFV	30	False	Trimethoprim and sulfamethoxazole	30		LN	2016	4	3	4	3	0	0	30695	30485	30597	30653	30877.6	31060.3	31425.6	30627	30669
1703	Yes	5A: TDF / 3TC / EFV		TB NOT suspected	0	6	No	5A: TDF / 3TC / EFV	30	False	Trimethoprim and sulfamethoxazole	30		LN	2016	0	1	5	1	0	0	30751	30485	30681	30709	30933.6	31116.3	31481.6	30711	30753		20052
1704	Yes	5A: TDF / 3TC / EFV		TB NOT suspected	0	6	No	5A: TDF / 3TC / EFV	60	False	Trimethoprim and sulfamethoxazole	60		LN	2016	0	1	6	1	0	0	30807	30485	30709	30765	30989.6	31172.3	31537.6	30769	30811		20052
1705	Yes	5A: TDF / 3TC / EFV		TB NOT suspected	0	13	No	5A: TDF / 3TC / EFV	60	False	Trimethoprim and sulfamethoxazole	60		LN	2016	0.142857	1	7	2	0	0	30877	30485	30765	30835	31059.6	31242.3	31607.6	30825	30867		20053
1706	Yes	5A: TDF / 3TC / EFV		TB NOT suspected	0	5	No	5A: TDF / 3TC / EFV	60	False	Trimethoprim and sulfamethoxazole	60		LN	2017	0	1	8	1	0	0	30933	30485	30836	30891	31115.6	31298.3	31663.6	30896	30938		20051
1707	Yes	5A: TDF / 3TC / EFV		TB NOT suspected	0	10	No	5A: TDF / 3TC / EFV	60		Trimethoprim and sulfamethoxazole	60		LN	2017	-2	1	9	1	0	0	31003	30485	30891	30961	31185.6	31368.3	31733.6	30951	30993		20055
1708	Yes	5A: TDF / 3TC / EFV		TB NOT suspected	0	10	No	5A: TDF / 3TC / EFV	30	False	Trimethoprim and sulfamethoxazole	30		LN	2017	8.28571	3	10	4	0	0	31031	30485	30947	30989	31213.6	31396.3	31761.6	30977	31019
1709	Yes	5A: TDF / 3TC / EFV	Currently breastfeeding child	TB NOT suspected	0	6	No	5A: TDF / 3TC / EFV	30	False	Trimethoprim and sulfamethoxazole	30		LN	2017	0	1	11	1	0	0	31115	30485	31047	31073	31297.6	31480.3	31845.6	31077	31119
1710	Yes	5A: TDF / 3TC / EFV		TB NOT suspected	0	10	No	5A: TDF / 3TC / EFV	30	False	Trimethoprim and sulfamethoxazole	30		LN	2017	3.71429	3	12	3	0	0	31145	30485	31073	31103	31327.6	31510.3	31875.6	31103	31145		20049
1711	Yes	5A: TDF / 3TC / EFV		TB NOT suspected	0	10	No	5A: TDF / 3TC / EFV	30	False	Trimethoprim and sulfamethoxazole	30		LN	2017	2.42857	2	13	2	0	0	31196	30485	31129	31154	31378.6	31561.3	31926.6	31159	31201		20052
1712	Yes	5A: TDF / 3TC / EFV		TB NOT suspected	0	10	No	5A: TDF / 3TC / EFV	30	False	Trimethoprim and sulfamethoxazole	30		LN	2017	0	1	14	1	0	0	31234	30485	31171	31192	31416.6	31599.3	31964.6	31201	31243		20052
1713	Yes	5A: TDF / 3TC / EFV		TB NOT suspected	0	10	No	5A: TDF / 3TC / EFV	30	False	Trimethoprim and sulfamethoxazole	30		LN	2018	0	1	15	1	0	0	31262	30485	31192	31220	31444.6	31627.3	31992.6	31222	31264		20051
1714	Yes	5A: TDF / 3TC / EFV		TB NOT suspected	0	10	No	5A: TDF / 3TC / EFV	30	False	Trimethoprim and sulfamethoxazole	30		LN	2018	2	2	16	2	0	0	31290	30485	31220	31248	31472.6	31655.3	32020.6	31250	31292		20052
1715	Yes	5A: TDF / 3TC / EFV		TB NOT suspected	0	10	No	5A: TDF / 3TC / EFV	30	False	Trimethoprim and sulfamethoxazole	30		LN	2018	6	3	17	3	0	0	31332	30485	31262	31290	31514.6	31697.3	32062.6	31292	31334		20052
1716	Yes	5A: TDF / 3TC / EFV		TB NOT suspected	0	5	No	5A: TDF / 3TC / EFV	90	False	Trimethoprim and sulfamethoxazole	90		LN	2018	0.285714	1	18	1	0	0	31458	30485	31332	31416	31640.6	31823.3	32188.6	31422	31464		20052
1717	Yes	5A: TDF / 3TC / EFV		TB NOT suspected	0	10	No	5A: TDF / 3TC / EFV	90	False	Trimethoprim and sulfamethoxazole	90		LN	2018	4	3	19	2	0	0	31542	30485	31418	31500	31724.6	31907.3	32272.6	31508	31550	20052
1718	Yes	5A: TDF / 3TC / EFV	Currently breastfeeding child	TB NOT suspected	0	4	No	5A: TDF / 3TC / EFV	30	False	Trimethoprim and sulfamethoxazole	30		LN	2018	2	2	20	2	0	0	31598	30485	31528	31556	31780.6	31963.3	32328.6	31558	31600		20050
1719	Yes	5A: TDF / 3TC / EFV		TB NOT suspected	0	5	No	5A: TDF / 3TC / EFV	30	False	Trimethoprim and sulfamethoxazole	30		LN	2019	0	1	21	1	0	0	31640	30485	31570	31598	31822.6	32005.3	32370.6	31600	31642		20048
1720	Yes	5A: TDF / 3TC / EFV		TB NOT suspected	0	10	No	5A: TDF / 3TC / EFV	90	False	Trimethoprim and sulfamethoxazole	90		LN	2019	2	2	22	2	0	0	31724	30485	31598	31682	31906.6	32089.3	32454.6	31688	31730	20154	20044
1721	Yes	5A: TDF / 3TC / EFV		TB NOT suspected	0	4	No	5A: TDF / 3TC / EFV	30	False	Trimethoprim and sulfamethoxazole	30		LN	2019	2.14286	2	23	2	0	0	31766	30485	31696	31724	31948.6	32131.3	32496.6	31726	31768
1722	Yes	5A: TDF / 3TC / EFV		TB NOT suspected	0	2	No	5A: TDF / 3TC / EFV	30	False	Trimethoprim and sulfamethoxazole	30		LN	2019	0	1	24	1	0	0	31808	30485	31739	31766	31990.6	32173.3	32538.6	31769	31811		20054
1723	Yes	5A: TDF / 3TC / EFV		TB NOT suspected	0	2	No	5A: TDF / 3TC / EFV	30	False	Trimethoprim and sulfamethoxazole	30		LN	2019	0	1	25	1	0	0	31836	30485	31766	31794	32018.6	32201.3	32566.6	31796	31838
1724	Yes	5A: TDF / 3TC / EFV		TB NOT suspected	0	2	No	5A: TDF / 3TC / EFV	90	False	Trimethoprim and sulfamethoxazole	90		LN	2019	0	1	26	1	0	0	31920	30485	31794	31878	32102.6	32285.3	32650.6	31884	31926		20054
1725	Yes	5A: TDF / 3TC / EFV		TB NOT suspected	0	7	No	5A: TDF / 3TC / EFV	90	False	Trimethoprim and sulfamethoxazole	90		LN	2019	4.42857	3	27	1	0	0	31973	30485	31878	31931	32155.6	32338.3	32703.6	31968	32010		20057
1726	Yes	13A: TDF / 3TC / DTG		TB NOT suspected	0	10	No	13A: TDF / 3TC / DTG	90	False	Trimethoprim and sulfamethoxazole	90		LN	2020	2	2	28	2	0	0	32088	30485	31962	32046	32270.6	32453.3	32818.6	32052	32094		20061
1727	Yes	13A: TDF / 3TC / DTG		TB NOT suspected	2	10	No	13A: TDF / 3TC / DTG	60	False	Trimethoprim and sulfamethoxazole	60		LN	2020	6	3	29	3	0	0	32158	30485	32060	32116	32340.6	32523.3	32888.6	32120	32162
1728	Yes	13A: TDF / 3TC / DTG		TB NOT suspected	32	4	No	13A: TDF / 3TC / DTG	30	False	Trimethoprim and sulfamethoxazole	30		LN	2020	0	1	30	1	0	0	32228	30485	32158	32186	32410.6	32593.3	32958.6	32188	32230
1729	Yes	13A: TDF / 3TC / DTG		TB NOT suspected	0	0	No	13A: TDF / 3TC / DTG	30	False	Trimethoprim and sulfamethoxazole	30		LN	2020	2	2	31	2	0	0	32256	30485	32186	32214	32438.6	32621.3	32986.6	32216	32258		20061
1730	Yes	13A: TDF / 3TC / DTG		TB NOT suspected	12		No	13A: TDF / 3TC / DTG	30	False	Trimethoprim and sulfamethoxazole	30		LN	2020	0	1	32	1	0	0	32298	30485	32228	32256	32480.6	32663.3	33028.6	32258	32300		20062
1731	Yes	13A: TDF / 3TC / DTG		TB NOT suspected	0	8	No	13A: TDF / 3TC / DTG	30	False	Trimethoprim and sulfamethoxazole	30		LN	2020	0	1	33	1	0	0	32326	30485	32256	32284	32508.6	32691.3	33056.6	32286	32328		20062
1732	Yes	13A: TDF / 3TC / DTG		TB NOT suspected	0	0	No	13A: TDF / 3TC / DTG	60	False	Trimethoprim and sulfamethoxazole	60		LN	2021	0	1	34	1	0	0	32382	30485	32284	32340	32564.6	32747.3	33112.6	32344	32386		20063
1733	Yes	13A: TDF / 3TC / DTG		TB NOT suspected		9	No	13A: TDF / 3TC / DTG	60	False	Trimethoprim and sulfamethoxazole	60		LN	2021			35		0	0	32438	30485	32340	32396	32620.6	32803.3	33168.6	32400	32442
1734	Yes	5A: TDF / 3TC / EFV		TB NOT suspected			No	5A: TDF / 3TC / EFV	30		Trimethoprim and sulfamethoxazole	30		LN	2016	4	3	1	3	0	1	30569	30499	30499	30527	30751.6	30934.3	31299.6	30529	30571	20168	20054
1735	Yes	5A: TDF / 3TC / EFV		TB NOT suspected	0	4	No	5A: TDF / 3TC / EFV	30	False	Trimethoprim and sulfamethoxazole	30		LN	2016	2	2	2	2	0	1	30625	30499	30555	30583	30807.6	30990.3	31355.6	30585	30627	20168	20057
1736	Yes	5A: TDF / 3TC / EFV		TB NOT suspected	0	1	No	5A: TDF / 3TC / EFV	60	False	Trimethoprim and sulfamethoxazole	60		LN	2016	25.2857	4	3	4	1	1	30695	30499	30597	30653	30877.6	31060.3	31425.6	30657	30699	20168	20065
1737	Yes	5A: TDF / 3TC / EFV		TB NOT suspected	0	0	No	5A: TDF / 3TC / EFV	30	False	Trimethoprim and sulfamethoxazole	30		LN	2017	0.428571	1	4	1	0	1	30897	30499	30830	30855	31079.6	31262.3	31627.6	30860	30902		20054
1738	Yes	5A: TDF / 3TC / EFV		TB NOT suspected	0	2	No	5A: TDF / 3TC / EFV	30	False	Trimethoprim and sulfamethoxazole	30		LN	2017	0	1	5	1	0	1	30928	30499	30858	30886	31110.6	31293.3	31658.6	30888	30930		20054
1739	Yes	5A: TDF / 3TC / EFV		TB NOT suspected	0	4	No	5A: TDF / 3TC / EFV	30	False	Trimethoprim and sulfamethoxazole	30		LN	2017	0	1	6	1	0	1	30956	30499	30886	30914	31138.6	31321.3	31686.6	30916	30958	20168
1740	Yes	5A: TDF / 3TC / EFV		TB NOT suspected	0	6	No	5A: TDF / 3TC / EFV	30	False	Trimethoprim and sulfamethoxazole	30		LN	2017	0	1	7	1	0	1	30984	30499	30914	30942	31166.6	31349.3	31714.6	30944	30986		20056
1741	Yes	5A: TDF / 3TC / EFV		TB NOT suspected	0	8	No	5A: TDF / 3TC / EFV	30	False	Trimethoprim and sulfamethoxazole	30		LN	2017	0.714286	1	8	2	0	1	31021	30499	30942	30979	31203.6	31386.3	31751.6	30972	31014	20168
1742	Yes	5A: TDF / 3TC / EFV		TB NOT suspected	0	4	No	5A: TDF / 3TC / EFV	30	False	Trimethoprim and sulfamethoxazole	30		LN	2017	148.714	4	9	4	1	1	31105	30499	30984	31063	31287.6	31470.3	31835.6	31014	31056		20066
1743	Yes	13A: TDF / 3TC / DTG		TB NOT suspected	12960	0	No	13A: TDF / 3TC / DTG	30	False	Trimethoprim and sulfamethoxazole	30		LN	2020			10		0	1	32167	30499	32104	32125	32349.6	32532.3	32897.6	32134	32176
1744	Yes	5A: TDF / 3TC / EFV	No	TB NOT suspected			No	5A: TDF / 3TC / EFV	30	False	Trimethoprim and sulfamethoxazole	30		LN	2016	1	1	1	1	0	1	30592	30529	30529	30550	30774.6	30957.3	31322.6	30559	30601	20166	20054.4
1745	Yes	5A: TDF / 3TC / EFV		TB NOT suspected	1	3	No	5A: TDF / 3TC / EFV	30	False	Trimethoprim and sulfamethoxazole	30		LN	2016	1	1	2	1	0	1	30627	30529	30557	30585	30809.6	30992.3	31357.6	30587	30629	20166	20053
1746	Yes	5A: TDF / 3TC / EFV		TB NOT suspected	0	2	No	5A: TDF / 3TC / EFV	30	False	Trimethoprim and sulfamethoxazole	30		LN	2016	1	1	3	1	0	1	30655	30529	30592	30613	30837.6	31020.3	31385.6	30622	30664	20166	20054
1747	Yes	5A: TDF / 3TC / EFV		TB NOT suspected	0	0	No	5A: TDF / 3TC / EFV	60	False	Trimethoprim and sulfamethoxazole	60		LN	2016	23	4	4	4	1	1	30746	30529	30620	30704	30928.6	31111.3	31476.6	30680	30722	20166	20054
1748	Yes	5A: TDF / 3TC / EFV		TB NOT suspected	2	4	No	5A: TDF / 3TC / EFV	30	False		30		LN	2017	1	1	5	1	0	1	30935	30529	30865	30893	31117.6	31300.3	31665.6	30895	30937	20166	20053
1749	Yes	5A: TDF / 3TC / EFV		TB NOT suspected	0	0	No	5A: TDF / 3TC / EFV	30	False	Trimethoprim and sulfamethoxazole	30		LN	2017	0	1	6	1	0	1	30970	30529	30900	30928	31152.6	31335.3	31700.6	30930	30972		20054
1750	Yes	5A: TDF / 3TC / EFV		TB NOT suspected	0	2	No	5A: TDF / 3TC / EFV	60	False	Trimethoprim and sulfamethoxazole	60		LN	2017	-3.14286	1	7	1	0	1	31026	30529	30928	30984	31208.6	31391.3	31756.6	30988	31030		20054
1751	Yes	8A: AZT / 3TC + ATV/r		Confirmed TB on treatment	0	5	No	8A: AZT / 3TC + ATV/r	180			60		LN	2017	-11.8571	1	8	1	0	1	31116	30529	30962	31074	31298.6	31481.3	31846.6	31142	31184	20166	20054
1752	Yes	8A: AZT / 3TC + ATV/r		TB NOT suspected	0	3	No	8A: AZT / 3TC + ATV/r	180	False	Trimethoprim and sulfamethoxazole	60		LN	2017	4	3	9	1	0	1	31089	30529	30991	31047	31271.6	31454.3	31819.6	31171	31213	20166	20054
1753	Yes	8A: AZT / 3TC + ATV/r		TB NOT suspected	0	8	No	8A: AZT / 3TC + ATV/r	180	False	Trimethoprim and sulfamethoxazole			LN	2017	1.42857	2	10	1	0	1	31135	30529	31075	31093	31317.6	31500.3	31865.6	31255	31297	20166
1754	Yes	8A: AZT / 3TC + ATV/r		Confirmed TB on treatment		6	No	8A: AZT / 3TC + ATV/r	90	False	Trimethoprim and sulfamethoxazole	30		LN	2017	0.285714	1	11	1	0	1	31194	30529	31103	31152	31376.6	31559.3	31924.6	31193	31235	20166	20057
1755	Yes	8A: AZT / 3TC + ATV/r		TB NOT suspected	0	6	No	8A: AZT / 3TC + ATV/r	90	False	Trimethoprim and sulfamethoxazole	30		LN	2017	0	1	12	1	0	1	31222	30529	31154	31180	31404.6	31587.3	31952.6	31244	31286	20166	20056
1756	Yes	8A: AZT / 3TC + ATV/r		Confirmed TB on treatment		9	No	8A: AZT / 3TC + ATV/r	90	False	Trimethoprim and sulfamethoxazole	30		LN	2017	0.285714	1	13	1	0	1	31250	30529	31180	31208	31432.6	31615.3	31980.6	31270	31312	20166	20057
1757	Yes	8A: AZT / 3TC + ATV/r		TB NOT suspected	0	0	No	8A: AZT / 3TC + ATV/r	90	False	Trimethoprim and sulfamethoxazole	30		LN	2018	0	1	14	1	0	1	31280	30529	31210	31238	31462.6	31645.3	32010.6	31300	31342	20166	20054
1758	Yes	8A: AZT / 3TC + ATV/r		TB NOT suspected	0	10	No	8A: AZT / 3TC + ATV/r	90	False	Trimethoprim and sulfamethoxazole	30		LN	2018	0	1	15	1	0	1	31308	30529	31238	31266	31490.6	31673.3	32038.6	31328	31370
1759	Yes	8A: AZT / 3TC + ATV/r		TB NOT suspected	0	3	No	8A: AZT / 3TC + ATV/r	90	False	Trimethoprim and sulfamethoxazole	30		LN	2018	1	1	16	1	0	1	31336	30529	31266	31294	31518.6	31701.3	32066.6	31356	31398		20054
1760	Yes	8A: AZT / 3TC + ATV/r		TB NOT suspected	7	0	No	8A: AZT / 3TC + ATV/r	75	False	Trimethoprim and sulfamethoxazole	30		LN	2018	-0.285714	1	17	1	0	1	31357	30529	31301	31315	31539.6	31722.3	32087.6	31376	31418		20054
1761	Yes	8A: AZT / 3TC + ATV/r		TB NOT suspected	0	0	No	8A: AZT / 3TC + ATV/r	90	False	Trimethoprim and sulfamethoxazole	30		LN	2018	5.28571	3	18	1	0	1	31383	30529	31313	31341	31565.6	31748.3	32113.6	31403	31445		20053
1762	Yes	8A: AZT / 3TC + ATV/r		TB NOT suspected	0	4	No	8A: AZT / 3TC + ATV/r	90	False	Trimethoprim and sulfamethoxazole	30		LN	2018	0.714286	1	19	1	0	1	31448	30529	31378	31406	31630.6	31813.3	32178.6	31468	31510	20166	20053
1763	Yes	8A: AZT / 3TC + ATV/r		TB NOT suspected	0	4	No	8A: AZT / 3TC + ATV/r	90	False	Trimethoprim and sulfamethoxazole	30		LN	2018	0	1	20	1	0	1	31481	30529	31411	31439	31663.6	31846.3	32211.6	31501	31543		20053
1764	Yes	8A: AZT / 3TC + ATV/r		TB NOT suspected	0	6	No	8A: AZT / 3TC + ATV/r	90	False	Trimethoprim and sulfamethoxazole	30		LN	2018	0	1	21	1	0	1	31509	30529	31439	31467	31691.6	31874.3	32239.6	31529	31571	20166	20053
1765	Yes	8A: AZT / 3TC + ATV/r		TB NOT suspected	0	6	No	8A: AZT / 3TC + ATV/r	90	False	Trimethoprim and sulfamethoxazole	30		LN	2018	0	1	22	1	0	1	31537	30529	31467	31495	31719.6	31902.3	32267.6	31557	31599		20052
1766	Yes	8A: AZT / 3TC + ATV/r		TB NOT suspected	0	13	No	8A: AZT / 3TC + ATV/r	90	False	Trimethoprim and sulfamethoxazole	30		LN	2018	0	1	23	1	0	1	31565	30529	31495	31523	31747.6	31930.3	32295.6	31585	31627		20051
1767	Yes	8A: AZT / 3TC + ATV/r		TB NOT suspected		7	No	8A: AZT / 3TC + ATV/r	90	False	Trimethoprim and sulfamethoxazole	30		LN	2018	0	1	24	1	0	1	31593	30529	31523	31551	31775.6	31958.3	32323.6	31613	31655		20050
1768	Yes	8A: AZT / 3TC + ATV/r		TB NOT suspected	0	8	No	8A: AZT / 3TC + ATV/r	90	False	Trimethoprim and sulfamethoxazole	30		LN	2019	6.28571	3	25	1	0	1	31621	30529	31551	31579	31803.6	31986.3	32351.6	31641	31683
1769	Yes	8A: AZT / 3TC + ATV/r		TB NOT suspected	0	6	No	8A: AZT / 3TC + ATV/r	45	False	Trimethoprim and sulfamethoxazole	30		LN	2019	0	1	26	1	0	1	31679	30529	31623	31637	31861.6	32044.3	32409.6	31668	31710	20166	20050
1770	Yes	8A: AZT / 3TC + ATV/r		TB NOT suspected	0	3	No	8A: AZT / 3TC + ATV/r	90			30		LN	2019	0.714286	1	27	1	0	1	31707	30529	31637	31665	31889.6	32072.3	32437.6	31727	31769		20053
1771	Yes	8A: AZT / 3TC + ATV/r		TB NOT suspected	4	1	No	8A: AZT / 3TC + ATV/r	90	False	Trimethoprim and sulfamethoxazole	90		LN	2019	3	2	28	1	0	1	31740	30529	31670	31698	31922.6	32105.3	32470.6	31760	31802		20050
1772	Yes	8A: AZT / 3TC + ATV/r		TB NOT suspected	0	8	No	8A: AZT / 3TC + ATV/r	90	False	Trimethoprim and sulfamethoxazole	30		LN	2019	0	1	29	1	0	1	31789	30529	31719	31747	31971.6	32154.3	32519.6	31809	31851	20166	20050
1773	Yes	8A: AZT / 3TC + ATV/r		TB NOT suspected	0	7	No	8A: AZT / 3TC + ATV/r	90	False	Trimethoprim and sulfamethoxazole	30		LN	2019	-1	1	30	1	0	1	31824	30529	31747	31782	32006.6	32189.3	32554.6	31837	31879		20057
1774	Yes	8A: AZT / 3TC + ATV/r		TB NOT suspected	0	8	No	8A: AZT / 3TC + ATV/r	90	False	Trimethoprim and sulfamethoxazole	90		LN	2019	0	1	31	1	0	1	31845	30529	31775	31803	32027.6	32210.3	32575.6	31865	31907		20053
1775	Yes	8A: AZT / 3TC + ATV/r		TB NOT suspected	0	8	No	8A: AZT / 3TC + ATV/r	90	False	Trimethoprim and sulfamethoxazole	30		LN	2019	0	1	32	1	0	1	31873	30529	31803	31831	32055.6	32238.3	32603.6	31893	31935		20050
1776	Yes	8A: AZT / 3TC + ATV/r		TB NOT suspected	0	8	No	8A: AZT / 3TC + ATV/r	90	False	Trimethoprim and sulfamethoxazole	30		LN	2019	0	1	33	1	0	1	31901	30529	31831	31859	32083.6	32266.3	32631.6	31921	31963		20050
1777	Yes	8A: AZT / 3TC + ATV/r		TB NOT suspected	0	8	No	8A: AZT / 3TC + ATV/r	90	False	Trimethoprim and sulfamethoxazole	30		LN	2019	0	1	34	1	0	1	31929	30529	31859	31887	32111.6	32294.3	32659.6	31949	31991	20166	20050
1778	Yes	8A: AZT / 3TC + ATV/r		TB NOT suspected	0	8	No	8A: AZT / 3TC + ATV/r	90	False	Trimethoprim and sulfamethoxazole	30		LN	2019	4	3	35	1	0	1	31959	30529	31887	31917	32141.6	32324.3	32689.6	31977	32019		20050
1779	Yes	8A: AZT / 3TC + ATV/r		TB NOT suspected	0	5	No	8A: AZT / 3TC + ATV/r	90	False	Trimethoprim and sulfamethoxazole	30		LN	2020	0	1	36	1	0	1	32013	30529	31945	31971	32195.6	32378.3	32743.6	32035	32077		20046
1780	Yes	8A: AZT / 3TC + ATV/r		TB NOT suspected		17	No	8A: AZT / 3TC + ATV/r	90	False	Trimethoprim and sulfamethoxazole	30		LN	2020	0	1	37	1	0	1	32041	30529	31971	31999	32223.6	32406.3	32771.6	32061	32103		20033
1781	Yes	8A: AZT / 3TC + ATV/r		TB NOT suspected	0	2	No	8A: AZT / 3TC + ATV/r	90	False	Trimethoprim and sulfamethoxazole	30		LN	2020	0	1	38	1	0	1	32069	30529	31999	32027	32251.6	32434.3	32799.6	32089	32131		20045
1782	Yes	8A: AZT / 3TC + ATV/r		TB NOT suspected	0	6	No	8A: AZT / 3TC + ATV/r	90	False	Trimethoprim and sulfamethoxazole	30		LN	2020	0	1	39	1	0	1	32097	30529	32027	32055	32279.6	32462.3	32827.6	32117	32159		20054
1783	Yes	8A: AZT / 3TC + ATV/r		TB NOT suspected	0	9	No	8A: AZT / 3TC + ATV/r	6	False	Trimethoprim and sulfamethoxazole	15		LN	2020	0	1	40		0	1	32125	30529	32055	32083	32307.6	32490.3	32855.6	32061	32103
1784	Yes	8A: AZT / 3TC + ATV/r		TB NOT suspected	0	0	No	8A: AZT / 3TC + ATV/r	90	False	Trimethoprim and sulfamethoxazole	30		LN	2020	0.285714	1	41	1	0	1	32153	30529	32083	32111	32335.6	32518.3	32883.6	32173	32215		20053
1785	Yes	8A: AZT / 3TC + ATV/r		TB NOT suspected	0	0	No	8A: AZT / 3TC + ATV/r	90	False	Trimethoprim and sulfamethoxazole	30		LN	2020	1.28571	2	42	1	0	1	32181	30529	32113	32139	32363.6	32546.3	32911.6	32203	32245		20051
1786	Yes	14A: AZT / 3TC + DTG		TB NOT suspected	0	0	No	14A: AZT / 3TC + DTG	90	False	Trimethoprim and sulfamethoxazole	30		LN	2020	0	1	43	1	0	1	32216	30529	32148	32174	32398.6	32581.3	32946.6	32238	32280		20055
1787	Yes	14A: AZT / 3TC + DTG		TB NOT suspected		4	No	14A: AZT / 3TC + DTG	90	False	Trimethoprim and sulfamethoxazole	30		LN	2020	0	1	44	1	0	1	32244	30529	32174	32202	32426.6	32609.3	32974.6	32264	32306		20057
1788	Yes	14A: AZT / 3TC + DTG		TB NOT suspected	0	5	No	14A: AZT / 3TC + DTG	90	False	Trimethoprim and sulfamethoxazole	30		LN	2020	0	1	45	1	0	1	32272	30529	32202	32230	32454.6	32637.3	33002.6	32292	32334		20054
1789	Yes	14A: AZT / 3TC + DTG		TB NOT suspected		8	No	14A: AZT / 3TC + DTG	90	False	Trimethoprim and sulfamethoxazole	30		LN	2020	4	3	46	1	0	1	32300	30529	32230	32258	32482.6	32665.3	33030.6	32320	32362		20054
1790	Yes	14A: AZT / 3TC + DTG		TB NOT suspected	1	25	No	14A: AZT / 3TC + DTG	180	False	Trimethoprim and sulfamethoxazole	60		LN	2021	2	2	47	1	0	1	32377	30529	32286	32335	32559.6	32742.3	33107.6	32466	32508		20051
1791	Yes	14A: AZT / 3TC + DTG		TB NOT suspected	0	37	No	14A: AZT / 3TC + DTG	180	False	Trimethoprim and sulfamethoxazole	60		LN	2021			48		0	1	32447	30529	32349	32405	32629.6	32812.3	33177.6	32529	32571		20052
1792	Yes		No						30					LN	2010	8.14286	3	1	3	0	1	28449	28397	28393	28407	28631.6	28814.3	29179.6	28423	28465	20154	20049.8
1793	Yes					3			60					LN	2010	0.142857	1	2	1	0	1	28533	28397	28464	28491	28715.6	28898.3	29263.6	28524	28566	20154	20049.8
1794	Yes					4			60					LN	2010	0	1	3	1	0	1	28562	28397	28492	28520	28744.6	28927.3	29292.6	28552	28594	20154	20048
1795	Yes					2			60					LN	2010	0	1	4	1	0	1	28590	28397	28520	28548	28772.6	28955.3	29320.6	28580	28622	20154
1796	Yes					1			120					LN	2010	0	1	5	1	0	1	28646	28397	28548	28604	28828.6	29011.3	29376.6	28668	28710	20154	20050
1797	Yes					2			120					LN	2010	0	1	6	1	0	1	28702	28397	28604	28660	28884.6	29067.3	29432.6	28724	28766	20154	20049.5
1798	Yes					2			120					LN	2011	-1	1	7	1	0	1	28758	28397	28660	28716	28940.6	29123.3	29488.6	28780	28822	20154	20048.2
1799	Yes					14			120					LN	2011	0	1	8	1	0	1	28814	28397	28709	28772	28996.6	29179.3	29544.6	28829	28871	20154	20048.4
1800	Yes					3			120					LN	2011	0	1	9	1	0	1	28870	28397	28772	28828	29052.6	29235.3	29600.6	28892	28934
1801	Yes					2			120					LN	2011	0	1	10	1	0	1	28926	28397	28828	28884	29108.6	29291.3	29656.6	28948	28990	20154	20051.2
1802	Yes			TB NOT suspected	0	0			120	False	Trimethoprim and sulfamethoxazole	120		LN	2011	13	4	11	3	1	1	28982	28397	28884	28940	29164.6	29347.3	29712.6	29004	29046	20154	20051
1803	Yes	1A: d4T / 3TC / NVP (previous 1L)		TB NOT suspected	0	2	No	1A: d4T / 3TC / NVP (previous 1L)	180	False	Trimethoprim and sulfamethoxazole	180		LN	2012	0	1	12	1	0	1	29164	28397	29031	29122	29346.6	29529.3	29894.6	29211	29253	20154	20051.6
1804	Yes	1A: d4T / 3TC / NVP (previous 1L)		TB NOT suspected	0	2	No	1A: d4T / 3TC / NVP (previous 1L)	180					LN	2012	0	1	13	1	0	1	29255	28397	29122	29213	29437.6	29620.3	29985.6	29302	29344	20156	20050
1805	Yes	1A: d4T / 3TC / NVP (previous 1L)		TB NOT suspected	0	0	No	1A: d4T / 3TC / NVP (previous 1L)	180	False	Trimethoprim and sulfamethoxazole	180		LN	2012	0	1	14	1	0	1	29339	28397	29213	29297	29521.6	29704.3	30069.6	29393	29435	20156	20049.6
1806	Yes	1A: d4T / 3TC / NVP (previous 1L)		TB NOT suspected		1	No	1A: d4T / 3TC / NVP (previous 1L)	180	False	Trimethoprim and sulfamethoxazole	180		LN	2012	0	1	15	1	0	1	29423	28397	29297	29381	29605.6	29788.3	30153.6	29477	29519	20156	20050.9
1807	Yes	1A: d4T / 3TC / NVP (previous 1L)		TB NOT suspected	0	0	No	1A: d4T / 3TC / NVP (previous 1L)	180		Trimethoprim and sulfamethoxazole	180		LN	2013	0	1	16	1	0	1	29507	28397	29381	29465	29689.6	29872.3	30237.6	29561	29603	20154	20054
1808	Yes	1A: d4T / 3TC / NVP (previous 1L)		TB NOT suspected	0	1	No	1A: d4T / 3TC / NVP (previous 1L)	180	False	Trimethoprim and sulfamethoxazole	180		LN	2013	0	1	17	1	0	1	29591	28397	29465	29549	29773.6	29956.3	30321.6	29645	29687		20051
1809	Yes	1A: d4T / 3TC / NVP (previous 1L)		TB NOT suspected	0	0	No	1A: d4T / 3TC / NVP (previous 1L)	180	False	Trimethoprim and sulfamethoxazole	180		LN	2013	0	1	18	1	0	1	29675	28397	29549	29633	29857.6	30040.3	30405.6	29729	29771
1810	Yes	5A: TDF / 3TC / EFV		TB NOT suspected	0	1	No	5A: TDF / 3TC / EFV	30	False	Trimethoprim and sulfamethoxazole	30		LN	2013	0	1	19	1	0	1	29703	28397	29633	29661	29885.6	30068.3	30433.6	29663	29705	20154	20051
1811	Yes	5A: TDF / 3TC / EFV		TB NOT suspected		1	No	5A: TDF / 3TC / EFV	30	False	Trimethoprim and sulfamethoxazole	30		LN	2013	0	1	20	1	0	1	29731	28397	29661	29689	29913.6	30096.3	30461.6	29691	29733
1812	Yes	5A: TDF / 3TC / EFV		TB NOT suspected	0	0	No	5A: TDF / 3TC / EFV	60	False	Trimethoprim and sulfamethoxazole	120		LN	2013	0	1	21	1	0	1	29773	28397	29689	29731	29955.6	30138.3	30503.6	29749	29791		20050
1813	Yes	5A: TDF / 3TC / EFV		TB NOT suspected	0	1	No	5A: TDF / 3TC / EFV	60	False	Trimethoprim and sulfamethoxazole	60		LN	2014	0.142857	1	22	1	0	1	29829	28397	29731	29787	30011.6	30194.3	30559.6	29791	29833	20154	20051
1814	Yes	5A: TDF / 3TC / EFV		TB NOT suspected			No	5A: TDF / 3TC / EFV	90	False	Trimethoprim and sulfamethoxazole	90		LN	2014	0	1	23	1	0	1	29913	28397	29788	29871	30095.6	30278.3	30643.6	29878	29920		20050
1815	Yes	5A: TDF / 3TC / EFV		TB NOT suspected	0	2	No	5A: TDF / 3TC / EFV	90	False	Trimethoprim and sulfamethoxazole	90		LN	2014	26	4	24	4	1	1	30004	28397	29871	29962	30186.6	30369.3	30734.6	29961	30003	20154	20050
1816	Yes	5A: TDF / 3TC / EFV		TB NOT suspected		3	No	5A: TDF / 3TC / EFV	90	False	Trimethoprim and sulfamethoxazole	180		LN	2015	0	1	25	1	0	1	30270	28397	30144	30228	30452.6	30635.3	31000.6	30234	30276	20154	20048
1817	Yes	5A: TDF / 3TC / EFV		TB NOT suspected	0	0	No	5A: TDF / 3TC / EFV	90	False	Trimethoprim and sulfamethoxazole	90		LN	2015	1	1	26	1	0	1	30354	28397	30228	30312	30536.6	30719.3	31084.6	30318	30360		20049
1818	Yes	5A: TDF / 3TC / EFV		TB NOT suspected	0	2	No	5A: TDF / 3TC / EFV	90	False	Trimethoprim and sulfamethoxazole	90		LN	2015	0	1	27	1	0	1	30438	28397	30319	30396	30620.6	30803.3	31168.6	30409	30451		20050
1819	Yes	5A: TDF / 3TC / EFV		TB NOT suspected	0	2	No	5A: TDF / 3TC / EFV	90	False	Trimethoprim and sulfamethoxazole	90		LN	2015	0	1	28	1	0	1	30529	28397	30396	30487	30711.6	30894.3	31259.6	30486	30528	20154	20050
1820	Yes	5A: TDF / 3TC / EFV		TB NOT suspected	0	3	No	5A: TDF / 3TC / EFV	90	False	Trimethoprim and sulfamethoxazole	90		LN	2016	0	1	29	1	0	1	30620	28397	30487	30578	30802.6	30985.3	31350.6	30577	30619		20050
1821	Yes	2A: AZT / 3TC / NVP (previous AZT)		TB NOT suspected	0	2	No	2A: AZT / 3TC / NVP (previous AZT)	90	False	Trimethoprim and sulfamethoxazole	180		LN	2016	0	1	30	1	0	1	30704	28397	30578	30662	30886.6	31069.3	31434.6	30668	30710		20050
1822	Yes	5A: TDF / 3TC / EFV		TB NOT suspected	0	1	No	5A: TDF / 3TC / EFV	90	False	Trimethoprim and sulfamethoxazole	90		LN	2016	1	1	31	1	0	1	30788	28397	30662	30746	30970.6	31153.3	31518.6	30752	30794	20154
1823	Yes	5A: TDF / 3TC / EFV		TB NOT suspected	0	3	No	5A: TDF / 3TC / EFV	90	False	Trimethoprim and sulfamethoxazole	90		LN	2016	0	1	32	1	0	1	30886	28397	30753	30844	31068.6	31251.3	31616.6	30843	30885		20045
1824	Yes	5A: TDF / 3TC / EFV		TB NOT suspected	0	3	No	5A: TDF / 3TC / EFV	90	False	Trimethoprim and sulfamethoxazole	90		LN	2017	0	1	33	1	0	1	30977	28397	30844	30935	31159.6	31342.3	31707.6	30934	30976		20046
1825	Yes	5A: TDF / 3TC / EFV		TB NOT suspected	0	3	No	5A: TDF / 3TC / EFV	90	False	Trimethoprim and sulfamethoxazole	90		LN	2017	0	1	34	2	0	1	31075	28397	30935	31033	31257.6	31440.3	31805.6	31025	31067		20049
1826	Yes	5A: TDF / 3TC / EFV		TB NOT suspected	0	0	No	5A: TDF / 3TC / EFV	90	False	Trimethoprim and sulfamethoxazole	90		LN	2017	0	1	35	1	0	1	31166	28397	31033	31124	31348.6	31531.3	31896.6	31123	31165	20154	20048
1827	Yes	5A: TDF / 3TC / EFV		TB NOT suspected	0	0	No	5A: TDF / 3TC / EFV	90	False		90		LN	2017	0	1	36	1	0	1	31257	28397	31124	31215	31439.6	31622.3	31987.6	31214	31256	20154	20051
1828	Yes	5A: TDF / 3TC / EFV		TB NOT suspected	0	2	No	5A: TDF / 3TC / EFV	90	False	Trimethoprim and sulfamethoxazole	90		LN	2018	0	1	37	1	0	1	31341	28397	31215	31299	31523.6	31706.3	32071.6	31305	31347	20154	20053
1829	Yes	5A: TDF / 3TC / EFV		TB NOT suspected	0	3	No	5A: TDF / 3TC / EFV	90	False	Trimethoprim and sulfamethoxazole	90		LN	2018	0	1	38	1	0	1	31425	28397	31299	31383	31607.6	31790.3	32155.6	31389	31431		20052
1830	Yes	5A: TDF / 3TC / EFV		TB NOT suspected	0	2	No	5A: TDF / 3TC / EFV	90	False	Trimethoprim and sulfamethoxazole	90		LN	2018	-0.714286	1	39	1	0	1	31509	28397	31383	31467	31691.6	31874.3	32239.6	31473	31515	20154	20048
1831	Yes	5A: TDF / 3TC / EFV		TB NOT suspected	0	6	No	5A: TDF / 3TC / EFV	90	False	Trimethoprim and sulfamethoxazole	90		LN	2018	0	1	40	1	0	1	31588	28397	31462	31546	31770.6	31953.3	32318.6	31552	31594
1832	Yes	5A: TDF / 3TC / EFV		TB NOT suspected	0	3	No	5A: TDF / 3TC / EFV	90	False	Trimethoprim and sulfamethoxazole	90		LN	2018	0	1	41	1	0	1	31672	28397	31546	31630	31854.6	32037.3	32402.6	31636	31678	20154	20048
1833	Yes	13A: TDF / 3TC / DTG		TB NOT suspected	0	6	No	13A: TDF / 3TC / DTG	90	False	Trimethoprim and sulfamethoxazole	90		LN	2019	0.714286	1	42	1	0	1	31756	28397	31630	31714	31938.6	32121.3	32486.6	31720	31762	20154	20049
1834	Yes	13A: TDF / 3TC / DTG		TB NOT suspected	2	0	No	13A: TDF / 3TC / DTG	90	False	Trimethoprim and sulfamethoxazole	90		LN	2019	0	1	43	1	0	1	31845	28397	31719	31803	32027.6	32210.3	32575.6	31809	31851		20050
1835	Yes	13A: TDF / 3TC / DTG		TB NOT suspected	2	0	No	13A: TDF / 3TC / DTG	30	False	Trimethoprim and sulfamethoxazole	30		LN	2019	0	1	44	1	0	1	31873	28397	31803	31831	32055.6	32238.3	32603.6	31833	31875		20046
1836	Yes	13A: TDF / 3TC / DTG		TB NOT suspected	0	1	No	13A: TDF / 3TC / DTG	90	False	Trimethoprim and sulfamethoxazole	90		LN	2019	8	3	45	3	0	1	31959	28397	31831	31917	32141.6	32324.3	32689.6	31921	31963		20050
1837	Yes	13A: TDF / 3TC / DTG		TB NOT suspected			No	13A: TDF / 3TC / DTG	180	False	Trimethoprim and sulfamethoxazole	180		LN	2020	0	1	46	1	0	1	32195	28397	31973	32153	32377.6	32560.3	32925.6	32153	32195		20048
1838	Yes	13A: TDF / 3TC / DTG		TB NOT suspected	0	6	No	13A: TDF / 3TC / DTG	30	False	Trimethoprim and sulfamethoxazole	30		LN	2020	0	1	47	1	0	1	32223	28397	32153	32181	32405.6	32588.3	32953.6	32183	32225		20054
1839	Yes	13A: TDF / 3TC / DTG		TB NOT suspected	0	1	No	13A: TDF / 3TC / DTG	90	False	Trimethoprim and sulfamethoxazole	90		LN	2020	0	1	48	1	0	1	32307	28397	32181	32265	32489.6	32672.3	33037.6	32271	32313		20059
1840	Yes	13A: TDF / 3TC / DTG		TB NOT suspected	0	8	No	13A: TDF / 3TC / DTG	90	False	Trimethoprim and sulfamethoxazole	90		LN	2020	0	1	49	1	0	1	32391	28397	32265	32349	32573.6	32756.3	33121.6	32355	32397		20052
1841	Yes	13A: TDF / 3TC / DTG		TB NOT suspected	0	7	No	13A: TDF / 3TC / DTG	90	False	Trimethoprim and sulfamethoxazole	90		LN	2021			50		0	1	32482	28397	32349	32440	32664.6	32847.3	33212.6	32439	32481		20053
1842	Yes	5A: TDF / 3TC / EFV		TB NOT suspected	0	0	No	5A: TDF / 3TC / EFV	30	False	Trimethoprim and sulfamethoxazole	30		LN	2016	6	3	1	3	0	1	30738	30669	30669	30696	30920.6	31103.3	31468.6	30699	30741		20062
1843	Yes	5A: TDF / 3TC / EFV		TB NOT suspected	0	0	No	5A: TDF / 3TC / EFV	30		Trimethoprim and sulfamethoxazole	30		LN	2016	0	1	2	1	0	1	30807	30669	30738	30765	30989.6	31172.3	31537.6	30768	30810		20064
1844	Yes	5A: TDF / 3TC / EFV		TB NOT suspected	0	3	No	5A: TDF / 3TC / EFV	30	False	Trimethoprim and sulfamethoxazole	30		LN	2016	52.1429	4	3	4	1	1	30836	30669	30765	30794	31018.6	31201.3	31566.6	30795	30837		20064
1845	Yes	5A: TDF / 3TC / EFV		TB NOT suspected	0	1	No	5A: TDF / 3TC / EFV	90	False	Trimethoprim and sulfamethoxazole	90		LN	2017	0	1	4	1	0	1	31285	30669	31159	31243	31467.6	31650.3	32015.6	31249	31291	20162	20059
1846	Yes	5A: TDF / 3TC / EFV		TB NOT suspected	0	4	No	5A: TDF / 3TC / EFV	90	False	Trimethoprim and sulfamethoxazole	90		LN	2018	0	1	5	1	0	1	31369	30669	31243	31327	31551.6	31734.3	32099.6	31333	31375		20054
1847	Yes	5A: TDF / 3TC / EFV		TB NOT suspected	0	4	No	5A: TDF / 3TC / EFV	90	False	Trimethoprim and sulfamethoxazole	90		LN	2018	1	1	6	1	0	1	31453	30669	31327	31411	31635.6	31818.3	32183.6	31417	31459		20055
1848	Yes	5A: TDF / 3TC / EFV	Currently breastfeeding child	TB NOT suspected	0	5	No	5A: TDF / 3TC / EFV	90	True	Trimethoprim and sulfamethoxazole	90		LN	2018			7		0	1	31544	30669	31418	31502	31726.6	31909.3	32274.6	31508	31550		20056
1849	Yes	5A: TDF / 3TC / EFV	No	TB NOT suspected			No	5A: TDF / 3TC / EFV	30		Trimethoprim and sulfamethoxazole	30		LN	2016	0	1	1	1	0	1	30725	30655	30655	30683	30907.6	31090.3	31455.6	30685	30727	20171	20063
1850	Yes	5A: TDF / 3TC / EFV		TB NOT suspected	0	3	No	5A: TDF / 3TC / EFV	30	False	Trimethoprim and sulfamethoxazole	30		LN	2016	-0.285714	1	2	1	0	1	30748	30655	30683	30706	30930.6	31113.3	31478.6	30713	30755	20171
1851	Yes	5A: TDF / 3TC / EFV		TB NOT suspected	0	3	No	5A: TDF / 3TC / EFV	30		Trimethoprim and sulfamethoxazole	30		LN	2016	-4	1	3	1	0	1	30802	30655	30704	30760	30984.6	31167.3	31532.6	30734	30776		20063
1852	Yes	5A: TDF / 3TC / EFV		TB NOT suspected	0	3	No	5A: TDF / 3TC / EFV	30		Trimethoprim and sulfamethoxazole	30		LN	2016	10.2857	4	4	4	1	1	30802	30655	30732	30760	30984.6	31167.3	31532.6	30762	30804
1853	Yes	5A: TDF / 3TC / EFV		TB NOT suspected	0	7	No	5A: TDF / 3TC / EFV	90	False	Trimethoprim and sulfamethoxazole	90		LN	2017	0	1	5	1	0	1	30970	30655	30832	30928	31152.6	31335.3	31700.6	30922	30964	20171	20064
1854	Yes	5A: TDF / 3TC / EFV		TB NOT suspected	0	5	No	5A: TDF / 3TC / EFV	60	False	Trimethoprim and sulfamethoxazole	60		LN	2017	1	1	6	2	0	1	31033	30655	30928	30991	31215.6	31398.3	31763.6	30988	31030	20171	20065
1855	Yes	5A: TDF / 3TC / EFV		TB NOT suspected	0	0	No	5A: TDF / 3TC / EFV	90	True	Trimethoprim and sulfamethoxazole	90		LN	2017	0	1	7	1	0	1	31119	30655	30998	31077	31301.6	31484.3	31849.6	31088	31130	20171	20065
1856	Yes	5A: TDF / 3TC / EFV		TB NOT suspected	0	3	No	5A: TDF / 3TC / EFV	90	False	Isoniazid	90		LN	2017	13.2857	4	8	4	1	1	31213	30655	31077	31171	31395.6	31578.3	31943.6	31167	31209
1857	Yes	5A: TDF / 3TC / EFV		TB NOT suspected	0	2	No	5A: TDF / 3TC / EFV	90	False	Trimethoprim and sulfamethoxazole	90		LN	2018	0.857143	1	9	1	0	1	31390	30655	31264	31348	31572.6	31755.3	32120.6	31354	31396		20067
1858	Yes	5A: TDF / 3TC / EFV		TB NOT suspected	0	3	No	5A: TDF / 3TC / EFV	90	False		90		LN	2018	0	1	10	1	0	1	31481	30655	31354	31439	31663.6	31846.3	32211.6	31444	31486		20068
1859	Yes	5A: TDF / 3TC / EFV		TB NOT suspected	0	2	No	5A: TDF / 3TC / EFV	90	False	Trimethoprim and sulfamethoxazole	90		LN	2018	0	1	11	1	0	1	31572	30655	31439	31530	31754.6	31937.3	32302.6	31529	31571		20068
1860	Yes	5A: TDF / 3TC / EFV		TB NOT suspected	0	5	No	5A: TDF / 3TC / EFV	90	True	Trimethoprim and sulfamethoxazole	90		LN	2018	-7.42857	1	12	1	0	1	31656	30655	31530	31614	31838.6	32021.3	32386.6	31620	31662	20171	20065
1861	Yes													LN	2019	1	1	13	4	0	1	31656	30655	31562	31614	31838.6	32021.3	32386.6
1862	Yes	13A: TDF / 3TC / DTG		TB NOT suspected	0	1	No	13A: TDF / 3TC / DTG	90	False	Trimethoprim and sulfamethoxazole	90		LN	2019	0	1	14	1	0	1	31747	30655	31621	31705	31929.6	32112.3	32477.6	31711	31753	20171	20066
1863	Yes	13A: TDF / 3TC / DTG		TB NOT suspected	0	3	No	13A: TDF / 3TC / DTG	90	False	Trimethoprim and sulfamethoxazole	90		LN	2019	4	3	15		0	1	31831	30655	31705	31789	32013.6	32196.3	32561.6	31795	31837	20171	20070
1864	Yes	13A: TDF / 3TC / DTG		TB NOT suspected	0	6	No	13A: TDF / 3TC / DTG	90	False		90		LN	2019	0	1	16	1	0	1	31936	30655	31817	31894	32118.6	32301.3	32666.6	31907	31949		20070
1865	Yes	13A: TDF / 3TC / DTG		TB NOT suspected	0	2	No	13A: TDF / 3TC / DTG	30	True	Trimethoprim and sulfamethoxazole			LN	2019	0	1	17	1	0	1	31964	30655	31894	31922	32146.6	32329.3	32694.6	31924	31966
1866	Yes	13A: TDF / 3TC / DTG		TB NOT suspected	0	3	No	13A: TDF / 3TC / DTG	90	False	Trimethoprim and sulfamethoxazole	90		LN	2020	1	1	18	1	0	1	32048	30655	31922	32006	32230.6	32413.3	32778.6	32012	32054		20069
1867	Yes	13A: TDF / 3TC / DTG		TB NOT suspected	0	2	No	13A: TDF / 3TC / DTG	30	False	Trimethoprim and sulfamethoxazole	30		LN	2020	0	1	19	1	0	1	32083	30655	32013	32041	32265.6	32448.3	32813.6	32043	32085		20070
1868	Yes	13A: TDF / 3TC / DTG		TB NOT suspected	0	5	No	13A: TDF / 3TC / DTG	180	False	Trimethoprim and sulfamethoxazole	180		LN	2020	7.71429	3	20	3	0	1	32267	30655	32041	32225	32449.6	32632.3	32997.6	32221	32263	20171	20071
1869	Yes	13A: TDF / 3TC / DTG		TB NOT suspected	0	3	No	13A: TDF / 3TC / DTG	180	False	Trimethoprim and sulfamethoxazole	180		LN	2020			21		0	1	32489	30655	32279	32447	32671.6	32854.3	33219.6	32459	32501		20073
1870	Yes	5A: TDF / 3TC / EFV	Patient pregnant	TB NOT suspected			No	5A: TDF / 3TC / EFV	30	False	Trimethoprim and sulfamethoxazole	30		LN	2016	0	1	1	1	0	0	30746	30676	30676	30704	30928.6	31111.3	31476.6	30706	30748
1871	Yes	5A: TDF / 3TC / EFV		TB NOT suspected	0	2	No	5A: TDF / 3TC / EFV	30	False	Trimethoprim and sulfamethoxazole	30		LN	2016	0	1	2	1	0	0	30774	30676	30704	30732	30956.6	31139.3	31504.6	30734	30776		20046
1872	Yes	5A: TDF / 3TC / EFV		TB NOT suspected	0	4	No	5A: TDF / 3TC / EFV	30	False	Trimethoprim and sulfamethoxazole	30		LN	2016	0	1	3	1	0	0	30802	30676	30732	30760	30984.6	31167.3	31532.6	30762	30804		20049
1873	Yes	5A: TDF / 3TC / EFV		TB NOT suspected	0	4	No	5A: TDF / 3TC / EFV	30	False	Trimethoprim and sulfamethoxazole	30		LN	2016	0	1	4	1	0	0	30830	30676	30760	30788	31012.6	31195.3	31560.6	30790	30832
1874	Yes	5A: TDF / 3TC / EFV		TB NOT suspected	0	10	No	5A: TDF / 3TC / EFV	30	False	Trimethoprim and sulfamethoxazole	30		LN	2016	0	1	5	1	0	0	30858	30676	30788	30816	31040.6	31223.3	31588.6	30818	30860		20040
1875	Yes	5A: TDF / 3TC / EFV		TB NOT suspected		14	No	5A: TDF / 3TC / EFV	60	False	Trimethoprim and sulfamethoxazole	60		LN	2016	0	1	6	1	0	0	30907	30676	30816	30865	31089.6	31272.3	31637.6	30876	30918		20048
1876	Yes	5A: TDF / 3TC / EFV		TB NOT suspected	0	0	No	5A: TDF / 3TC / EFV	30	False	Trimethoprim and sulfamethoxazole	30		LN	2017	0	1	7	1	0	0	30935	30676	30865	30893	31117.6	31300.3	31665.6	30895	30937
1877	Yes	5A: TDF / 3TC / EFV		TB NOT suspected	0	10	No	5A: TDF / 3TC / EFV	30	False		30		LN	2017	1.71429	2	8	2	0	0	30972	30676	30893	30930	31154.6	31337.3	31702.6	30923	30965		20047
1878	Yes	5A: TDF / 3TC / EFV		TB NOT suspected	0	0	No	5A: TDF / 3TC / EFV	60	False	Trimethoprim and sulfamethoxazole	60		LN	2017	0	1	9	1	0	0	31040	30676	30942	30998	31222.6	31405.3	31770.6	31002	31044		20047
1879	Yes	5A: TDF / 3TC / EFV		TB NOT suspected	0	0	No	5A: TDF / 3TC / EFV	60	True	Trimethoprim and sulfamethoxazole	60		LN	2017	0	1	10	1	0	0	31103	30676	30998	31061	31285.6	31468.3	31833.6	31058	31100		20044
1880	Yes	5A: TDF / 3TC / EFV		TB NOT suspected	0	0	No	5A: TDF / 3TC / EFV	60	False	Trimethoprim and sulfamethoxazole	60		LN	2017	-0.142857	1	11	1	0	0	31160	30676	31061	31118	31342.6	31525.3	31890.6	31121	31163		20042
1881	Yes	5A: TDF / 3TC / EFV		TB NOT suspected	0	5	No	5A: TDF / 3TC / EFV	60	False	Trimethoprim and sulfamethoxazole	60		LN	2017	0.714286	1	12	1	0	0	31217	30676	31117	31175	31399.6	31582.3	31947.6	31177	31219		20043
1882	Yes	5A: TDF / 3TC / EFV		TB NOT suspected	0	10	No	5A: TDF / 3TC / EFV	60	False	Trimethoprim and sulfamethoxazole	60		LN	2017	0	1	13	1	0	0	31278	30676	31180	31236	31460.6	31643.3	32008.6	31240	31282		20041
1883	Yes	5A: TDF / 3TC / EFV		TB NOT suspected	0	2	No	5A: TDF / 3TC / EFV	30	False	Trimethoprim and sulfamethoxazole	30		LN	2018	0	1	14	1	0	0	31306	30676	31236	31264	31488.6	31671.3	32036.6	31266	31308		20043
1884	Yes	5A: TDF / 3TC / EFV		TB NOT suspected	0	2	No	5A: TDF / 3TC / EFV	30	False	Trimethoprim and sulfamethoxazole	30		LN	2018	0	1	15	1	0	0	31334	30676	31264	31292	31516.6	31699.3	32064.6	31294	31336		20040
1885	Yes	5A: TDF / 3TC / EFV		TB NOT suspected	0	2	No	5A: TDF / 3TC / EFV	30	False	Trimethoprim and sulfamethoxazole	30		LN	2018	0	1	16	1	0	0	31362	30676	31292	31320	31544.6	31727.3	32092.6	31322	31364		20042
1886	Yes	5A: TDF / 3TC / EFV		TB NOT suspected	0	2	No	5A: TDF / 3TC / EFV	30	False	Trimethoprim and sulfamethoxazole	30		LN	2018	8.28571	3	17	3	0	0	31390	30676	31320	31348	31572.6	31755.3	32120.6	31350	31392	20141	20041
1887	Yes	5A: TDF / 3TC / EFV		TB NOT suspected	0	4	No	5A: TDF / 3TC / EFV	60	False	Trimethoprim and sulfamethoxazole	60		LN	2018	0.714286	1	18	1	0	0	31504	30676	31406	31462	31686.6	31869.3	32234.6	31466	31508		20043
1888	Yes	5A: TDF / 3TC / EFV		TB NOT suspected	0	2	No	5A: TDF / 3TC / EFV	90	False	Trimethoprim and sulfamethoxazole	90		LN	2018	0	1	19	1	0	0	31595	30676	31467	31553	31777.6	31960.3	32325.6	31557	31599		20042
1889	Yes	5A: TDF / 3TC / EFV		TB NOT suspected	0	1	No	5A: TDF / 3TC / EFV	30	False	Trimethoprim and sulfamethoxazole	30		LN	2019	0.714286	1	20	1	0	0	31623	30676	31553	31581	31805.6	31988.3	32353.6	31583	31625		20041
1890	Yes	5A: TDF / 3TC / EFV		TB NOT suspected	0	1	No	5A: TDF / 3TC / EFV	90	False	Trimethoprim and sulfamethoxazole	90		LN	2019	1.57143	2	21	1	0	0	31712	30676	31586	31670	31894.6	32077.3	32442.6	31676	31718	20141	20043
[truncated: 27,015 more rows]
